# Supplementary material for: Mobile phones are hazardous microbial platforms warranting robust public health and biosecurity protocols
Source: Sci Rep. 2022 Jun 15;12:10009. doi: 10.1038/s41598-022-14118-9 (PMC9199474; doi:10.1038/s41598-022-14118-9)
Supplement: Supplementary file 1 — Supplementary Information 1. [file 41598_2022_14118_MOESM1_ESM.xlsx]

## Sheet: 1307 distinct Bacteria
Bacteria found on 26 mobile phones_Olsen et al, 2022
Hits_abundance across all 26 samples	Taxonomy Id	Phylum	Class	Order	Family	Genus	Species	Strain		NS231-02.fastq.gz	NS231-03.fastq.gz	NS231-06.fastq.gz	NS231-07.fastq.gz	NS231-08.fastq.gz	NS231-09.fastq.gz	NS231-12.fastq.gz	NS231-14.fastq.gz	NS231-15.fastq.gz	NS231-16.fastq.gz	NS231-19.fastq.gz	NS250-72.fastq.gz	NS250-73.fastq.gz	NS251-34.fastq.gz	R6298_S36.fastq.gz	R6301_S37.fastq.gz	NS300_02.fastq.gz	NS300_05.fastq.gz	NS300_06.fastq.gz	NS300_07.fastq.gz	NS300_09.fastq.gz	NS300_10.fastq.gz	NS300_11.fastq.gz	NS312-54.fastq.gz	NS312-56.fastq.gz	NS313-110.fastq.gz
26	1270	Actinobacteria	Actinobacteria	Micrococcales	Micrococcaceae	Micrococcus	Micrococcus luteus	Micrococcus luteus		yes	yes	yes	yes	yes	yes	yes	yes	yes	yes	yes	yes	yes	yes	yes	yes	yes	yes	yes	yes	yes	yes	yes	yes	yes	yes
26	525264	Actinobacteria	Actinobacteria	Corynebacteriales	Corynebacteriaceae	Corynebacterium	Corynebacterium pseudogenitalium	Corynebacterium pseudogenitalium ATCC 33035		yes	yes	yes	yes	yes	yes	yes	yes	yes	yes	yes	yes	yes	yes	yes	yes	yes	yes	yes	yes	yes	yes	yes	yes	yes	yes
26	1545044	Proteobacteria	Alphaproteobacteria	Rhodobacterales	Rhodobacteraceae	Paracoccus	Paracoccus sanguinis	Paracoccus sanguinis		yes	yes	yes	yes	yes	yes	yes	yes	yes	yes	yes	yes	yes	yes	yes	yes	yes	yes	yes	yes	yes	yes	yes	yes	yes	yes
26	1051006	Actinobacteria	Actinobacteria	Propionibacteriales	Propionibacteriaceae	Cutibacterium	[Propionibacterium] namnetense	[Propionibacterium] namnetense SK182B-JCVI		yes	yes	yes	yes	yes	yes	yes	yes	yes	yes	yes	yes	yes	yes	yes	yes	yes	yes	yes	yes	yes	yes	yes	yes	yes	yes
25	553206	Actinobacteria	Actinobacteria	Corynebacteriales	Corynebacteriaceae	Corynebacterium	Corynebacterium tuberculostearicum	Corynebacterium tuberculostearicum SK141		yes	yes	yes	yes	yes	yes	yes	yes	yes	yes	yes	yes	yes	yes	yes	yes	yes	yes	yes	ABSENT	yes	yes	yes	yes	yes	yes
25	1301	Firmicutes	Bacilli	Lactobacillales	Streptococcaceae	Streptococcus	Streptococcus_u_s	Streptococcus_u_t		yes	yes	yes	yes	yes	yes	yes	yes	yes	yes	yes	yes	yes	yes	yes	yes	ABSENT	yes	yes	yes	yes	yes	yes	yes	yes	yes
25	883169	Actinobacteria	Actinobacteria	Corynebacteriales	Corynebacteriaceae	Turicella	Turicella otitidis	Turicella otitidis ATCC 51513		yes	yes	yes	yes	yes	yes	yes	yes	yes	yes	yes	yes	yes	yes	yes	yes	yes	yes	ABSENT	yes	yes	yes	yes	yes	yes	yes
24	838	Bacteroidetes	Bacteroidia	Bacteroidales	Prevotellaceae	Prevotella	Prevotella_u_s	Prevotella_u_t		yes	yes	yes	yes	yes	yes	yes	yes	yes	yes	yes	yes	yes	yes	yes	yes	ABSENT	yes	yes	ABSENT	yes	yes	yes	yes	yes	yes
24	1232427	Actinobacteria	Actinobacteria	Corynebacteriales	Corynebacteriaceae	Corynebacterium	Corynebacterium ihumii	Corynebacterium ihumii		yes	yes	yes	yes	yes	yes	yes	yes	yes	yes	yes	yes	yes	yes	yes	yes	yes	yes	yes	ABSENT	yes	yes	yes	ABSENT	yes	yes
24	553217	Proteobacteria	Alphaproteobacteria	Rhodospirillales	Rhodospirillales_u_f	Enhydrobacter	Enhydrobacter aerosaccus	Enhydrobacter aerosaccus SK60		yes	yes	yes	yes	yes	yes	yes	yes	yes	yes	yes	yes	yes	yes	yes	yes	yes	yes	ABSENT	ABSENT	yes	yes	yes	yes	yes	yes
24	546270	Firmicutes	Bacilli	Bacillales	Bacillales_u_f	Gemella	Gemella haemolysans	Gemella haemolysans ATCC 10379		yes	yes	yes	yes	ABSENT	yes	yes	yes	yes	yes	yes	yes	yes	ABSENT	yes	yes	yes	yes	yes	yes	yes	yes	yes	yes	yes	yes
24	1236550	Actinobacteria	Actinobacteria	Micrococcales	Micrococcaceae	Kocuria	Kocuria palustris	Kocuria palustris PEL		yes	yes	yes	yes	yes	yes	yes	yes	yes	yes	yes	yes	yes	yes	yes	yes	yes	yes	ABSENT	ABSENT	yes	yes	yes	yes	yes	yes
24	286	Proteobacteria	Gammaproteobacteria	Pseudomonadales	Pseudomonadaceae	Pseudomonas	Pseudomonas_u_s	Pseudomonas_u_t		yes	yes	yes	yes	yes	yes	yes	yes	yes	yes	yes	yes	yes	yes	yes	yes	ABSENT	yes	ABSENT	yes	yes	yes	yes	yes	yes	yes
24	563032	Actinobacteria	Actinobacteria	Micrococcales	Micrococcaceae	Rothia	Rothia dentocariosa	Rothia dentocariosa M567		yes	yes	ABSENT	ABSENT	yes	yes	yes	yes	yes	yes	yes	yes	yes	yes	yes	yes	yes	yes	yes	yes	yes	yes	yes	yes	yes	yes
23	469	Proteobacteria	Gammaproteobacteria	Pseudomonadales	Moraxellaceae	Acinetobacter	Acinetobacter_u_s	Acinetobacter_u_t		yes	yes	yes	yes	yes	yes	yes	yes	yes	yes	yes	yes	yes	yes	yes	yes	ABSENT	yes	ABSENT	ABSENT	yes	yes	yes	yes	yes	yes
23	562973	Actinobacteria	Actinobacteria	Actinomycetales	Actinomycetaceae	Actinomyces	Actinomyces viscosus	Actinomyces viscosus C505		yes	yes	ABSENT	yes	ABSENT	yes	yes	yes	yes	yes	yes	yes	yes	yes	yes	ABSENT	yes	yes	yes	yes	yes	yes	yes	yes	yes	yes
23	401472	Actinobacteria	Actinobacteria	Corynebacteriales	Corynebacteriaceae	Corynebacterium	Corynebacterium ureicelerivorans	Corynebacterium ureicelerivorans		yes	yes	yes	yes	yes	yes	ABSENT	ABSENT	yes	yes	yes	yes	yes	yes	ABSENT	yes	yes	yes	yes	yes	yes	yes	yes	yes	yes	yes
22	1064537	Actinobacteria	Actinobacteria	Micrococcales	Dermabacteraceae	Brachybacterium	Brachybacterium paraconglomeratum	Brachybacterium paraconglomeratum LC44		yes	yes	yes	yes	yes	yes	yes	yes	ABSENT	yes	yes	yes	yes	yes	yes	yes	yes	yes	ABSENT	ABSENT	yes	yes	yes	ABSENT	yes	yes
22	1035195	Actinobacteria	Actinobacteria	Corynebacteriales	Corynebacteriaceae	Corynebacterium	Corynebacterium durum	Corynebacterium durum F0235		yes	yes	ABSENT	yes	ABSENT	yes	yes	yes	yes	ABSENT	yes	yes	yes	yes	yes	yes	yes	yes	yes	yes	yes	yes	yes	yes	yes	ABSENT
22	38289	Actinobacteria	Actinobacteria	Corynebacteriales	Corynebacteriaceae	Corynebacterium	Corynebacterium jeikeium	Corynebacterium jeikeium		yes	yes	yes	yes	yes	yes	ABSENT	yes	yes	yes	yes	yes	yes	yes	ABSENT	yes	yes	yes	yes	ABSENT	yes	yes	yes	ABSENT	yes	yes
22	638301	Firmicutes	Bacilli	Lactobacillales	Carnobacteriaceae	Granulicatella	Granulicatella adiacens	Granulicatella adiacens ATCC 49175		yes	ABSENT	ABSENT	yes	yes	yes	yes	yes	yes	yes	yes	yes	yes	yes	yes	ABSENT	yes	yes	yes	ABSENT	yes	yes	yes	yes	yes	yes
22	407	Proteobacteria	Alphaproteobacteria	Rhizobiales	Methylobacteriaceae	Methylobacterium	Methylobacterium_u_s	Methylobacterium_u_t		yes	yes	yes	yes	yes	yes	yes	yes	yes	yes	yes	yes	yes	yes	yes	yes	ABSENT	yes	ABSENT	ABSENT	yes	yes	yes	yes	ABSENT	yes
22	875454	Firmicutes	Tissierellia	Tissierellales	Peptoniphilaceae	Peptoniphilus	Peptoniphilus rhinitidis	Peptoniphilus rhinitidis 1-13		ABSENT	yes	yes	yes	yes	yes	yes	yes	yes	yes	yes	ABSENT	yes	yes	yes	yes	yes	yes	yes	ABSENT	ABSENT	yes	yes	yes	yes	yes
22	1279	Firmicutes	Bacilli	Bacillales	Staphylococcaceae	Staphylococcus	Staphylococcus_u_s	Staphylococcus_u_t		yes	yes	yes	ABSENT	ABSENT	yes	yes	yes	yes	yes	yes	yes	yes	yes	yes	ABSENT	ABSENT	yes	yes	yes	yes	yes	yes	yes	yes	yes
22	29465	Firmicutes	Negativicutes	Veillonellales	Veillonellaceae	Veillonella	Veillonella_u_s	Veillonella_u_t		yes	yes	yes	ABSENT	yes	yes	yes	yes	yes	yes	yes	ABSENT	yes	yes	yes	yes	ABSENT	ABSENT	yes	yes	yes	yes	yes	yes	yes	yes
21	871541	Actinobacteria	Actinobacteria	Actinomycetales	Actinomycetaceae	Actinomyces	Actinomyces oris	Actinomyces oris K20		yes	yes	ABSENT	yes	yes	yes	yes	yes	yes	ABSENT	yes	yes	yes	yes	yes	ABSENT	yes	yes	ABSENT	ABSENT	yes	yes	yes	yes	yes	yes
21	525282	Firmicutes	Tissierellia	Tissierellales	Peptoniphilaceae	Finegoldia	Finegoldia magna	Finegoldia magna ATCC 53516		yes	ABSENT	yes	ABSENT	yes	yes	yes	yes	yes	yes	yes	yes	yes	yes	yes	yes	yes	ABSENT	yes	yes	ABSENT	yes	yes	yes	yes	ABSENT
21	1305732	Actinobacteria	Actinobacteria	Micrococcales	Microbacteriaceae	Microbacterium	Microbacterium sp. KROCY2	Microbacterium sp. KROCY2_u_t		yes	yes	yes	yes	yes	yes	yes	yes	yes	yes	ABSENT	yes	yes	yes	yes	yes	yes	yes	ABSENT	ABSENT	yes	yes	ABSENT	yes	yes	ABSENT
21	682957	Firmicutes	Bacilli	Bacillales	Paenibacillaceae	Paenibacillus	Paenibacillus sophorae	Paenibacillus sophorae S27		yes	yes	yes	yes	yes	yes	yes	yes	yes	yes	yes	yes	yes	yes	yes	yes	yes	yes	ABSENT	ABSENT	ABSENT	yes	ABSENT	ABSENT	yes	yes
21	28035	Firmicutes	Bacilli	Bacillales	Staphylococcaceae	Staphylococcus	Staphylococcus lugdunensis	Staphylococcus lugdunensis		yes	yes	yes	ABSENT	yes	yes	yes	yes	yes	yes	yes	yes	yes	yes	yes	yes	yes	ABSENT	ABSENT	ABSENT	ABSENT	yes	yes	yes	yes	yes
21	1276282	Firmicutes	Bacilli	Bacillales	Staphylococcaceae	Staphylococcus	Staphylococcus pasteuri	Staphylococcus pasteuri SP1		yes	yes	ABSENT	yes	yes	yes	yes	yes	yes	yes	yes	yes	yes	yes	yes	yes	yes	yes	ABSENT	ABSENT	ABSENT	yes	yes	yes	ABSENT	yes
20	1115803	Actinobacteria	Actinobacteria	Actinomycetales	Actinomycetaceae	Actinomyces	Actinomyces naeslundii	Actinomyces naeslundii str. Howell 279		yes	ABSENT	ABSENT	yes	ABSENT	yes	yes	ABSENT	yes	yes	yes	yes	yes	yes	yes	ABSENT	yes	yes	yes	ABSENT	yes	yes	yes	yes	yes	yes
20	1229781	Actinobacteria	Actinobacteria	Micrococcales	Brevibacteriaceae	Brevibacterium	Brevibacterium casei	Brevibacterium casei S18		yes	yes	yes	yes	yes	yes	yes	yes	yes	yes	yes	yes	yes	yes	yes	yes	yes	yes	ABSENT	ABSENT	ABSENT	yes	ABSENT	ABSENT	ABSENT	yes
20	626369	Firmicutes	Bacilli	Lactobacillales	Carnobacteriaceae	Granulicatella	Granulicatella elegans	Granulicatella elegans ATCC 700633		ABSENT	yes	ABSENT	yes	yes	yes	yes	yes	yes	yes	ABSENT	yes	yes	yes	yes	ABSENT	yes	ABSENT	yes	yes	ABSENT	yes	yes	yes	yes	yes
20	53335	Proteobacteria	Gammaproteobacteria	Enterobacterales	Erwiniaceae	Pantoea	Pantoea_u_s	Pantoea_u_t		yes	yes	yes	yes	yes	yes	yes	yes	yes	yes	yes	yes	yes	yes	yes	yes	ABSENT	yes	ABSENT	ABSENT	yes	yes	yes	ABSENT	ABSENT	ABSENT
20	1401070	Firmicutes	Tissierellia	Tissierellales	Peptoniphilaceae	Peptoniphilus	Peptoniphilus lacrimalis	Peptoniphilus lacrimalis DNF00528		yes	yes	ABSENT	yes	yes	yes	yes	ABSENT	yes	ABSENT	yes	yes	yes	yes	yes	yes	yes	yes	ABSENT	ABSENT	yes	yes	yes	yes	yes	ABSENT
20	1134914	Firmicutes	Bacilli	Bacillales	Staphylococcaceae	Staphylococcus	Staphylococcus haemolyticus	Staphylococcus haemolyticus R1P1		ABSENT	yes	yes	yes	yes	yes	yes	ABSENT	yes	yes	yes	ABSENT	yes	yes	yes	yes	yes	ABSENT	ABSENT	ABSENT	yes	yes	yes	yes	yes	yes
19	40215	Proteobacteria	Gammaproteobacteria	Pseudomonadales	Moraxellaceae	Acinetobacter	Acinetobacter junii	Acinetobacter junii		ABSENT	yes	yes	yes	yes	yes	yes	yes	yes	yes	ABSENT	yes	yes	yes	yes	yes	yes	ABSENT	ABSENT	ABSENT	yes	yes	ABSENT	yes	yes	ABSENT
19	981336	Proteobacteria	Gammaproteobacteria	Pseudomonadales	Moraxellaceae	Acinetobacter	Acinetobacter ursingii	Acinetobacter ursingii DSM 16037 = CIP 107286		yes	yes	yes	yes	yes	yes	yes	yes	yes	ABSENT	ABSENT	yes	yes	yes	yes	yes	ABSENT	yes	ABSENT	ABSENT	yes	yes	yes	yes	ABSENT	ABSENT
19	41275	Proteobacteria	Alphaproteobacteria	Caulobacterales	Caulobacteraceae	Brevundimonas	Brevundimonas_u_s	Brevundimonas_u_t		yes	yes	yes	yes	ABSENT	yes	yes	yes	ABSENT	ABSENT	yes	yes	yes	yes	yes	yes	ABSENT	yes	ABSENT	ABSENT	yes	yes	yes	yes	ABSENT	yes
19	836	Bacteroidetes	Bacteroidia	Bacteroidales	Porphyromonadaceae	Porphyromonas	Porphyromonas_u_s	Porphyromonas_u_t		yes	yes	yes	ABSENT	yes	ABSENT	ABSENT	yes	yes	yes	yes	ABSENT	yes	yes	yes	yes	ABSENT	ABSENT	yes	yes	ABSENT	yes	yes	yes	yes	yes
19	1743	Actinobacteria	Actinobacteria	Propionibacteriales	Propionibacteriaceae	Propionibacterium	Propionibacterium_u_s	Propionibacterium_u_t		yes	ABSENT	yes	yes	yes	yes	yes	ABSENT	yes	yes	yes	yes	yes	ABSENT	yes	yes	ABSENT	yes	ABSENT	ABSENT	ABSENT	yes	yes	yes	yes	yes
19	316	Proteobacteria	Gammaproteobacteria	Pseudomonadales	Pseudomonadaceae	Pseudomonas	Pseudomonas stutzeri	Pseudomonas stutzeri		yes	yes	yes	ABSENT	yes	yes	ABSENT	yes	yes	yes	yes	yes	yes	ABSENT	ABSENT	yes	yes	yes	ABSENT	ABSENT	yes	yes	yes	ABSENT	yes	yes
19	904339	Firmicutes	Bacilli	Bacillales	Staphylococcaceae	Staphylococcus	Staphylococcus hominis	Staphylococcus hominis VCU122		yes	yes	yes	yes	yes	yes	yes	yes	yes	ABSENT	yes	ABSENT	yes	yes	yes	yes	yes	yes	ABSENT	ABSENT	yes	ABSENT	yes	ABSENT	ABSENT	yes
19	888833	Firmicutes	Bacilli	Lactobacillales	Streptococcaceae	Streptococcus	Streptococcus australis	Streptococcus australis ATCC 700641		yes	yes	ABSENT	yes	yes	yes	yes	ABSENT	yes	ABSENT	yes	yes	yes	yes	yes	ABSENT	yes	yes	ABSENT	ABSENT	ABSENT	yes	yes	yes	yes	yes
19	997830	Firmicutes	Bacilli	Lactobacillales	Streptococcaceae	Streptococcus	Streptococcus infantis	Streptococcus infantis X		yes	yes	ABSENT	yes	yes	yes	yes	yes	yes	ABSENT	yes	ABSENT	yes	yes	yes	yes	yes	ABSENT	ABSENT	ABSENT	yes	yes	yes	yes	yes	ABSENT
18	743278	Proteobacteria	Betaproteobacteria	Burkholderiales	Alcaligenaceae	Bordetella	Bordetella pertussis	Bordetella pertussis B1920		ABSENT	yes	yes	yes	yes	ABSENT	ABSENT	ABSENT	yes	yes	yes	yes	yes	yes	ABSENT	yes	yes	yes	ABSENT	ABSENT	ABSENT	yes	yes	yes	yes	yes
18	525260	Actinobacteria	Actinobacteria	Corynebacteriales	Corynebacteriaceae	Corynebacterium	Corynebacterium accolens	Corynebacterium accolens ATCC 49725		yes	yes	yes	yes	yes	yes	yes	ABSENT	yes	yes	yes	yes	yes	yes	yes	yes	yes	yes	ABSENT	ABSENT	ABSENT	yes	ABSENT	ABSENT	ABSENT	ABSENT
18	585529	Actinobacteria	Actinobacteria	Corynebacteriales	Corynebacteriaceae	Corynebacterium	Corynebacterium genitalium	Corynebacterium genitalium ATCC 33030		ABSENT	yes	yes	yes	yes	ABSENT	yes	ABSENT	ABSENT	yes	yes	yes	yes	yes	yes	yes	yes	ABSENT	yes	ABSENT	yes	yes	yes	ABSENT	yes	ABSENT
18	478801	Actinobacteria	Actinobacteria	Micrococcales	Dermacoccaceae	Kytococcus	Kytococcus sedentarius	Kytococcus sedentarius DSM 20547		yes	yes	yes	yes	yes	yes	ABSENT	ABSENT	yes	yes	yes	ABSENT	yes	yes	yes	ABSENT	yes	yes	ABSENT	ABSENT	yes	yes	yes	ABSENT	yes	ABSENT
18	1446473	Proteobacteria	Alphaproteobacteria	Rhodobacterales	Rhodobacteraceae	Paracoccus	Paracoccus yeei	Paracoccus yeei ATCC BAA-599		yes	ABSENT	ABSENT	yes	ABSENT	yes	yes	ABSENT	ABSENT	ABSENT	yes	yes	yes	yes	yes	yes	yes	yes	ABSENT	ABSENT	yes	yes	yes	yes	yes	yes
18	1160719	Actinobacteria	Actinobacteria	Propionibacteriales	Propionibacteriaceae	Cutibacterium	Cutibacterium granulosum	Cutibacterium granulosum DSM 20700		yes	yes	ABSENT	yes	yes	yes	yes	yes	ABSENT	ABSENT	ABSENT	ABSENT	yes	yes	yes	yes	ABSENT	yes	yes	ABSENT	yes	yes	yes	yes	yes	ABSENT
18	287	Proteobacteria	Gammaproteobacteria	Pseudomonadales	Pseudomonadaceae	Pseudomonas	Pseudomonas aeruginosa	Pseudomonas aeruginosa		yes	yes	ABSENT	yes	yes	yes	yes	yes	yes	yes	ABSENT	yes	yes	yes	yes	yes	ABSENT	yes	ABSENT	ABSENT	yes	ABSENT	ABSENT	yes	yes	ABSENT
17	553207	Actinobacteria	Actinobacteria	Corynebacteriales	Corynebacteriaceae	Corynebacterium	Corynebacterium matruchotii	Corynebacterium matruchotii ATCC 14266		yes	ABSENT	ABSENT	yes	ABSENT	yes	yes	ABSENT	yes	ABSENT	yes	yes	yes	ABSENT	yes	ABSENT	yes	yes	yes	ABSENT	yes	yes	yes	yes	yes	ABSENT
17	562983	Firmicutes	Bacilli	Bacillales	Bacillales_u_f	Gemella	Gemella sanguinis	Gemella sanguinis M325		yes	ABSENT	ABSENT	yes	ABSENT	yes	yes	ABSENT	yes	ABSENT	yes	yes	yes	yes	yes	ABSENT	yes	yes	yes	ABSENT	ABSENT	yes	yes	yes	yes	ABSENT
17	1370125	Actinobacteria	Actinobacteria	Corynebacteriales	Mycobacteriaceae	Mycobacterium	Mycobacterium iranicum	Mycobacterium iranicum UM_TJL		ABSENT	ABSENT	ABSENT	yes	ABSENT	yes	ABSENT	yes	yes	yes	yes	ABSENT	yes	yes	ABSENT	yes	yes	yes	ABSENT	yes	yes	yes	yes	yes	ABSENT	yes
17	482	Proteobacteria	Betaproteobacteria	Neisseriales	Neisseriaceae	Neisseria	Neisseria_u_s	Neisseria_u_t		yes	yes	yes	yes	yes	yes	ABSENT	yes	yes	ABSENT	yes	ABSENT	yes	yes	ABSENT	ABSENT	ABSENT	yes	yes	yes	ABSENT	yes	ABSENT	ABSENT	yes	yes
17	13690	Proteobacteria	Alphaproteobacteria	Sphingomonadales	Sphingomonadaceae	Sphingobium	Sphingobium yanoikuyae	Sphingobium yanoikuyae		ABSENT	yes	yes	yes	yes	yes	yes	yes	ABSENT	yes	yes	yes	yes	yes	yes	yes	ABSENT	ABSENT	ABSENT	ABSENT	yes	yes	ABSENT	yes	ABSENT	ABSENT
17	13687	Proteobacteria	Alphaproteobacteria	Sphingomonadales	Sphingomonadaceae	Sphingomonas	Sphingomonas_u_s	Sphingomonas_u_t		yes	yes	yes	ABSENT	yes	yes	ABSENT	yes	ABSENT	ABSENT	yes	yes	yes	yes	yes	yes	ABSENT	yes	ABSENT	ABSENT	yes	yes	ABSENT	yes	ABSENT	yes
16	411466	Actinobacteria	Actinobacteria	Actinomycetales	Actinomycetaceae	Actinomyces	Actinomyces odontolyticus	Actinomyces odontolyticus ATCC 17982		yes	ABSENT	ABSENT	yes	ABSENT	yes	yes	yes	ABSENT	ABSENT	yes	yes	yes	yes	yes	ABSENT	yes	yes	ABSENT	ABSENT	yes	yes	ABSENT	yes	ABSENT	yes
16	1120962	Proteobacteria	Betaproteobacteria	Burkholderiales	Alcaligenaceae	Alcaligenes	Alcaligenes faecalis	Alcaligenes faecalis subsp. phenolicus DSM 16503		yes	yes	yes	yes	yes	yes	yes	yes	yes	yes	yes	yes	yes	yes	yes	yes	ABSENT	ABSENT	ABSENT	ABSENT	ABSENT	ABSENT	ABSENT	ABSENT	ABSENT	ABSENT
16	1297865	Proteobacteria	Alphaproteobacteria	Rhizobiales	Bradyrhizobiaceae	Bradyrhizobium	Bradyrhizobium sp. OHSU_III	Bradyrhizobium sp. OHSU_III_u_t		yes	yes	yes	yes	yes	yes	yes	yes	yes	yes	yes	yes	yes	yes	yes	yes	ABSENT	ABSENT	ABSENT	ABSENT	ABSENT	ABSENT	ABSENT	ABSENT	ABSENT	ABSENT
16	33986	Firmicutes	Bacilli	Bacillales	Bacillales_u_f	Exiguobacterium	Exiguobacterium_u_s	Exiguobacterium_u_t		ABSENT	yes	yes	yes	yes	ABSENT	ABSENT	yes	ABSENT	yes	yes	yes	yes	yes	ABSENT	yes	ABSENT	yes	yes	ABSENT	yes	yes	ABSENT	yes	ABSENT	ABSENT
16	848	Fusobacteria	Fusobacteriia	Fusobacteriales	Fusobacteriaceae	Fusobacterium	Fusobacterium_u_s	Fusobacterium_u_t		yes	yes	ABSENT	yes	yes	yes	ABSENT	yes	yes	ABSENT	yes	ABSENT	yes	yes	ABSENT	yes	ABSENT	yes	ABSENT	ABSENT	ABSENT	yes	yes	yes	yes	ABSENT
16	724	Proteobacteria	Gammaproteobacteria	Pasteurellales	Pasteurellaceae	Haemophilus	Haemophilus_u_s	Haemophilus_u_t		yes	yes	yes	yes	ABSENT	yes	ABSENT	ABSENT	yes	yes	yes	yes	ABSENT	ABSENT	yes	yes	ABSENT	ABSENT	ABSENT	yes	yes	ABSENT	yes	ABSENT	yes	yes
16	570	Proteobacteria	Gammaproteobacteria	Enterobacterales	Enterobacteriaceae	Klebsiella	Klebsiella_u_s	Klebsiella_u_t		yes	yes	yes	yes	yes	yes	ABSENT	yes	yes	yes	yes	ABSENT	yes	yes	yes	yes	ABSENT	ABSENT	ABSENT	ABSENT	yes	yes	ABSENT	ABSENT	ABSENT	ABSENT
16	1243	Firmicutes	Bacilli	Lactobacillales	Leuconostocaceae	Leuconostoc	Leuconostoc_u_s	Leuconostoc_u_t		yes	yes	yes	yes	yes	yes	ABSENT	yes	yes	yes	ABSENT	ABSENT	yes	yes	yes	ABSENT	ABSENT	ABSENT	ABSENT	yes	yes	yes	yes	ABSENT	ABSENT	ABSENT
16	546263	Proteobacteria	Betaproteobacteria	Neisseriales	Neisseriaceae	Neisseria	Neisseria elongata	Neisseria elongata subsp. glycolytica ATCC 29315		yes	ABSENT	ABSENT	yes	yes	yes	yes	ABSENT	ABSENT	ABSENT	yes	yes	yes	ABSENT	yes	ABSENT	yes	yes	ABSENT	ABSENT	yes	yes	yes	yes	yes	ABSENT
16	546268	Proteobacteria	Betaproteobacteria	Neisseriales	Neisseriaceae	Neisseria	Neisseria subflava	Neisseria subflava NJ9703		yes	ABSENT	ABSENT	yes	ABSENT	yes	yes	ABSENT	yes	yes	yes	yes	yes	ABSENT	yes	ABSENT	yes	yes	ABSENT	ABSENT	yes	yes	yes	yes	ABSENT	ABSENT
16	1415164	Firmicutes	Bacilli	Bacillales	Staphylococcaceae	Staphylococcus	Staphylococcus cohnii	Staphylococcus cohnii hu-01		ABSENT	yes	yes	yes	yes	ABSENT	yes	ABSENT	yes	yes	ABSENT	yes	yes	yes	yes	yes	yes	ABSENT	yes	ABSENT	ABSENT	ABSENT	yes	yes	ABSENT	ABSENT
16	1313	Firmicutes	Bacilli	Lactobacillales	Streptococcaceae	Streptococcus	Streptococcus pneumoniae	Streptococcus pneumoniae		ABSENT	yes	ABSENT	yes	yes	yes	yes	yes	yes	ABSENT	yes	ABSENT	yes	yes	yes	yes	ABSENT	ABSENT	ABSENT	ABSENT	ABSENT	yes	ABSENT	yes	yes	yes
15	883081	Firmicutes	Bacilli	Lactobacillales	Carnobacteriaceae	Alloiococcus	Alloiococcus otitis	Alloiococcus otitis ATCC 51267		yes	yes	yes	yes	yes	yes	ABSENT	yes	yes	ABSENT	ABSENT	yes	yes	yes	ABSENT	yes	yes	yes	ABSENT	ABSENT	ABSENT	ABSENT	ABSENT	ABSENT	ABSENT	yes
15	165779	Firmicutes	Tissierellia	Tissierellales	Peptoniphilaceae	Anaerococcus	Anaerococcus_u_s	Anaerococcus_u_t		ABSENT	yes	ABSENT	yes	yes	yes	yes	yes	ABSENT	yes	yes	ABSENT	yes	yes	yes	ABSENT	ABSENT	yes	ABSENT	ABSENT	ABSENT	yes	ABSENT	ABSENT	yes	yes
15	186803	Firmicutes	Clostridia	Clostridiales	Lachnospiraceae	Lachnospiraceae_u_g	Lachnospiraceae_u_s	Lachnospiraceae_u_t		yes	yes	ABSENT	yes	ABSENT	ABSENT	yes	ABSENT	yes	ABSENT	yes	ABSENT	ABSENT	yes	yes	yes	ABSENT	yes	ABSENT	ABSENT	yes	yes	yes	yes	yes	ABSENT
15	38301	Actinobacteria	Actinobacteria	Corynebacteriales	Corynebacteriaceae	Corynebacterium	Corynebacterium minutissimum	Corynebacterium minutissimum		ABSENT	yes	yes	yes	yes	yes	ABSENT	yes	ABSENT	ABSENT	yes	ABSENT	yes	yes	yes	yes	yes	ABSENT	ABSENT	ABSENT	yes	ABSENT	yes	ABSENT	ABSENT	yes
15	28133	Bacteroidetes	Bacteroidia	Bacteroidales	Prevotellaceae	Prevotella	Prevotella nigrescens	Prevotella nigrescens		yes	ABSENT	ABSENT	yes	ABSENT	yes	yes	ABSENT	yes	yes	yes	yes	yes	ABSENT	ABSENT	yes	yes	yes	ABSENT	ABSENT	yes	ABSENT	yes	ABSENT	yes	ABSENT
15	882856	Actinobacteria	Actinobacteria	Pseudonocardiales	Pseudonocardiaceae	Pseudonocardia	Pseudonocardia sp. P2	Pseudonocardia sp. P2_u_t		ABSENT	yes	ABSENT	yes	yes	ABSENT	ABSENT	yes	ABSENT	ABSENT	yes	yes	yes	yes	ABSENT	yes	ABSENT	yes	ABSENT	ABSENT	yes	yes	yes	ABSENT	yes	yes
15	467705	Firmicutes	Bacilli	Lactobacillales	Streptococcaceae	Streptococcus	Streptococcus gordonii	Streptococcus gordonii str. Challis substr. CH1		ABSENT	ABSENT	ABSENT	yes	ABSENT	ABSENT	yes	yes	ABSENT	ABSENT	yes	yes	yes	ABSENT	yes	ABSENT	yes	yes	yes	ABSENT	ABSENT	yes	yes	yes	yes	yes
15	257758	Firmicutes	Bacilli	Lactobacillales	Streptococcaceae	Streptococcus	Streptococcus pseudopneumoniae	Streptococcus pseudopneumoniae		yes	ABSENT	yes	ABSENT	yes	ABSENT	yes	yes	yes	yes	yes	ABSENT	ABSENT	yes	yes	ABSENT	ABSENT	yes	yes	yes	yes	ABSENT	yes	ABSENT	ABSENT	ABSENT
14	1120941	Actinobacteria	Actinobacteria	Actinomycetales	Actinomycetaceae	Actinomyces	Actinomyces dentalis	Actinomyces dentalis DSM 19115		yes	ABSENT	ABSENT	yes	ABSENT	yes	yes	ABSENT	yes	ABSENT	yes	yes	yes	ABSENT	yes	ABSENT	yes	ABSENT	ABSENT	ABSENT	yes	yes	yes	ABSENT	yes	ABSENT
14	416916	Proteobacteria	Gammaproteobacteria	Pasteurellales	Pasteurellaceae	Aggregatibacter	Aggregatibacter_u_s	Aggregatibacter_u_t		yes	ABSENT	ABSENT	yes	yes	ABSENT	ABSENT	yes	yes	ABSENT	yes	ABSENT	ABSENT	yes	ABSENT	ABSENT	ABSENT	yes	yes	ABSENT	yes	ABSENT	yes	yes	yes	yes
14	553204	Actinobacteria	Actinobacteria	Corynebacteriales	Corynebacteriaceae	Corynebacterium	Corynebacterium amycolatum	Corynebacterium amycolatum SK46		ABSENT	yes	yes	yes	yes	yes	ABSENT	yes	ABSENT	ABSENT	ABSENT	ABSENT	yes	yes	ABSENT	yes	yes	ABSENT	ABSENT	ABSENT	ABSENT	yes	yes	ABSENT	yes	yes
14	548476	Actinobacteria	Actinobacteria	Corynebacteriales	Corynebacteriaceae	Corynebacterium	Corynebacterium aurimucosum	Corynebacterium aurimucosum ATCC 700975		ABSENT	yes	yes	yes	yes	yes	ABSENT	ABSENT	ABSENT	ABSENT	yes	ABSENT	yes	yes	ABSENT	yes	yes	ABSENT	yes	ABSENT	ABSENT	yes	yes	ABSENT	ABSENT	yes
14	161899	Actinobacteria	Actinobacteria	Corynebacteriales	Corynebacteriaceae	Corynebacterium	Corynebacterium singulare	Corynebacterium singulare		ABSENT	yes	yes	yes	yes	yes	yes	ABSENT	ABSENT	ABSENT	yes	yes	yes	yes	yes	yes	yes	ABSENT	ABSENT	ABSENT	ABSENT	ABSENT	yes	ABSENT	ABSENT	ABSENT
14	1414719	Actinobacteria	Actinobacteria	Corynebacteriales	Corynebacteriaceae	Corynebacterium	Corynebacterium jeddahense	Corynebacterium jeddahense		ABSENT	yes	yes	yes	yes	ABSENT	ABSENT	ABSENT	ABSENT	ABSENT	yes	ABSENT	yes	yes	ABSENT	yes	yes	yes	ABSENT	ABSENT	yes	yes	yes	ABSENT	yes	ABSENT
14	354276	Proteobacteria	Gammaproteobacteria	Enterobacterales	Enterobacteriaceae	Enterobacter	Enterobacter cloacae complex	Enterobacter cloacae complex_u_t		yes	yes	yes	yes	ABSENT	yes	yes	yes	ABSENT	ABSENT	yes	yes	yes	yes	yes	ABSENT	ABSENT	ABSENT	ABSENT	ABSENT	yes	yes	ABSENT	ABSENT	ABSENT	ABSENT
14	1140002	Firmicutes	Bacilli	Lactobacillales	Enterococcaceae	Enterococcus	Enterococcus avium	Enterococcus avium ATCC 14025		yes	yes	yes	yes	yes	yes	ABSENT	yes	ABSENT	yes	yes	yes	yes	yes	yes	yes	ABSENT	ABSENT	ABSENT	ABSENT	ABSENT	ABSENT	ABSENT	ABSENT	ABSENT	ABSENT
14	1210046	Actinobacteria	Actinobacteria	Micrococcales	Intrasporangiaceae	Janibacter	Janibacter hoylei	Janibacter hoylei PVAS-1		yes	ABSENT	ABSENT	yes	ABSENT	yes	ABSENT	yes	yes	yes	yes	ABSENT	yes	ABSENT	ABSENT	ABSENT	yes	yes	ABSENT	ABSENT	yes	yes	yes	ABSENT	ABSENT	yes
14	887898	Proteobacteria	Betaproteobacteria	Burkholderiales	Burkholderiaceae	Lautropia	Lautropia mirabilis	Lautropia mirabilis ATCC 51599		ABSENT	ABSENT	ABSENT	yes	ABSENT	yes	yes	ABSENT	ABSENT	ABSENT	yes	yes	yes	ABSENT	yes	ABSENT	yes	yes	yes	ABSENT	yes	yes	yes	ABSENT	yes	ABSENT
14	450748	Actinobacteria	Actinobacteria	Propionibacteriales	Propionibacteriaceae	Propionibacterium	Propionibacterium sp. 5_U_42AFAA	Propionibacterium sp. 5_U_42AFAA_u_t		yes	ABSENT	ABSENT	yes	ABSENT	ABSENT	ABSENT	yes	ABSENT	ABSENT	yes	yes	yes	ABSENT	ABSENT	ABSENT	yes	yes	yes	yes	yes	yes	yes	yes	ABSENT	ABSENT
14	125216	Proteobacteria	Alphaproteobacteria	Rhodospirillales	Acetobacteraceae	Roseomonas	Roseomonas_u_s	Roseomonas_u_t		ABSENT	yes	yes	ABSENT	yes	yes	ABSENT	yes	yes	ABSENT	ABSENT	yes	ABSENT	yes	ABSENT	yes	ABSENT	yes	ABSENT	ABSENT	yes	yes	yes	ABSENT	yes	ABSENT
14	1448136	Proteobacteria	Alphaproteobacteria	Rhodospirillales	Acetobacteraceae	Roseomonas	Roseomonas mucosa	Roseomonas mucosa ATCC BAA-692		yes	ABSENT	ABSENT	yes	ABSENT	ABSENT	yes	ABSENT	ABSENT	yes	yes	ABSENT	yes	yes	yes	ABSENT	yes	yes	ABSENT	ABSENT	yes	yes	ABSENT	yes	ABSENT	yes
14	680646	Actinobacteria	Actinobacteria	Micrococcales	Micrococcaceae	Rothia	Rothia mucilaginosa	Rothia mucilaginosa DY-18		yes	ABSENT	ABSENT	yes	ABSENT	yes	yes	yes	yes	yes	yes	ABSENT	ABSENT	ABSENT	yes	ABSENT	yes	ABSENT	ABSENT	ABSENT	ABSENT	yes	yes	yes	yes	ABSENT
14	1189311	Firmicutes	Bacilli	Bacillales	Staphylococcaceae	Staphylococcus	Staphylococcus capitis	Staphylococcus capitis QN1		yes	ABSENT	ABSENT	yes	ABSENT	yes	ABSENT	yes	yes	yes	ABSENT	ABSENT	yes	ABSENT	ABSENT	ABSENT	yes	yes	yes	ABSENT	ABSENT	yes	ABSENT	yes	yes	yes
14	1209359	Firmicutes	Bacilli	Bacillales	Staphylococcaceae	Staphylococcus	Staphylococcus sp. MDS7B	Staphylococcus sp. MDS7B_u_t		ABSENT	yes	yes	ABSENT	yes	ABSENT	yes	ABSENT	yes	yes	ABSENT	ABSENT	ABSENT	yes	yes	ABSENT	yes	ABSENT	yes	yes	ABSENT	yes	yes	yes	ABSENT	ABSENT
14	889201	Firmicutes	Bacilli	Lactobacillales	Streptococcaceae	Streptococcus	Streptococcus cristatus	Streptococcus cristatus ATCC 51100		yes	ABSENT	ABSENT	yes	ABSENT	ABSENT	yes	ABSENT	ABSENT	ABSENT	yes	yes	yes	ABSENT	yes	ABSENT	yes	yes	yes	ABSENT	yes	yes	yes	yes	ABSENT	ABSENT
13	909768	Proteobacteria	Gammaproteobacteria	Pseudomonadales	Moraxellaceae	Acinetobacter	Acinetobacter calcoaceticus/baumannii complex	Acinetobacter calcoaceticus/baumannii complex_u_t		ABSENT	yes	yes	yes	ABSENT	ABSENT	yes	yes	yes	ABSENT	yes	ABSENT	yes	ABSENT	yes	yes	ABSENT	ABSENT	ABSENT	ABSENT	ABSENT	yes	yes	ABSENT	yes	ABSENT
13	1016	Bacteroidetes	Flavobacteriia	Flavobacteriales	Flavobacteriaceae	Capnocytophaga	Capnocytophaga_u_s	Capnocytophaga_u_t		yes	ABSENT	ABSENT	yes	ABSENT	yes	ABSENT	ABSENT	yes	ABSENT	yes	yes	yes	yes	yes	ABSENT	ABSENT	yes	ABSENT	ABSENT	yes	yes	yes	ABSENT	ABSENT	ABSENT
13	645127	Actinobacteria	Actinobacteria	Corynebacteriales	Corynebacteriaceae	Corynebacterium	Corynebacterium kroppenstedtii	Corynebacterium kroppenstedtii DSM 44385		ABSENT	ABSENT	ABSENT	ABSENT	yes	yes	ABSENT	ABSENT	yes	yes	ABSENT	ABSENT	yes	ABSENT	yes	ABSENT	yes	yes	ABSENT	ABSENT	yes	yes	yes	yes	ABSENT	yes
13	525263	Actinobacteria	Actinobacteria	Corynebacteriales	Corynebacteriaceae	Corynebacterium	Corynebacterium lipophiloflavum	Corynebacterium lipophiloflavum DSM 44291		ABSENT	ABSENT	ABSENT	yes	yes	ABSENT	ABSENT	ABSENT	ABSENT	ABSENT	ABSENT	yes	yes	yes	ABSENT	yes	yes	ABSENT	yes	ABSENT	yes	yes	yes	ABSENT	yes	yes
13	1450519	Actinobacteria	Actinobacteria	Micrococcales	Dermabacteraceae	Dermabacter	Dermabacter hominis	Dermabacter hominis 1368		ABSENT	yes	yes	ABSENT	yes	ABSENT	ABSENT	yes	ABSENT	ABSENT	yes	ABSENT	yes	yes	yes	yes	yes	ABSENT	ABSENT	ABSENT	yes	yes	yes	ABSENT	ABSENT	ABSENT
13	1203568	Actinobacteria	Actinobacteria	Micrococcales	Dermabacteraceae	Dermabacter	Dermabacter sp. HFH0086	Dermabacter sp. HFH0086_u_t		ABSENT	yes	yes	ABSENT	yes	yes	ABSENT	yes	ABSENT	ABSENT	yes	ABSENT	yes	yes	yes	ABSENT	yes	ABSENT	ABSENT	ABSENT	yes	yes	yes	ABSENT	ABSENT	ABSENT
13	188626	Actinobacteria	Actinobacteria	Micrococcales	Dermacoccaceae	Dermacoccus	Dermacoccus sp. Ellin185	Dermacoccus sp. Ellin185_u_t		yes	ABSENT	ABSENT	ABSENT	ABSENT	yes	yes	yes	yes	ABSENT	ABSENT	yes	yes	ABSENT	yes	ABSENT	yes	yes	ABSENT	ABSENT	ABSENT	yes	ABSENT	ABSENT	yes	yes
13	910954	Actinobacteria	Actinobacteria	Corynebacteriales	Dietziaceae	Dietzia	Dietzia cinnamea	Dietzia cinnamea P4		ABSENT	ABSENT	ABSENT	yes	ABSENT	yes	ABSENT	ABSENT	yes	ABSENT	ABSENT	ABSENT	yes	yes	ABSENT	ABSENT	yes	yes	yes	yes	yes	yes	ABSENT	ABSENT	yes	yes
13	883103	Firmicutes	Bacilli	Lactobacillales	Carnobacteriaceae	Dolosigranulum	Dolosigranulum pigrum	Dolosigranulum pigrum ATCC 51524		ABSENT	ABSENT	ABSENT	ABSENT	ABSENT	yes	yes	yes	yes	yes	ABSENT	ABSENT	yes	ABSENT	yes	ABSENT	ABSENT	yes	yes	yes	ABSENT	yes	ABSENT	yes	ABSENT	yes
13	223184	Actinobacteria	Actinobacteria	Micrococcales	Micrococcaceae	Kocuria	Kocuria marina	Kocuria marina		yes	ABSENT	ABSENT	ABSENT	ABSENT	yes	yes	ABSENT	ABSENT	ABSENT	yes	ABSENT	yes	ABSENT	yes	ABSENT	yes	yes	ABSENT	ABSENT	yes	yes	yes	ABSENT	yes	yes
13	1578	Firmicutes	Bacilli	Lactobacillales	Lactobacillaceae	Lactobacillus	Lactobacillus_u_s	Lactobacillus_u_t		ABSENT	yes	ABSENT	yes	ABSENT	yes	ABSENT	yes	ABSENT	yes	yes	yes	ABSENT	yes	ABSENT	yes	ABSENT	yes	ABSENT	yes	ABSENT	ABSENT	ABSENT	ABSENT	yes	yes
13	488	Proteobacteria	Betaproteobacteria	Neisseriales	Neisseriaceae	Neisseria	Neisseria mucosa	Neisseria mucosa		yes	yes	ABSENT	ABSENT	yes	yes	ABSENT	ABSENT	yes	yes	ABSENT	ABSENT	ABSENT	yes	ABSENT	yes	yes	ABSENT	yes	ABSENT	ABSENT	ABSENT	yes	yes	yes	ABSENT
13	33033	Firmicutes	Tissierellia	Tissierellales	Peptoniphilaceae	Parvimonas	Parvimonas micra	Parvimonas micra		yes	ABSENT	ABSENT	ABSENT	ABSENT	yes	yes	yes	yes	ABSENT	yes	ABSENT	yes	ABSENT	ABSENT	ABSENT	yes	yes	ABSENT	ABSENT	ABSENT	yes	yes	yes	yes	ABSENT
13	28135	Bacteroidetes	Bacteroidia	Bacteroidales	Prevotellaceae	Prevotella	Prevotella oris	Prevotella oris		yes	ABSENT	ABSENT	yes	ABSENT	ABSENT	yes	ABSENT	yes	ABSENT	ABSENT	yes	yes	ABSENT	yes	ABSENT	yes	yes	ABSENT	ABSENT	yes	yes	ABSENT	yes	yes	ABSENT
13	31957	Actinobacteria	Actinobacteria	Propionibacteriales	Propionibacteriaceae	Propionibacteriaceae_u_g	Propionibacteriaceae_u_s	Propionibacteriaceae_u_t		yes	yes	yes	ABSENT	yes	ABSENT	ABSENT	ABSENT	ABSENT	ABSENT	yes	yes	yes	yes	ABSENT	ABSENT	yes	ABSENT	yes	yes	yes	ABSENT	yes	ABSENT	ABSENT	ABSENT
13	999892	Actinobacteria	Actinobacteria	Propionibacteriales	Propionibacteriaceae	Cutibacterium	[Propionibacterium] humerusii	[Propionibacterium] humerusii P08		yes	ABSENT	ABSENT	ABSENT	ABSENT	yes	yes	yes	yes	yes	yes	ABSENT	yes	ABSENT	ABSENT	ABSENT	yes	yes	ABSENT	ABSENT	ABSENT	yes	yes	yes	ABSENT	ABSENT
13	356	Proteobacteria	Alphaproteobacteria	Rhizobiales	Rhizobiales_u_f	Rhizobiales_u_g	Rhizobiales_u_s	Rhizobiales_u_t		ABSENT	yes	ABSENT	yes	ABSENT	yes	yes	ABSENT	yes	ABSENT	ABSENT	ABSENT	yes	yes	ABSENT	yes	ABSENT	ABSENT	ABSENT	ABSENT	yes	yes	yes	yes	yes	ABSENT
13	904802	Firmicutes	Bacilli	Bacillales	Staphylococcaceae	Staphylococcus	Staphylococcus aureus	Staphylococcus aureus subsp. aureus CO-98		ABSENT	yes	yes	yes	yes	ABSENT	ABSENT	ABSENT	yes	yes	yes	ABSENT	yes	yes	yes	yes	yes	ABSENT	ABSENT	ABSENT	ABSENT	ABSENT	yes	ABSENT	ABSENT	ABSENT
13	596319	Firmicutes	Bacilli	Bacillales	Staphylococcaceae	Staphylococcus	Staphylococcus warneri	Staphylococcus warneri L37603		ABSENT	yes	yes	yes	yes	ABSENT	ABSENT	ABSENT	yes	yes	yes	ABSENT	ABSENT	yes	ABSENT	yes	ABSENT	ABSENT	yes	ABSENT	yes	ABSENT	yes	yes	ABSENT	ABSENT
13	1403947	Firmicutes	Bacilli	Lactobacillales	Streptococcaceae	Streptococcus	Streptococcus parasanguinis	Streptococcus parasanguinis DORA_23_24		yes	ABSENT	ABSENT	yes	ABSENT	yes	yes	ABSENT	yes	ABSENT	ABSENT	yes	yes	yes	yes	yes	ABSENT	ABSENT	ABSENT	ABSENT	ABSENT	yes	ABSENT	yes	yes	ABSENT
13	768727	Firmicutes	Negativicutes	Veillonellales	Veillonellaceae	Veillonella	Veillonella parvula	Veillonella parvula ACS-068-V-Sch12		yes	ABSENT	ABSENT	yes	ABSENT	yes	yes	yes	yes	ABSENT	yes	ABSENT	yes	ABSENT	ABSENT	ABSENT	yes	yes	ABSENT	ABSENT	ABSENT	yes	yes	ABSENT	yes	ABSENT
13	1182783	Proteobacteria	Gammaproteobacteria	Xanthomonadales	Xanthomonadaceae	Xanthomonas	Xanthomonas campestris	Xanthomonas campestris JX		ABSENT	yes	yes	yes	yes	yes	ABSENT	yes	yes	yes	ABSENT	yes	yes	yes	ABSENT	yes	ABSENT	ABSENT	ABSENT	ABSENT	ABSENT	yes	ABSENT	ABSENT	ABSENT	ABSENT
12	642	Proteobacteria	Gammaproteobacteria	Aeromonadales	Aeromonadaceae	Aeromonas	Aeromonas_u_s	Aeromonas_u_t		ABSENT	yes	yes	ABSENT	yes	yes	ABSENT	ABSENT	yes	yes	yes	yes	yes	yes	ABSENT	yes	ABSENT	ABSENT	ABSENT	ABSENT	yes	ABSENT	ABSENT	ABSENT	ABSENT	ABSENT
12	585530	Actinobacteria	Actinobacteria	Micrococcales	Brevibacteriaceae	Brevibacterium	Brevibacterium mcbrellneri	Brevibacterium mcbrellneri ATCC 49030		ABSENT	yes	yes	yes	yes	ABSENT	ABSENT	yes	ABSENT	ABSENT	yes	ABSENT	yes	yes	yes	yes	ABSENT	ABSENT	ABSENT	ABSENT	ABSENT	ABSENT	yes	ABSENT	yes	ABSENT
12	37914	Actinobacteria	Actinobacteria	Corynebacteriales	Dietziaceae	Dietzia	Dietzia_u_s	Dietzia_u_t		yes	yes	yes	ABSENT	yes	ABSENT	yes	yes	ABSENT	ABSENT	yes	yes	ABSENT	ABSENT	yes	yes	ABSENT	ABSENT	ABSENT	ABSENT	ABSENT	ABSENT	yes	yes	ABSENT	ABSENT
12	860	Fusobacteria	Fusobacteriia	Fusobacteriales	Fusobacteriaceae	Fusobacterium	Fusobacterium periodonticum	Fusobacterium periodonticum		yes	yes	ABSENT	yes	yes	yes	ABSENT	yes	yes	ABSENT	ABSENT	ABSENT	ABSENT	ABSENT	ABSENT	yes	yes	yes	ABSENT	ABSENT	ABSENT	ABSENT	yes	yes	ABSENT	ABSENT
12	562982	Firmicutes	Bacilli	Bacillales	Bacillales_u_f	Gemella	Gemella morbillorum	Gemella morbillorum M424		ABSENT	ABSENT	ABSENT	ABSENT	ABSENT	yes	yes	yes	yes	ABSENT	ABSENT	yes	yes	ABSENT	yes	ABSENT	yes	yes	ABSENT	ABSENT	ABSENT	yes	yes	yes	ABSENT	ABSENT
12	32067	Fusobacteria	Fusobacteriia	Fusobacteriales	Leptotrichiaceae	Leptotrichia	Leptotrichia_u_s	Leptotrichia_u_t		yes	ABSENT	ABSENT	yes	ABSENT	ABSENT	yes	ABSENT	yes	ABSENT	yes	ABSENT	yes	ABSENT	yes	ABSENT	ABSENT	yes	yes	ABSENT	ABSENT	yes	yes	ABSENT	yes	ABSENT
12	883126	Proteobacteria	Betaproteobacteria	Burkholderiales	Oxalobacteraceae	Massilia	Massilia timonae	Massilia timonae CCUG 45783		ABSENT	yes	ABSENT	yes	yes	ABSENT	ABSENT	yes	ABSENT	ABSENT	yes	ABSENT	yes	yes	ABSENT	yes	ABSENT	ABSENT	ABSENT	ABSENT	ABSENT	yes	yes	ABSENT	yes	yes
12	33882	Actinobacteria	Actinobacteria	Micrococcales	Microbacteriaceae	Microbacterium	Microbacterium_u_s	Microbacterium_u_t		ABSENT	yes	ABSENT	yes	yes	ABSENT	ABSENT	yes	ABSENT	yes	yes	ABSENT	ABSENT	yes	ABSENT	ABSENT	ABSENT	ABSENT	ABSENT	ABSENT	yes	ABSENT	yes	yes	yes	yes
12	596320	Proteobacteria	Betaproteobacteria	Neisseriales	Neisseriaceae	Neisseria	Neisseria flavescens	Neisseria flavescens SK114		ABSENT	ABSENT	ABSENT	yes	ABSENT	yes	yes	ABSENT	ABSENT	ABSENT	ABSENT	yes	yes	ABSENT	yes	ABSENT	yes	yes	ABSENT	ABSENT	yes	yes	yes	yes	ABSENT	ABSENT
12	908338	Firmicutes	Tissierellia	Tissierellales	Peptoniphilaceae	Peptoniphilus	Peptoniphilus harei	Peptoniphilus harei ACS-146-V-Sch2b		ABSENT	yes	ABSENT	ABSENT	yes	yes	yes	ABSENT	ABSENT	ABSENT	yes	ABSENT	yes	yes	yes	ABSENT	yes	ABSENT	yes	ABSENT	ABSENT	yes	ABSENT	ABSENT	ABSENT	yes
12	997355	Actinobacteria	Actinobacteria	Propionibacteriales	Propionibacteriaceae	Cutibacterium	Cutibacterium avidum	Cutibacterium avidum ATCC 25577		ABSENT	ABSENT	ABSENT	yes	yes	yes	yes	ABSENT	yes	yes	yes	ABSENT	ABSENT	yes	yes	ABSENT	ABSENT	ABSENT	ABSENT	ABSENT	ABSENT	ABSENT	yes	yes	yes	ABSENT
12	767029	Actinobacteria	Actinobacteria	Propionibacteriales	Propionibacteriaceae	Pseudopropionibacterium	Pseudopropionibacterium propionicum	Pseudopropionibacterium propionicum F0230a		ABSENT	ABSENT	ABSENT	yes	ABSENT	yes	yes	ABSENT	ABSENT	ABSENT	ABSENT	yes	yes	ABSENT	yes	ABSENT	yes	yes	ABSENT	ABSENT	yes	yes	ABSENT	yes	yes	ABSENT
12	633150	Proteobacteria	Gammaproteobacteria	Pseudomonadales	Pseudomonadaceae	Pseudomonas	Pseudomonas sp. 1-7	Pseudomonas sp. 1-7_u_t		ABSENT	yes	yes	yes	yes	ABSENT	ABSENT	ABSENT	yes	ABSENT	ABSENT	yes	yes	yes	ABSENT	yes	yes	ABSENT	ABSENT	ABSENT	ABSENT	ABSENT	ABSENT	yes	yes	ABSENT
12	1217720	Proteobacteria	Alphaproteobacteria	Rhodospirillales	Acetobacteraceae	Roseomonas	Roseomonas sp. B5	Roseomonas sp. B5_u_t		yes	ABSENT	ABSENT	yes	ABSENT	ABSENT	yes	ABSENT	ABSENT	ABSENT	yes	ABSENT	yes	yes	yes	ABSENT	yes	yes	ABSENT	ABSENT	yes	yes	ABSENT	ABSENT	ABSENT	yes
12	546273	Firmicutes	Negativicutes	Veillonellales	Veillonellaceae	Veillonella	Veillonella dispar	Veillonella dispar ATCC 17748		yes	ABSENT	ABSENT	yes	ABSENT	yes	ABSENT	yes	yes	ABSENT	ABSENT	ABSENT	ABSENT	yes	ABSENT	yes	ABSENT	yes	yes	yes	ABSENT	ABSENT	yes	ABSENT	yes	ABSENT
12	1229204	Proteobacteria	Alphaproteobacteria	Alphaproteobacteria_u_o	Alphaproteobacteria_u_f	Alphaproteobacteria_u_g	alpha proteobacterium L41A	alpha proteobacterium L41A_u_t		ABSENT	yes	ABSENT	yes	yes	ABSENT	yes	ABSENT	ABSENT	yes	yes	ABSENT	ABSENT	yes	ABSENT	yes	yes	ABSENT	ABSENT	ABSENT	yes	yes	ABSENT	ABSENT	yes	ABSENT
11	592010	Firmicutes	Bacilli	Lactobacillales	Aerococcaceae	Abiotrophia	Abiotrophia defectiva	Abiotrophia defectiva ATCC 49176		ABSENT	ABSENT	ABSENT	ABSENT	ABSENT	yes	yes	ABSENT	ABSENT	ABSENT	ABSENT	yes	yes	ABSENT	ABSENT	ABSENT	yes	yes	yes	ABSENT	yes	yes	ABSENT	yes	ABSENT	yes
11	1310601	Proteobacteria	Gammaproteobacteria	Pseudomonadales	Moraxellaceae	Acinetobacter	Acinetobacter sp. 479375	Acinetobacter sp. 479375_u_t		ABSENT	ABSENT	yes	ABSENT	ABSENT	ABSENT	yes	yes	yes	yes	yes	ABSENT	yes	ABSENT	yes	ABSENT	yes	ABSENT	ABSENT	ABSENT	ABSENT	yes	ABSENT	yes	ABSENT	ABSENT
11	575586	Proteobacteria	Gammaproteobacteria	Pseudomonadales	Moraxellaceae	Acinetobacter	Acinetobacter johnsonii	Acinetobacter johnsonii SH046		ABSENT	yes	ABSENT	yes	yes	yes	yes	ABSENT	ABSENT	ABSENT	yes	yes	yes	yes	ABSENT	yes	ABSENT	ABSENT	ABSENT	ABSENT	ABSENT	yes	ABSENT	ABSENT	ABSENT	ABSENT
11	1227261	Actinobacteria	Actinobacteria	Actinomycetales	Actinomycetaceae	Actinobaculum	Actinobaculum sp. oral taxon 183	Actinobaculum sp. oral taxon 183 str. F0552		ABSENT	ABSENT	ABSENT	ABSENT	ABSENT	yes	ABSENT	ABSENT	ABSENT	ABSENT	yes	yes	yes	ABSENT	ABSENT	ABSENT	yes	yes	yes	ABSENT	yes	yes	yes	ABSENT	yes	ABSENT
11	1120943	Actinobacteria	Actinobacteria	Actinomycetales	Actinomycetaceae	Actinomyces	Actinomyces gerencseriae	Actinomyces gerencseriae DSM 6844		yes	ABSENT	ABSENT	ABSENT	ABSENT	ABSENT	yes	ABSENT	ABSENT	ABSENT	yes	ABSENT	ABSENT	ABSENT	yes	ABSENT	yes	yes	yes	ABSENT	yes	yes	yes	ABSENT	yes	ABSENT
11	888439	Actinobacteria	Actinobacteria	Actinomycetales	Actinomycetaceae	Actinomyces	Actinomyces neuii	Actinomyces neuii BVS029A5		ABSENT	ABSENT	ABSENT	ABSENT	ABSENT	yes	yes	yes	ABSENT	yes	ABSENT	ABSENT	yes	ABSENT	yes	ABSENT	yes	ABSENT	yes	ABSENT	ABSENT	yes	yes	yes	ABSENT	ABSENT
11	816	Bacteroidetes	Bacteroidia	Bacteroidales	Bacteroidaceae	Bacteroides	Bacteroides_u_s	Bacteroides_u_t		ABSENT	yes	ABSENT	ABSENT	ABSENT	yes	yes	yes	ABSENT	yes	yes	ABSENT	ABSENT	ABSENT	yes	ABSENT	ABSENT	ABSENT	ABSENT	ABSENT	ABSENT	yes	yes	yes	yes	ABSENT
11	172043	Proteobacteria	Alphaproteobacteria	Caulobacterales	Caulobacteraceae	Brevundimonas	Brevundimonas nasdae	Brevundimonas nasdae		ABSENT	yes	ABSENT	yes	yes	ABSENT	ABSENT	ABSENT	ABSENT	yes	yes	ABSENT	ABSENT	yes	ABSENT	yes	yes	ABSENT	ABSENT	ABSENT	yes	yes	ABSENT	ABSENT	yes	ABSENT
11	91347	Proteobacteria	Gammaproteobacteria	Enterobacterales	Enterobacterales_u_f	Enterobacterales_u_g	Enterobacterales_u_s	Enterobacterales_u_t		ABSENT	yes	yes	yes	yes	yes	yes	ABSENT	yes	yes	ABSENT	ABSENT	yes	ABSENT	yes	yes	ABSENT	ABSENT	ABSENT	ABSENT	ABSENT	ABSENT	ABSENT	ABSENT	ABSENT	ABSENT
11	853	Firmicutes	Clostridia	Clostridiales	Ruminococcaceae	Faecalibacterium	Faecalibacterium prausnitzii	Faecalibacterium prausnitzii		ABSENT	ABSENT	ABSENT	ABSENT	ABSENT	yes	yes	yes	yes	yes	ABSENT	ABSENT	yes	yes	yes	ABSENT	ABSENT	ABSENT	ABSENT	ABSENT	yes	yes	ABSENT	ABSENT	ABSENT	yes
11	888828	Proteobacteria	Gammaproteobacteria	Pasteurellales	Pasteurellaceae	Haemophilus	Haemophilus parainfluenzae	Haemophilus parainfluenzae ATCC 33392		yes	ABSENT	ABSENT	ABSENT	ABSENT	ABSENT	yes	ABSENT	ABSENT	yes	ABSENT	ABSENT	yes	yes	yes	ABSENT	yes	ABSENT	yes	ABSENT	yes	ABSENT	ABSENT	ABSENT	yes	yes
11	862965	Proteobacteria	Gammaproteobacteria	Pasteurellales	Pasteurellaceae	Haemophilus	Haemophilus parainfluenzae	Haemophilus parainfluenzae T3T1		ABSENT	yes	ABSENT	yes	yes	yes	ABSENT	ABSENT	yes	ABSENT	ABSENT	yes	ABSENT	ABSENT	ABSENT	yes	ABSENT	yes	ABSENT	ABSENT	ABSENT	yes	yes	yes	ABSENT	ABSENT
11	72000	Actinobacteria	Actinobacteria	Micrococcales	Micrococcaceae	Kocuria	Kocuria rhizophila	Kocuria rhizophila		yes	ABSENT	yes	ABSENT	ABSENT	yes	yes	yes	yes	yes	ABSENT	ABSENT	ABSENT	ABSENT	ABSENT	yes	ABSENT	ABSENT	ABSENT	yes	ABSENT	ABSENT	ABSENT	yes	yes	ABSENT
11	1585	Firmicutes	Bacilli	Lactobacillales	Lactobacillaceae	Lactobacillus	Lactobacillus delbrueckii	Lactobacillus delbrueckii subsp. bulgaricus		yes	ABSENT	ABSENT	ABSENT	ABSENT	yes	yes	ABSENT	yes	yes	ABSENT	yes	yes	ABSENT	yes	ABSENT	yes	ABSENT	ABSENT	ABSENT	ABSENT	yes	ABSENT	ABSENT	yes	ABSENT
11	162289	Firmicutes	Tissierellia	Tissierellales	Peptoniphilaceae	Peptoniphilus	Peptoniphilus_u_s	Peptoniphilus_u_t		yes	ABSENT	ABSENT	ABSENT	ABSENT	yes	yes	yes	yes	ABSENT	yes	ABSENT	yes	ABSENT	yes	ABSENT	ABSENT	ABSENT	yes	ABSENT	ABSENT	yes	ABSENT	ABSENT	ABSENT	yes
11	83618	Proteobacteria	Gammaproteobacteria	Xanthomonadales	Xanthomonadaceae	Pseudoxanthomonas	Pseudoxanthomonas_u_s	Pseudoxanthomonas_u_t		ABSENT	ABSENT	ABSENT	yes	ABSENT	yes	ABSENT	yes	ABSENT	ABSENT	ABSENT	ABSENT	yes	yes	ABSENT	yes	ABSENT	yes	ABSENT	ABSENT	yes	yes	yes	ABSENT	yes	ABSENT
11	1280	Firmicutes	Bacilli	Bacillales	Staphylococcaceae	Staphylococcus	Staphylococcus aureus	Staphylococcus aureus		yes	ABSENT	ABSENT	ABSENT	ABSENT	yes	yes	yes	ABSENT	ABSENT	ABSENT	yes	ABSENT	ABSENT	ABSENT	ABSENT	ABSENT	yes	yes	ABSENT	ABSENT	yes	ABSENT	yes	yes	yes
11	342451	Firmicutes	Bacilli	Bacillales	Staphylococcaceae	Staphylococcus	Staphylococcus saprophyticus	Staphylococcus saprophyticus subsp. saprophyticus ATCC 15305		ABSENT	yes	ABSENT	yes	yes	ABSENT	yes	ABSENT	ABSENT	ABSENT	ABSENT	yes	ABSENT	yes	ABSENT	yes	yes	yes	ABSENT	ABSENT	ABSENT	yes	yes	ABSENT	ABSENT	ABSENT
11	1328	Firmicutes	Bacilli	Lactobacillales	Streptococcaceae	Streptococcus	Streptococcus anginosus	Streptococcus anginosus		ABSENT	yes	ABSENT	yes	ABSENT	ABSENT	ABSENT	yes	yes	ABSENT	ABSENT	ABSENT	ABSENT	ABSENT	yes	ABSENT	ABSENT	yes	yes	ABSENT	yes	ABSENT	yes	yes	ABSENT	yes
11	1338	Firmicutes	Bacilli	Lactobacillales	Streptococcaceae	Streptococcus	Streptococcus intermedius	Streptococcus intermedius		ABSENT	ABSENT	ABSENT	yes	ABSENT	ABSENT	yes	yes	yes	yes	ABSENT	yes	ABSENT	ABSENT	yes	ABSENT	yes	ABSENT	ABSENT	ABSENT	yes	yes	ABSENT	yes	ABSENT	ABSENT
11	1095740	Firmicutes	Bacilli	Lactobacillales	Streptococcaceae	Streptococcus	Streptococcus oralis	Streptococcus oralis SK100		yes	ABSENT	ABSENT	ABSENT	ABSENT	ABSENT	yes	yes	ABSENT	ABSENT	yes	ABSENT	yes	yes	yes	ABSENT	ABSENT	ABSENT	yes	ABSENT	ABSENT	ABSENT	yes	yes	ABSENT	yes
11	1304	Firmicutes	Bacilli	Lactobacillales	Streptococcaceae	Streptococcus	Streptococcus salivarius	Streptococcus salivarius		yes	ABSENT	ABSENT	ABSENT	ABSENT	yes	yes	yes	yes	ABSENT	yes	ABSENT	yes	ABSENT	yes	ABSENT	yes	ABSENT	ABSENT	ABSENT	ABSENT	ABSENT	yes	ABSENT	ABSENT	yes
11	1305	Firmicutes	Bacilli	Lactobacillales	Streptococcaceae	Streptococcus	Streptococcus sanguinis	Streptococcus sanguinis		ABSENT	ABSENT	yes	ABSENT	yes	ABSENT	yes	ABSENT	yes	ABSENT	ABSENT	ABSENT	ABSENT	ABSENT	yes	yes	yes	ABSENT	yes	yes	ABSENT	ABSENT	ABSENT	ABSENT	yes	yes
11	879309	Firmicutes	Negativicutes	Veillonellales	Veillonellaceae	Veillonella	Veillonella sp. oral taxon 158	Veillonella sp. oral taxon 158 str. F0412		yes	yes	ABSENT	yes	yes	ABSENT	ABSENT	ABSENT	yes	yes	ABSENT	ABSENT	yes	yes	yes	yes	ABSENT	ABSENT	ABSENT	ABSENT	ABSENT	yes	ABSENT	ABSENT	ABSENT	ABSENT
10	1167628	Actinobacteria	Actinobacteria	Actinomycetales	Actinomycetaceae	Actinomyces	Actinomyces massiliensis	Actinomyces massiliensis 4401292		yes	ABSENT	ABSENT	yes	ABSENT	ABSENT	ABSENT	yes	ABSENT	yes	ABSENT	yes	ABSENT	ABSENT	ABSENT	ABSENT	ABSENT	yes	ABSENT	ABSENT	yes	ABSENT	yes	yes	ABSENT	yes
10	944560	Actinobacteria	Actinobacteria	Actinomycetales	Actinomycetaceae	Actinomyces	Actinomyces sp. oral taxon 175	Actinomyces sp. oral taxon 175 str. F0384		yes	ABSENT	ABSENT	ABSENT	ABSENT	yes	ABSENT	ABSENT	ABSENT	ABSENT	ABSENT	yes	yes	ABSENT	ABSENT	ABSENT	yes	ABSENT	yes	ABSENT	ABSENT	yes	ABSENT	yes	yes	yes
10	938293	Firmicutes	Tissierellia	Tissierellales	Peptoniphilaceae	Anaerococcus	Anaerococcus provencensis	Anaerococcus provencensis		yes	ABSENT	yes	ABSENT	ABSENT	ABSENT	yes	ABSENT	ABSENT	ABSENT	yes	ABSENT	yes	yes	yes	ABSENT	yes	ABSENT	yes	ABSENT	ABSENT	yes	ABSENT	ABSENT	ABSENT	ABSENT
10	1386	Firmicutes	Bacilli	Bacillales	Bacillaceae	Bacillus	Bacillus_u_s	Bacillus_u_t		ABSENT	ABSENT	ABSENT	ABSENT	ABSENT	yes	yes	yes	ABSENT	ABSENT	yes	ABSENT	ABSENT	yes	yes	ABSENT	ABSENT	ABSENT	ABSENT	ABSENT	yes	yes	ABSENT	yes	ABSENT	yes
10	194	Proteobacteria	Epsilonproteobacteria	Campylobacterales	Campylobacteraceae	Campylobacter	Campylobacter_u_s	Campylobacter_u_t		yes	ABSENT	ABSENT	yes	yes	ABSENT	yes	ABSENT	ABSENT	ABSENT	ABSENT	ABSENT	yes	ABSENT	yes	ABSENT	ABSENT	yes	ABSENT	ABSENT	ABSENT	yes	ABSENT	yes	yes	ABSENT
10	638300	Proteobacteria	Gammaproteobacteria	Cardiobacteriales	Cardiobacteriaceae	Cardiobacterium	Cardiobacterium hominis	Cardiobacterium hominis ATCC 15826		yes	ABSENT	ABSENT	yes	ABSENT	ABSENT	yes	yes	ABSENT	ABSENT	ABSENT	yes	yes	ABSENT	yes	ABSENT	ABSENT	ABSENT	ABSENT	ABSENT	yes	yes	ABSENT	ABSENT	yes	ABSENT
10	186802	Firmicutes	Clostridia	Clostridiales	Clostridiales_u_f	Clostridiales_u_g	Clostridiales_u_s	Clostridiales_u_t		ABSENT	yes	ABSENT	ABSENT	ABSENT	yes	yes	yes	ABSENT	yes	yes	ABSENT	ABSENT	yes	yes	ABSENT	ABSENT	ABSENT	ABSENT	ABSENT	ABSENT	ABSENT	yes	ABSENT	ABSENT	yes
10	1203563	Actinobacteria	Actinobacteria	Corynebacteriales	Corynebacteriaceae	Corynebacterium	Corynebacterium sp. KPL1856	Corynebacterium sp. KPL1856_u_t		ABSENT	yes	ABSENT	yes	yes	yes	ABSENT	ABSENT	ABSENT	ABSENT	ABSENT	ABSENT	ABSENT	yes	yes	yes	ABSENT	ABSENT	yes	ABSENT	ABSENT	yes	yes	ABSENT	ABSENT	ABSENT
10	1274	Actinobacteria	Actinobacteria	Micrococcales	Dermacoccaceae	Dermacoccus	Dermacoccus nishinomiyaensis	Dermacoccus nishinomiyaensis		yes	ABSENT	ABSENT	ABSENT	ABSENT	yes	yes	ABSENT	ABSENT	ABSENT	ABSENT	yes	yes	ABSENT	yes	ABSENT	yes	yes	ABSENT	ABSENT	ABSENT	yes	ABSENT	ABSENT	ABSENT	yes
10	629741	Proteobacteria	Betaproteobacteria	Neisseriales	Neisseriaceae	Kingella	Kingella oralis	Kingella oralis ATCC 51147		yes	ABSENT	ABSENT	ABSENT	ABSENT	ABSENT	yes	yes	ABSENT	ABSENT	yes	yes	ABSENT	ABSENT	yes	ABSENT	ABSENT	ABSENT	ABSENT	ABSENT	yes	yes	yes	ABSENT	yes	ABSENT
10	1587	Firmicutes	Bacilli	Lactobacillales	Lactobacillaceae	Lactobacillus	Lactobacillus helveticus	Lactobacillus helveticus		yes	yes	ABSENT	ABSENT	ABSENT	yes	yes	ABSENT	yes	yes	ABSENT	yes	ABSENT	yes	yes	yes	ABSENT	ABSENT	ABSENT	ABSENT	ABSENT	ABSENT	ABSENT	ABSENT	ABSENT	ABSENT
10	186650	Proteobacteria	Alphaproteobacteria	Rhizobiales	Methylobacteriaceae	Microvirga	Microvirga_u_s	Microvirga_u_t		ABSENT	yes	yes	ABSENT	yes	ABSENT	ABSENT	ABSENT	ABSENT	ABSENT	ABSENT	ABSENT	ABSENT	yes	ABSENT	yes	ABSENT	yes	ABSENT	ABSENT	yes	yes	yes	yes	ABSENT	ABSENT
10	1569209	Proteobacteria	Alphaproteobacteria	Rhodobacterales	Rhodobacteraceae	Paracoccus	Paracoccus sp. PAMC 22219	Paracoccus sp. PAMC 22219_u_t		ABSENT	ABSENT	ABSENT	ABSENT	ABSENT	ABSENT	ABSENT	yes	yes	yes	ABSENT	ABSENT	yes	ABSENT	ABSENT	ABSENT	yes	ABSENT	yes	yes	yes	yes	ABSENT	yes	ABSENT	ABSENT
10	1912215	Actinobacteria	Actinobacteria	Propionibacteriales	Propionibacteriaceae	Acidipropionibacterium	Acidipropionibacterium_u_s	Acidipropionibacterium_u_t		ABSENT	yes	yes	ABSENT	ABSENT	ABSENT	ABSENT	yes	yes	yes	yes	ABSENT	ABSENT	ABSENT	ABSENT	yes	ABSENT	yes	ABSENT	ABSENT	ABSENT	ABSENT	yes	yes	ABSENT	ABSENT
10	136843	Proteobacteria	Gammaproteobacteria	Pseudomonadales	Pseudomonadaceae	Pseudomonas	Pseudomonas fluorescens group	Pseudomonas fluorescens group_u_t		yes	yes	ABSENT	yes	ABSENT	yes	ABSENT	yes	ABSENT	ABSENT	yes	ABSENT	yes	ABSENT	ABSENT	ABSENT	ABSENT	ABSENT	ABSENT	ABSENT	yes	yes	yes	ABSENT	ABSENT	ABSENT
10	553201	Actinobacteria	Actinobacteria	Micrococcales	Micrococcaceae	Rothia	Rothia mucilaginosa	Rothia mucilaginosa ATCC 25296		ABSENT	yes	yes	ABSENT	yes	ABSENT	ABSENT	ABSENT	ABSENT	ABSENT	ABSENT	yes	yes	yes	ABSENT	yes	ABSENT	yes	ABSENT	ABSENT	yes	ABSENT	ABSENT	ABSENT	ABSENT	yes
10	1292	Firmicutes	Bacilli	Bacillales	Staphylococcaceae	Staphylococcus	Staphylococcus warneri	Staphylococcus warneri		ABSENT	ABSENT	ABSENT	ABSENT	ABSENT	ABSENT	yes	yes	ABSENT	ABSENT	ABSENT	yes	yes	ABSENT	yes	ABSENT	yes	yes	ABSENT	yes	ABSENT	yes	ABSENT	ABSENT	yes	ABSENT
10	40324	Proteobacteria	Gammaproteobacteria	Xanthomonadales	Xanthomonadaceae	Stenotrophomonas	Stenotrophomonas maltophilia	Stenotrophomonas maltophilia		ABSENT	ABSENT	yes	ABSENT	ABSENT	ABSENT	ABSENT	ABSENT	yes	ABSENT	yes	yes	yes	yes	ABSENT	ABSENT	yes	yes	ABSENT	ABSENT	yes	ABSENT	yes	ABSENT	ABSENT	ABSENT
10	1343	Firmicutes	Bacilli	Lactobacillales	Streptococcaceae	Streptococcus	Streptococcus vestibularis	Streptococcus vestibularis		yes	ABSENT	ABSENT	ABSENT	yes	ABSENT	yes	yes	yes	ABSENT	yes	ABSENT	yes	yes	yes	ABSENT	ABSENT	ABSENT	ABSENT	ABSENT	ABSENT	ABSENT	ABSENT	ABSENT	yes	ABSENT
9	1358412	Proteobacteria	Gammaproteobacteria	Pseudomonadales	Moraxellaceae	Acinetobacter	Acinetobacter baumannii	Acinetobacter baumannii EGD-HP18		yes	ABSENT	ABSENT	yes	yes	yes	yes	ABSENT	ABSENT	ABSENT	ABSENT	yes	ABSENT	yes	ABSENT	yes	ABSENT	ABSENT	ABSENT	ABSENT	ABSENT	yes	ABSENT	ABSENT	ABSENT	ABSENT
9	1046625	Proteobacteria	Gammaproteobacteria	Pseudomonadales	Moraxellaceae	Acinetobacter	Acinetobacter lwoffii	Acinetobacter lwoffii WJ10621		ABSENT	yes	yes	yes	ABSENT	yes	ABSENT	ABSENT	ABSENT	ABSENT	yes	yes	yes	ABSENT	ABSENT	yes	ABSENT	ABSENT	ABSENT	ABSENT	ABSENT	yes	ABSENT	ABSENT	ABSENT	ABSENT
9	1033733	Firmicutes	Tissierellia	Tissierellales	Peptoniphilaceae	Anaerococcus	Anaerococcus senegalensis	Anaerococcus senegalensis JC48		ABSENT	ABSENT	ABSENT	ABSENT	ABSENT	ABSENT	ABSENT	yes	ABSENT	yes	yes	ABSENT	yes	ABSENT	yes	ABSENT	ABSENT	ABSENT	yes	ABSENT	ABSENT	yes	yes	yes	ABSENT	ABSENT
9	370622	Proteobacteria	Alphaproteobacteria	Rhizobiales	Aurantimonadaceae	Aureimonas	Aureimonas altamirensis	Aureimonas altamirensis		ABSENT	yes	ABSENT	yes	yes	yes	ABSENT	ABSENT	ABSENT	ABSENT	ABSENT	yes	yes	yes	ABSENT	yes	yes	ABSENT	ABSENT	ABSENT	ABSENT	ABSENT	ABSENT	ABSENT	ABSENT	ABSENT
9	1249481	Actinobacteria	Actinobacteria	Micrococcales	Dermabacteraceae	Brachybacterium	Brachybacterium muris	Brachybacterium muris UCD-AY4		ABSENT	ABSENT	ABSENT	yes	ABSENT	yes	ABSENT	ABSENT	ABSENT	ABSENT	ABSENT	ABSENT	yes	ABSENT	ABSENT	ABSENT	yes	yes	ABSENT	ABSENT	yes	yes	ABSENT	ABSENT	yes	yes
9	59732	Bacteroidetes	Flavobacteriia	Flavobacteriales	Flavobacteriaceae	Chryseobacterium	Chryseobacterium_u_s	Chryseobacterium_u_t		yes	ABSENT	ABSENT	yes	ABSENT	yes	ABSENT	ABSENT	ABSENT	yes	yes	yes	yes	yes	ABSENT	ABSENT	ABSENT	ABSENT	ABSENT	ABSENT	ABSENT	yes	ABSENT	ABSENT	ABSENT	ABSENT
9	548477	Actinobacteria	Actinobacteria	Corynebacteriales	Corynebacteriaceae	Corynebacterium	Corynebacterium glucuronolyticum	Corynebacterium glucuronolyticum ATCC 51867		ABSENT	yes	yes	yes	yes	yes	yes	ABSENT	ABSENT	ABSENT	ABSENT	ABSENT	yes	yes	ABSENT	yes	ABSENT	ABSENT	ABSENT	ABSENT	ABSENT	ABSENT	ABSENT	ABSENT	ABSENT	ABSENT
9	1125779	Actinobacteria	Actinobacteria	Corynebacteriales	Corynebacteriaceae	Corynebacterium	Corynebacterium pyruviciproducens	Corynebacterium pyruviciproducens ATCC BAA-1742		ABSENT	ABSENT	ABSENT	ABSENT	ABSENT	yes	yes	ABSENT	ABSENT	ABSENT	ABSENT	ABSENT	yes	yes	yes	ABSENT	yes	ABSENT	ABSENT	ABSENT	ABSENT	yes	yes	ABSENT	yes	ABSENT
9	525268	Actinobacteria	Actinobacteria	Corynebacteriales	Corynebacteriaceae	Corynebacterium	Corynebacterium striatum	Corynebacterium striatum ATCC 6940		ABSENT	yes	ABSENT	ABSENT	yes	ABSENT	ABSENT	ABSENT	ABSENT	ABSENT	yes	ABSENT	yes	yes	yes	ABSENT	yes	ABSENT	ABSENT	ABSENT	ABSENT	yes	yes	ABSENT	ABSENT	ABSENT
9	80865	Proteobacteria	Betaproteobacteria	Burkholderiales	Comamonadaceae	Delftia	Delftia_u_s	Delftia_u_t		ABSENT	yes	yes	yes	yes	yes	ABSENT	ABSENT	ABSENT	ABSENT	yes	yes	yes	ABSENT	ABSENT	ABSENT	ABSENT	ABSENT	ABSENT	ABSENT	ABSENT	yes	ABSENT	ABSENT	ABSENT	ABSENT
9	1352	Firmicutes	Bacilli	Lactobacillales	Enterococcaceae	Enterococcus	Enterococcus faecium	Enterococcus faecium		ABSENT	yes	ABSENT	yes	yes	ABSENT	yes	ABSENT	ABSENT	ABSENT	yes	ABSENT	yes	ABSENT	ABSENT	yes	ABSENT	ABSENT	ABSENT	ABSENT	yes	ABSENT	yes	ABSENT	ABSENT	ABSENT
9	481	Proteobacteria	Betaproteobacteria	Neisseriales	Neisseriaceae	Neisseriaceae_u_g	Neisseriaceae_u_s	Neisseriaceae_u_t		ABSENT	ABSENT	ABSENT	ABSENT	yes	yes	ABSENT	yes	yes	yes	ABSENT	ABSENT	yes	ABSENT	ABSENT	yes	ABSENT	yes	ABSENT	ABSENT	ABSENT	ABSENT	yes	ABSENT	ABSENT	ABSENT
9	526226	Actinobacteria	Actinobacteria	Corynebacteriales	Gordoniaceae	Gordonia	Gordonia bronchialis	Gordonia bronchialis DSM 43247		ABSENT	ABSENT	yes	ABSENT	ABSENT	yes	ABSENT	yes	yes	ABSENT	ABSENT	ABSENT	yes	yes	ABSENT	yes	ABSENT	yes	ABSENT	ABSENT	ABSENT	ABSENT	ABSENT	ABSENT	ABSENT	yes
9	1028804	Proteobacteria	Gammaproteobacteria	Pasteurellales	Pasteurellaceae	Haemophilus	Haemophilus haemolyticus	Haemophilus haemolyticus M21127		yes	ABSENT	ABSENT	ABSENT	ABSENT	yes	ABSENT	yes	ABSENT	ABSENT	ABSENT	yes	yes	yes	ABSENT	ABSENT	ABSENT	yes	ABSENT	ABSENT	ABSENT	yes	ABSENT	yes	ABSENT	ABSENT
9	1029824	Actinobacteria	Actinobacteria	Micrococcales	Micrococcaceae	Kocuria	Kocuria rhizophila	Kocuria rhizophila P7-4		ABSENT	yes	ABSENT	yes	ABSENT	ABSENT	ABSENT	ABSENT	ABSENT	ABSENT	ABSENT	ABSENT	yes	yes	yes	ABSENT	yes	yes	ABSENT	ABSENT	ABSENT	yes	ABSENT	ABSENT	ABSENT	yes
9	484	Proteobacteria	Betaproteobacteria	Neisseriales	Neisseriaceae	Neisseria	Neisseria flavescens	Neisseria flavescens		yes	yes	ABSENT	ABSENT	yes	ABSENT	ABSENT	ABSENT	yes	yes	ABSENT	ABSENT	ABSENT	yes	ABSENT	yes	ABSENT	ABSENT	yes	ABSENT	ABSENT	ABSENT	ABSENT	ABSENT	ABSENT	yes
9	1095748	Proteobacteria	Betaproteobacteria	Neisseriales	Neisseriaceae	Neisseria	Neisseria sicca	Neisseria sicca VK64		ABSENT	ABSENT	ABSENT	ABSENT	ABSENT	yes	yes	ABSENT	ABSENT	ABSENT	yes	yes	yes	ABSENT	yes	ABSENT	yes	ABSENT	yes	ABSENT	ABSENT	yes	ABSENT	ABSENT	ABSENT	ABSENT
9	1839	Actinobacteria	Actinobacteria	Propionibacteriales	Nocardioidaceae	Nocardioides	Nocardioides_u_s	Nocardioides_u_t		ABSENT	ABSENT	ABSENT	ABSENT	ABSENT	ABSENT	ABSENT	yes	ABSENT	yes	yes	ABSENT	ABSENT	yes	ABSENT	ABSENT	ABSENT	yes	ABSENT	ABSENT	yes	yes	yes	yes	ABSENT	ABSENT
9	28125	Bacteroidetes	Bacteroidia	Bacteroidales	Prevotellaceae	Prevotella	Prevotella bivia	Prevotella bivia		yes	ABSENT	ABSENT	ABSENT	ABSENT	yes	yes	yes	yes	ABSENT	yes	ABSENT	ABSENT	ABSENT	yes	ABSENT	ABSENT	ABSENT	ABSENT	ABSENT	ABSENT	yes	ABSENT	ABSENT	yes	ABSENT
9	1112217	Proteobacteria	Gammaproteobacteria	Pseudomonadales	Pseudomonadaceae	Pseudomonas	Pseudomonas psychrotolerans	Pseudomonas psychrotolerans L19		yes	ABSENT	ABSENT	yes	ABSENT	ABSENT	yes	yes	ABSENT	ABSENT	ABSENT	yes	yes	yes	ABSENT	ABSENT	ABSENT	ABSENT	ABSENT	ABSENT	yes	yes	ABSENT	ABSENT	ABSENT	ABSENT
9	82115	Proteobacteria	Alphaproteobacteria	Rhizobiales	Rhizobiaceae	Rhizobiaceae_u_g	Rhizobiaceae_u_s	Rhizobiaceae_u_t		yes	ABSENT	yes	ABSENT	yes	ABSENT	ABSENT	yes	ABSENT	ABSENT	ABSENT	yes	yes	ABSENT	yes	ABSENT	ABSENT	yes	ABSENT	ABSENT	ABSENT	ABSENT	ABSENT	yes	ABSENT	ABSENT
9	888019	Actinobacteria	Actinobacteria	Micrococcales	Micrococcaceae	Rothia	Rothia aeria	Rothia aeria F0184		ABSENT	ABSENT	ABSENT	ABSENT	ABSENT	yes	yes	yes	ABSENT	ABSENT	yes	yes	ABSENT	ABSENT	yes	ABSENT	ABSENT	ABSENT	ABSENT	ABSENT	yes	yes	yes	ABSENT	ABSENT	ABSENT
9	1311	Firmicutes	Bacilli	Lactobacillales	Streptococcaceae	Streptococcus	Streptococcus agalactiae	Streptococcus agalactiae		yes	ABSENT	ABSENT	ABSENT	ABSENT	ABSENT	yes	ABSENT	ABSENT	ABSENT	yes	yes	yes	yes	yes	ABSENT	ABSENT	yes	ABSENT	ABSENT	ABSENT	yes	ABSENT	ABSENT	ABSENT	ABSENT
9	28037	Firmicutes	Bacilli	Lactobacillales	Streptococcaceae	Streptococcus	Streptococcus mitis	Streptococcus mitis		yes	yes	yes	ABSENT	yes	ABSENT	yes	ABSENT	ABSENT	ABSENT	ABSENT	yes	ABSENT	ABSENT	yes	ABSENT	ABSENT	ABSENT	ABSENT	yes	ABSENT	ABSENT	ABSENT	ABSENT	yes	ABSENT
9	1309	Firmicutes	Bacilli	Lactobacillales	Streptococcaceae	Streptococcus	Streptococcus mutans	Streptococcus mutans		ABSENT	ABSENT	ABSENT	yes	ABSENT	yes	ABSENT	ABSENT	ABSENT	ABSENT	yes	ABSENT	yes	yes	ABSENT	ABSENT	yes	yes	ABSENT	ABSENT	ABSENT	yes	ABSENT	ABSENT	yes	ABSENT
9	1318	Firmicutes	Bacilli	Lactobacillales	Streptococcaceae	Streptococcus	Streptococcus parasanguinis	Streptococcus parasanguinis		ABSENT	yes	ABSENT	ABSENT	yes	ABSENT	ABSENT	ABSENT	ABSENT	yes	yes	ABSENT	ABSENT	ABSENT	ABSENT	ABSENT	yes	ABSENT	yes	ABSENT	yes	ABSENT	yes	ABSENT	ABSENT	yes
8	470	Proteobacteria	Gammaproteobacteria	Pseudomonadales	Moraxellaceae	Acinetobacter	Acinetobacter baumannii	Acinetobacter baumannii		ABSENT	yes	ABSENT	ABSENT	ABSENT	ABSENT	ABSENT	yes	yes	yes	ABSENT	ABSENT	yes	ABSENT	yes	ABSENT	yes	ABSENT	ABSENT	ABSENT	ABSENT	ABSENT	ABSENT	ABSENT	yes	ABSENT
8	1227262	Actinobacteria	Actinobacteria	Actinomycetales	Actinomycetaceae	Actinomyces	Actinomyces johnsonii	Actinomyces johnsonii F0510		ABSENT	ABSENT	ABSENT	ABSENT	ABSENT	ABSENT	ABSENT	ABSENT	ABSENT	ABSENT	ABSENT	yes	ABSENT	ABSENT	ABSENT	ABSENT	yes	ABSENT	yes	yes	ABSENT	yes	ABSENT	yes	yes	yes
8	33034	Firmicutes	Tissierellia	Tissierellales	Peptoniphilaceae	Anaerococcus	Anaerococcus prevotii	Anaerococcus prevotii		ABSENT	yes	ABSENT	yes	yes	yes	yes	ABSENT	ABSENT	ABSENT	ABSENT	ABSENT	yes	yes	ABSENT	ABSENT	yes	ABSENT	ABSENT	ABSENT	ABSENT	ABSENT	ABSENT	ABSENT	ABSENT	ABSENT
8	879305	Firmicutes	Tissierellia	Tissierellales	Peptoniphilaceae	Anaerococcus	Anaerococcus prevotii	Anaerococcus prevotii ACS-065-V-Col13		ABSENT	ABSENT	ABSENT	ABSENT	ABSENT	ABSENT	ABSENT	ABSENT	yes	yes	yes	ABSENT	ABSENT	ABSENT	yes	ABSENT	ABSENT	ABSENT	yes	ABSENT	ABSENT	yes	yes	yes	ABSENT	ABSENT
8	1396	Firmicutes	Bacilli	Bacillales	Bacillaceae	Bacillus	Bacillus cereus	Bacillus cereus		ABSENT	ABSENT	ABSENT	yes	ABSENT	yes	ABSENT	yes	ABSENT	ABSENT	ABSENT	yes	yes	ABSENT	ABSENT	ABSENT	ABSENT	yes	ABSENT	ABSENT	ABSENT	yes	ABSENT	yes	ABSENT	ABSENT
8	75682	Proteobacteria	Betaproteobacteria	Burkholderiales	Oxalobacteraceae	Oxalobacteraceae_u_g	Oxalobacteraceae_u_s	Oxalobacteraceae_u_t		ABSENT	yes	ABSENT	yes	yes	yes	ABSENT	yes	ABSENT	ABSENT	yes	ABSENT	yes	yes	ABSENT	ABSENT	ABSENT	ABSENT	ABSENT	ABSENT	ABSENT	ABSENT	ABSENT	ABSENT	ABSENT	ABSENT
8	553178	Bacteroidetes	Flavobacteriia	Flavobacteriales	Flavobacteriaceae	Capnocytophaga	Capnocytophaga gingivalis	Capnocytophaga gingivalis ATCC 33624		yes	ABSENT	ABSENT	ABSENT	ABSENT	ABSENT	yes	ABSENT	ABSENT	ABSENT	yes	yes	yes	ABSENT	yes	ABSENT	ABSENT	yes	ABSENT	ABSENT	ABSENT	yes	ABSENT	ABSENT	ABSENT	ABSENT
8	1218103	Bacteroidetes	Flavobacteriia	Flavobacteriales	Flavobacteriaceae	Chryseobacterium	Chryseobacterium indologenes	Chryseobacterium indologenes NBRC 14944		ABSENT	yes	yes	yes	yes	ABSENT	ABSENT	ABSENT	ABSENT	ABSENT	yes	ABSENT	yes	yes	ABSENT	yes	ABSENT	ABSENT	ABSENT	ABSENT	ABSENT	ABSENT	ABSENT	ABSENT	ABSENT	ABSENT
8	156978	Actinobacteria	Actinobacteria	Corynebacteriales	Corynebacteriaceae	Corynebacterium	Corynebacterium imitans	Corynebacterium imitans		ABSENT	ABSENT	ABSENT	ABSENT	yes	ABSENT	ABSENT	ABSENT	ABSENT	ABSENT	yes	ABSENT	yes	yes	ABSENT	ABSENT	yes	ABSENT	ABSENT	ABSENT	ABSENT	yes	yes	ABSENT	yes	ABSENT
8	547	Proteobacteria	Gammaproteobacteria	Enterobacterales	Enterobacteriaceae	Enterobacter	Enterobacter_u_s	Enterobacter_u_t		ABSENT	ABSENT	yes	ABSENT	ABSENT	yes	ABSENT	ABSENT	yes	ABSENT	ABSENT	ABSENT	yes	ABSENT	ABSENT	yes	ABSENT	yes	ABSENT	ABSENT	yes	yes	ABSENT	ABSENT	ABSENT	ABSENT
8	1139219	Firmicutes	Bacilli	Lactobacillales	Enterococcaceae	Enterococcus	Enterococcus dispar	Enterococcus dispar ATCC 51266		yes	yes	ABSENT	yes	yes	ABSENT	ABSENT	ABSENT	ABSENT	yes	ABSENT	yes	ABSENT	ABSENT	yes	yes	ABSENT	ABSENT	ABSENT	ABSENT	ABSENT	ABSENT	ABSENT	ABSENT	ABSENT	ABSENT
8	1403944	Proteobacteria	Gammaproteobacteria	Enterobacterales	Enterobacteriaceae	Escherichia	Escherichia coli	Escherichia coli DORA_B_14		ABSENT	ABSENT	ABSENT	ABSENT	yes	yes	yes	yes	ABSENT	ABSENT	ABSENT	yes	yes	ABSENT	yes	ABSENT	ABSENT	yes	ABSENT	ABSENT	ABSENT	ABSENT	ABSENT	ABSENT	ABSENT	ABSENT
8	1321814	Firmicutes	Clostridia	Clostridiales	Clostridiales Family XIII. Incertae Sedis	Clostridiales Family XIII. Incertae Sedis_u_g	[Eubacterium] brachy	Eubacterium brachy ATCC 33089		yes	ABSENT	ABSENT	ABSENT	ABSENT	ABSENT	yes	ABSENT	ABSENT	ABSENT	yes	ABSENT	yes	ABSENT	yes	ABSENT	yes	ABSENT	ABSENT	ABSENT	ABSENT	yes	yes	ABSENT	ABSENT	ABSENT
8	727	Proteobacteria	Gammaproteobacteria	Pasteurellales	Pasteurellaceae	Haemophilus	Haemophilus influenzae	Haemophilus influenzae		ABSENT	yes	ABSENT	yes	yes	ABSENT	ABSENT	ABSENT	ABSENT	ABSENT	ABSENT	yes	yes	yes	ABSENT	yes	ABSENT	ABSENT	ABSENT	ABSENT	ABSENT	yes	ABSENT	ABSENT	ABSENT	ABSENT
8	655183	Firmicutes	Bacilli	Lactobacillales	Lactobacillaceae	Lactobacillus	Lactobacillus casei group	Lactobacillus casei group_u_t		ABSENT	ABSENT	ABSENT	yes	yes	ABSENT	ABSENT	ABSENT	yes	yes	yes	ABSENT	ABSENT	yes	ABSENT	yes	ABSENT	ABSENT	ABSENT	ABSENT	ABSENT	ABSENT	yes	ABSENT	ABSENT	ABSENT
8	1579	Firmicutes	Bacilli	Lactobacillales	Lactobacillaceae	Lactobacillus	Lactobacillus acidophilus	Lactobacillus acidophilus		yes	ABSENT	ABSENT	ABSENT	ABSENT	yes	ABSENT	ABSENT	yes	ABSENT	ABSENT	yes	yes	ABSENT	ABSENT	ABSENT	ABSENT	yes	ABSENT	ABSENT	ABSENT	yes	ABSENT	ABSENT	ABSENT	yes
8	47770	Firmicutes	Bacilli	Lactobacillales	Lactobacillaceae	Lactobacillus	Lactobacillus crispatus	Lactobacillus crispatus		ABSENT	ABSENT	ABSENT	ABSENT	ABSENT	ABSENT	yes	ABSENT	yes	yes	yes	ABSENT	ABSENT	ABSENT	ABSENT	ABSENT	yes	yes	ABSENT	ABSENT	ABSENT	yes	ABSENT	ABSENT	ABSENT	yes
8	1590	Firmicutes	Bacilli	Lactobacillales	Lactobacillaceae	Lactobacillus	Lactobacillus plantarum	Lactobacillus plantarum		ABSENT	yes	yes	yes	yes	ABSENT	ABSENT	ABSENT	ABSENT	ABSENT	ABSENT	yes	yes	yes	ABSENT	yes	ABSENT	ABSENT	ABSENT	ABSENT	ABSENT	ABSENT	ABSENT	ABSENT	ABSENT	ABSENT
8	1295827	Firmicutes	Bacilli	Lactobacillales	Streptococcaceae	Lactococcus	Lactococcus lactis	Lactococcus lactis subsp. cremoris HP		ABSENT	ABSENT	yes	ABSENT	ABSENT	ABSENT	yes	ABSENT	yes	yes	ABSENT	ABSENT	ABSENT	yes	yes	ABSENT	yes	ABSENT	ABSENT	ABSENT	ABSENT	yes	ABSENT	ABSENT	ABSENT	ABSENT
8	911008	Proteobacteria	Gammaproteobacteria	Enterobacterales	Enterobacteriaceae	Leclercia	Leclercia adecarboxylata	Leclercia adecarboxylata ATCC 23216 = NBRC 102595		ABSENT	yes	ABSENT	yes	yes	yes	yes	ABSENT	ABSENT	ABSENT	yes	ABSENT	ABSENT	yes	yes	ABSENT	ABSENT	ABSENT	ABSENT	ABSENT	ABSENT	ABSENT	ABSENT	ABSENT	ABSENT	ABSENT
8	86795	Actinobacteria	Actinobacteria	Propionibacteriales	Nocardioidaceae	Marmoricola	Marmoricola_u_s	Marmoricola_u_t		ABSENT	yes	yes	yes	ABSENT	ABSENT	ABSENT	ABSENT	ABSENT	ABSENT	yes	ABSENT	yes	ABSENT	ABSENT	ABSENT	ABSENT	yes	ABSENT	ABSENT	ABSENT	ABSENT	ABSENT	yes	ABSENT	yes
8	997348	Proteobacteria	Betaproteobacteria	Neisseriales	Neisseriaceae	Neisseria	Neisseria macacae	Neisseria macacae ATCC 33926		ABSENT	ABSENT	ABSENT	ABSENT	ABSENT	ABSENT	yes	ABSENT	ABSENT	ABSENT	ABSENT	yes	yes	ABSENT	yes	ABSENT	yes	ABSENT	yes	ABSENT	yes	yes	ABSENT	ABSENT	ABSENT	ABSENT
8	665946	Proteobacteria	Betaproteobacteria	Neisseriales	Neisseriaceae	Neisseria	Neisseria sp. GT4A_CT1	Neisseria sp. GT4A_CT1_u_t		ABSENT	ABSENT	ABSENT	ABSENT	ABSENT	yes	yes	ABSENT	ABSENT	ABSENT	ABSENT	yes	yes	ABSENT	ABSENT	ABSENT	yes	ABSENT	yes	ABSENT	ABSENT	yes	ABSENT	ABSENT	yes	ABSENT
8	1526743	Proteobacteria	Gammaproteobacteria	Enterobacterales	Erwiniaceae	Pantoea	Pantoea sp. NGS-ED-1003	Pantoea sp. NGS-ED-1003_u_t		yes	yes	ABSENT	ABSENT	ABSENT	yes	yes	ABSENT	ABSENT	ABSENT	yes	ABSENT	yes	ABSENT	yes	ABSENT	ABSENT	ABSENT	ABSENT	ABSENT	ABSENT	yes	ABSENT	ABSENT	ABSENT	ABSENT
8	28129	Bacteroidetes	Bacteroidia	Bacteroidales	Prevotellaceae	Prevotella	Prevotella denticola	Prevotella denticola		ABSENT	ABSENT	ABSENT	ABSENT	ABSENT	ABSENT	ABSENT	ABSENT	ABSENT	ABSENT	ABSENT	yes	yes	ABSENT	ABSENT	ABSENT	yes	yes	ABSENT	ABSENT	yes	yes	yes	ABSENT	yes	ABSENT
8	626522	Bacteroidetes	Bacteroidia	Bacteroidales	Prevotellaceae	Alloprevotella	Alloprevotella tannerae	Alloprevotella tannerae ATCC 51259		ABSENT	ABSENT	ABSENT	yes	ABSENT	ABSENT	yes	ABSENT	ABSENT	ABSENT	yes	ABSENT	yes	ABSENT	yes	ABSENT	yes	ABSENT	ABSENT	ABSENT	ABSENT	yes	ABSENT	ABSENT	yes	ABSENT
8	1203573	Actinobacteria	Actinobacteria	Propionibacteriales	Propionibacteriaceae	Propionibacterium	Propionibacterium sp. KPL1844	Propionibacterium sp. KPL1844_u_t		ABSENT	yes	yes	ABSENT	ABSENT	yes	ABSENT	ABSENT	yes	yes	ABSENT	ABSENT	ABSENT	yes	ABSENT	yes	ABSENT	ABSENT	ABSENT	ABSENT	ABSENT	ABSENT	ABSENT	ABSENT	yes	ABSENT
8	970	Firmicutes	Negativicutes	Selenomonadales	Selenomonadaceae	Selenomonas	Selenomonas_u_s	Selenomonas_u_t		ABSENT	ABSENT	ABSENT	yes	ABSENT	ABSENT	yes	ABSENT	yes	ABSENT	ABSENT	yes	yes	ABSENT	yes	ABSENT	ABSENT	ABSENT	ABSENT	ABSENT	ABSENT	yes	ABSENT	ABSENT	yes	ABSENT
8	613	Proteobacteria	Gammaproteobacteria	Enterobacterales	Yersiniaceae	Serratia	Serratia_u_s	Serratia_u_t		ABSENT	ABSENT	ABSENT	ABSENT	ABSENT	yes	yes	yes	ABSENT	ABSENT	yes	ABSENT	yes	yes	yes	ABSENT	ABSENT	ABSENT	ABSENT	ABSENT	ABSENT	yes	ABSENT	ABSENT	ABSENT	ABSENT
8	435838	Firmicutes	Bacilli	Bacillales	Staphylococcaceae	Staphylococcus	Staphylococcus capitis	Staphylococcus capitis C87		ABSENT	yes	yes	ABSENT	yes	ABSENT	yes	ABSENT	ABSENT	ABSENT	ABSENT	yes	ABSENT	yes	yes	yes	ABSENT	ABSENT	ABSENT	ABSENT	ABSENT	ABSENT	ABSENT	ABSENT	ABSENT	ABSENT
8	1282	Firmicutes	Bacilli	Bacillales	Staphylococcaceae	Staphylococcus	Staphylococcus epidermidis	Staphylococcus epidermidis		ABSENT	ABSENT	ABSENT	ABSENT	ABSENT	ABSENT	ABSENT	ABSENT	yes	yes	ABSENT	yes	ABSENT	ABSENT	ABSENT	yes	yes	ABSENT	ABSENT	ABSENT	yes	ABSENT	ABSENT	ABSENT	yes	yes
8	1308	Firmicutes	Bacilli	Lactobacillales	Streptococcaceae	Streptococcus	Streptococcus thermophilus	Streptococcus thermophilus		ABSENT	ABSENT	ABSENT	yes	yes	yes	ABSENT	yes	ABSENT	ABSENT	yes	ABSENT	yes	ABSENT	ABSENT	yes	ABSENT	ABSENT	ABSENT	ABSENT	yes	ABSENT	ABSENT	ABSENT	ABSENT	ABSENT
7	1235833	Proteobacteria	Gammaproteobacteria	Pseudomonadales	Moraxellaceae	Acinetobacter	Acinetobacter calcoaceticus	Acinetobacter calcoaceticus subsp. anitratus XM1570		ABSENT	yes	yes	yes	yes	ABSENT	ABSENT	ABSENT	ABSENT	ABSENT	yes	ABSENT	ABSENT	yes	ABSENT	yes	ABSENT	ABSENT	ABSENT	ABSENT	ABSENT	ABSENT	ABSENT	ABSENT	ABSENT	ABSENT
7	85030	Actinobacteria	Actinobacteria	Geodermatophilales	Geodermatophilaceae	Geodermatophilaceae_u_g	Geodermatophilaceae_u_s	Geodermatophilaceae_u_t		ABSENT	ABSENT	ABSENT	yes	ABSENT	yes	ABSENT	ABSENT	yes	ABSENT	yes	yes	yes	ABSENT	yes	ABSENT	ABSENT	ABSENT	ABSENT	ABSENT	ABSENT	ABSENT	ABSENT	ABSENT	ABSENT	ABSENT
7	55565	Actinobacteria	Actinobacteria	Actinomycetales	Actinomycetaceae	Actinomyces	Actinomyces graevenitzii	Actinomyces graevenitzii		yes	ABSENT	ABSENT	ABSENT	ABSENT	ABSENT	yes	yes	yes	ABSENT	yes	ABSENT	yes	ABSENT	ABSENT	ABSENT	yes	ABSENT	ABSENT	ABSENT	ABSENT	ABSENT	ABSENT	ABSENT	ABSENT	ABSENT
7	1125718	Actinobacteria	Actinobacteria	Actinomycetales	Actinomycetaceae	Actinomyces	Actinomyces massiliensis	Actinomyces massiliensis F0489		ABSENT	ABSENT	ABSENT	ABSENT	ABSENT	ABSENT	yes	ABSENT	yes	ABSENT	ABSENT	ABSENT	yes	ABSENT	yes	ABSENT	yes	ABSENT	ABSENT	ABSENT	ABSENT	yes	ABSENT	ABSENT	yes	ABSENT
7	1321772	Proteobacteria	Gammaproteobacteria	Pasteurellales	Pasteurellaceae	Aggregatibacter	Aggregatibacter sp. oral taxon 458	Aggregatibacter sp. oral taxon 458 str. W10330		ABSENT	ABSENT	ABSENT	ABSENT	ABSENT	yes	yes	ABSENT	ABSENT	ABSENT	ABSENT	yes	yes	ABSENT	yes	ABSENT	yes	ABSENT	ABSENT	ABSENT	ABSENT	yes	ABSENT	ABSENT	ABSENT	ABSENT
7	751586	Proteobacteria	Alphaproteobacteria	Caulobacterales	Caulobacteraceae	Brevundimonas	Brevundimonas diminuta	Brevundimonas diminuta ATCC 11568		ABSENT	yes	ABSENT	yes	yes	ABSENT	ABSENT	ABSENT	ABSENT	ABSENT	ABSENT	ABSENT	ABSENT	yes	ABSENT	yes	yes	ABSENT	ABSENT	ABSENT	ABSENT	ABSENT	ABSENT	ABSENT	yes	ABSENT
7	1121126	Firmicutes	Bacilli	Bacillales	Listeriaceae	Brochothrix	Brochothrix thermosphacta	Brochothrix thermosphacta DSM 20171 = FSL F6-1036		ABSENT	ABSENT	ABSENT	yes	yes	ABSENT	ABSENT	ABSENT	yes	ABSENT	ABSENT	ABSENT	yes	yes	yes	ABSENT	ABSENT	ABSENT	ABSENT	ABSENT	ABSENT	yes	ABSENT	ABSENT	ABSENT	ABSENT
7	827	Proteobacteria	Epsilonproteobacteria	Campylobacterales	Campylobacteraceae	Campylobacter	Campylobacter ureolyticus	Campylobacter ureolyticus		ABSENT	ABSENT	ABSENT	ABSENT	ABSENT	yes	yes	ABSENT	ABSENT	yes	ABSENT	ABSENT	yes	ABSENT	yes	ABSENT	ABSENT	ABSENT	ABSENT	ABSENT	ABSENT	yes	ABSENT	ABSENT	yes	ABSENT
7	1340435	Bacteroidetes	Flavobacteriia	Flavobacteriales	Flavobacteriaceae	Chryseobacterium	Chryseobacterium sp. UNC8MFCol	Chryseobacterium sp. UNC8MFCol_u_t		ABSENT	yes	yes	yes	yes	ABSENT	ABSENT	ABSENT	ABSENT	ABSENT	ABSENT	ABSENT	yes	yes	ABSENT	yes	ABSENT	ABSENT	ABSENT	ABSENT	ABSENT	ABSENT	ABSENT	ABSENT	ABSENT	ABSENT
7	43768	Actinobacteria	Actinobacteria	Corynebacteriales	Corynebacteriaceae	Corynebacterium	Corynebacterium matruchotii	Corynebacterium matruchotii		ABSENT	yes	ABSENT	ABSENT	yes	ABSENT	ABSENT	ABSENT	ABSENT	yes	ABSENT	ABSENT	ABSENT	yes	ABSENT	yes	ABSENT	ABSENT	ABSENT	yes	ABSENT	ABSENT	ABSENT	ABSENT	ABSENT	yes
7	1121367	Actinobacteria	Actinobacteria	Corynebacteriales	Corynebacteriaceae	Corynebacterium	Corynebacterium propinquum	Corynebacterium propinquum DSM 44285		ABSENT	ABSENT	ABSENT	ABSENT	ABSENT	yes	ABSENT	ABSENT	yes	yes	ABSENT	ABSENT	yes	ABSENT	ABSENT	ABSENT	ABSENT	yes	ABSENT	ABSENT	ABSENT	yes	ABSENT	yes	ABSENT	ABSENT
7	57495	Actinobacteria	Actinobacteria	Micrococcales	Dermacoccaceae	Dermacoccus	Dermacoccus_u_s	Dermacoccus_u_t		ABSENT	ABSENT	ABSENT	yes	ABSENT	ABSENT	ABSENT	ABSENT	ABSENT	yes	yes	ABSENT	ABSENT	yes	ABSENT	ABSENT	ABSENT	ABSENT	ABSENT	ABSENT	yes	ABSENT	yes	yes	ABSENT	ABSENT
7	1117645	Bacteroidetes	Flavobacteriia	Flavobacteriales	Flavobacteriaceae	Elizabethkingia	Elizabethkingia anophelis	Elizabethkingia anophelis		yes	yes	ABSENT	yes	yes	ABSENT	ABSENT	ABSENT	ABSENT	ABSENT	ABSENT	ABSENT	ABSENT	yes	ABSENT	yes	ABSENT	ABSENT	ABSENT	ABSENT	ABSENT	ABSENT	ABSENT	yes	ABSENT	ABSENT
7	59734	Bacteroidetes	Flavobacteriia	Flavobacteriales	Flavobacteriaceae	Empedobacter	Empedobacter_u_s	Empedobacter_u_t		ABSENT	ABSENT	yes	yes	yes	yes	ABSENT	ABSENT	yes	ABSENT	ABSENT	ABSENT	ABSENT	ABSENT	ABSENT	yes	ABSENT	ABSENT	ABSENT	ABSENT	ABSENT	yes	ABSENT	ABSENT	ABSENT	ABSENT
7	1357398	Fusobacteria	Fusobacteriia	Fusobacteriales	Fusobacteriaceae	Fusobacterium	Fusobacterium nucleatum	Fusobacterium nucleatum 13_3C		yes	ABSENT	ABSENT	ABSENT	ABSENT	yes	yes	yes	ABSENT	ABSENT	ABSENT	ABSENT	yes	ABSENT	yes	ABSENT	ABSENT	ABSENT	ABSENT	ABSENT	ABSENT	ABSENT	ABSENT	ABSENT	yes	ABSENT
7	84135	Firmicutes	Bacilli	Bacillales	Bacillales_u_f	Gemella	Gemella sanguinis	Gemella sanguinis		ABSENT	yes	ABSENT	ABSENT	yes	ABSENT	ABSENT	yes	ABSENT	yes	ABSENT	ABSENT	ABSENT	ABSENT	ABSENT	yes	ABSENT	ABSENT	ABSENT	ABSENT	yes	ABSENT	ABSENT	ABSENT	ABSENT	yes
7	1223543	Actinobacteria	Actinobacteria	Corynebacteriales	Gordoniaceae	Gordonia	Gordonia paraffinivorans	Gordonia paraffinivorans NBRC 108238		ABSENT	ABSENT	ABSENT	ABSENT	ABSENT	ABSENT	ABSENT	ABSENT	yes	yes	ABSENT	yes	ABSENT	ABSENT	ABSENT	ABSENT	yes	ABSENT	yes	ABSENT	ABSENT	yes	ABSENT	yes	ABSENT	ABSENT
7	726	Proteobacteria	Gammaproteobacteria	Pasteurellales	Pasteurellaceae	Haemophilus	Haemophilus haemolyticus	Haemophilus haemolyticus		ABSENT	ABSENT	ABSENT	yes	ABSENT	ABSENT	ABSENT	ABSENT	yes	ABSENT	ABSENT	ABSENT	ABSENT	ABSENT	ABSENT	yes	yes	ABSENT	ABSENT	ABSENT	yes	ABSENT	yes	ABSENT	ABSENT	yes
7	762965	Proteobacteria	Gammaproteobacteria	Pasteurellales	Pasteurellaceae	Haemophilus	Haemophilus sp. oral taxon 851	Haemophilus sp. oral taxon 851 str. F0397		ABSENT	ABSENT	ABSENT	ABSENT	ABSENT	yes	yes	yes	ABSENT	ABSENT	ABSENT	yes	yes	yes	yes	ABSENT	ABSENT	ABSENT	ABSENT	ABSENT	ABSENT	ABSENT	ABSENT	ABSENT	ABSENT	ABSENT
7	1134687	Proteobacteria	Gammaproteobacteria	Enterobacterales	Enterobacteriaceae	Klebsiella	Klebsiella michiganensis	Klebsiella michiganensis		yes	ABSENT	ABSENT	ABSENT	ABSENT	yes	yes	ABSENT	ABSENT	ABSENT	yes	yes	yes	ABSENT	ABSENT	ABSENT	ABSENT	ABSENT	ABSENT	ABSENT	ABSENT	ABSENT	yes	ABSENT	ABSENT	ABSENT
7	57493	Actinobacteria	Actinobacteria	Micrococcales	Micrococcaceae	Kocuria	Kocuria_u_s	Kocuria_u_t		ABSENT	yes	ABSENT	yes	ABSENT	ABSENT	ABSENT	yes	ABSENT	ABSENT	ABSENT	yes	ABSENT	ABSENT	ABSENT	yes	ABSENT	ABSENT	yes	ABSENT	ABSENT	ABSENT	yes	ABSENT	ABSENT	ABSENT
7	1321779	Fusobacteria	Fusobacteriia	Fusobacteriales	Leptotrichiaceae	Leptotrichia	Leptotrichia sp. oral taxon 215	Leptotrichia sp. oral taxon 215 str. W9775		ABSENT	ABSENT	ABSENT	yes	ABSENT	yes	yes	ABSENT	ABSENT	ABSENT	ABSENT	ABSENT	yes	yes	yes	ABSENT	ABSENT	ABSENT	ABSENT	ABSENT	ABSENT	ABSENT	yes	ABSENT	ABSENT	ABSENT
7	1229758	Firmicutes	Bacilli	Lactobacillales	Leuconostocaceae	Leuconostoc	Leuconostoc carnosum	Leuconostoc carnosum JB16		ABSENT	ABSENT	ABSENT	ABSENT	ABSENT	ABSENT	ABSENT	ABSENT	yes	yes	yes	ABSENT	ABSENT	ABSENT	yes	ABSENT	ABSENT	yes	ABSENT	ABSENT	ABSENT	yes	yes	ABSENT	ABSENT	ABSENT
7	458233	Firmicutes	Bacilli	Bacillales	Staphylococcaceae	Macrococcus	Macrococcus caseolyticus	Macrococcus caseolyticus JCSC5402		ABSENT	yes	ABSENT	yes	yes	yes	ABSENT	ABSENT	ABSENT	ABSENT	ABSENT	yes	ABSENT	yes	ABSENT	yes	ABSENT	ABSENT	ABSENT	ABSENT	ABSENT	ABSENT	ABSENT	ABSENT	ABSENT	ABSENT
7	149698	Proteobacteria	Betaproteobacteria	Burkholderiales	Oxalobacteraceae	Massilia	Massilia_u_s	Massilia_u_t		ABSENT	yes	ABSENT	ABSENT	yes	yes	ABSENT	ABSENT	ABSENT	ABSENT	yes	ABSENT	ABSENT	yes	ABSENT	yes	ABSENT	ABSENT	ABSENT	ABSENT	ABSENT	ABSENT	yes	ABSENT	ABSENT	ABSENT
7	1056807	Proteobacteria	Betaproteobacteria	Neisseriales	Neisseriaceae	Morococcus	Morococcus cerebrosus	Morococcus cerebrosus		ABSENT	ABSENT	ABSENT	ABSENT	ABSENT	ABSENT	yes	ABSENT	ABSENT	ABSENT	ABSENT	yes	yes	ABSENT	ABSENT	ABSENT	yes	ABSENT	ABSENT	ABSENT	yes	yes	ABSENT	yes	ABSENT	ABSENT
7	1763	Actinobacteria	Actinobacteria	Corynebacteriales	Mycobacteriaceae	Mycobacterium	Mycobacterium_u_s	Mycobacterium_u_t		ABSENT	ABSENT	ABSENT	ABSENT	yes	ABSENT	ABSENT	ABSENT	ABSENT	ABSENT	yes	ABSENT	ABSENT	ABSENT	ABSENT	yes	ABSENT	ABSENT	ABSENT	ABSENT	yes	yes	yes	yes	ABSENT	ABSENT
7	435832	Proteobacteria	Betaproteobacteria	Neisseriales	Neisseriaceae	Neisseria	Neisseria mucosa	Neisseria mucosa C102		ABSENT	ABSENT	ABSENT	yes	ABSENT	ABSENT	yes	ABSENT	ABSENT	ABSENT	ABSENT	yes	yes	ABSENT	yes	ABSENT	ABSENT	yes	ABSENT	ABSENT	ABSENT	yes	ABSENT	ABSENT	ABSENT	ABSENT
7	472695	Proteobacteria	Gammaproteobacteria	Enterobacterales	Erwiniaceae	Pantoea	Pantoea septica	Pantoea septica		ABSENT	yes	ABSENT	ABSENT	ABSENT	yes	yes	ABSENT	ABSENT	ABSENT	yes	ABSENT	yes	ABSENT	yes	ABSENT	ABSENT	ABSENT	ABSENT	ABSENT	ABSENT	yes	ABSENT	ABSENT	ABSENT	ABSENT
7	1215074	Firmicutes	Clostridia	Clostridiales	Peptostreptococcaceae	Clostridioides	Clostridioides difficile	Clostridioides difficile T6		yes	ABSENT	ABSENT	ABSENT	ABSENT	yes	ABSENT	ABSENT	ABSENT	ABSENT	yes	ABSENT	yes	yes	yes	ABSENT	ABSENT	ABSENT	ABSENT	ABSENT	ABSENT	ABSENT	yes	ABSENT	ABSENT	ABSENT
7	41976	Bacteroidetes	Bacteroidia	Bacteroidales	Porphyromonadaceae	Porphyromonas	Porphyromonas catoniae	Porphyromonas catoniae		yes	ABSENT	ABSENT	ABSENT	ABSENT	ABSENT	yes	ABSENT	ABSENT	ABSENT	ABSENT	yes	yes	ABSENT	yes	ABSENT	ABSENT	yes	ABSENT	ABSENT	ABSENT	yes	ABSENT	ABSENT	ABSENT	ABSENT
7	553174	Bacteroidetes	Bacteroidia	Bacteroidales	Prevotellaceae	Prevotella	Prevotella melaninogenica	Prevotella melaninogenica ATCC 25845		yes	ABSENT	ABSENT	yes	ABSENT	ABSENT	ABSENT	ABSENT	ABSENT	ABSENT	yes	yes	yes	ABSENT	ABSENT	ABSENT	ABSENT	yes	ABSENT	ABSENT	ABSENT	yes	ABSENT	ABSENT	ABSENT	ABSENT
7	1122988	Bacteroidetes	Bacteroidia	Bacteroidales	Prevotellaceae	Prevotella	Prevotella nanceiensis	Prevotella nanceiensis DSM 19126 = JCM 15639		ABSENT	ABSENT	ABSENT	yes	ABSENT	ABSENT	yes	ABSENT	ABSENT	ABSENT	ABSENT	yes	yes	ABSENT	yes	ABSENT	ABSENT	ABSENT	ABSENT	ABSENT	ABSENT	yes	ABSENT	yes	ABSENT	ABSENT
7	294	Proteobacteria	Gammaproteobacteria	Pseudomonadales	Pseudomonadaceae	Pseudomonas	Pseudomonas fluorescens	Pseudomonas fluorescens		ABSENT	ABSENT	ABSENT	yes	ABSENT	yes	ABSENT	ABSENT	ABSENT	yes	yes	ABSENT	yes	ABSENT	ABSENT	yes	ABSENT	ABSENT	ABSENT	ABSENT	ABSENT	yes	ABSENT	ABSENT	ABSENT	ABSENT
7	300	Proteobacteria	Gammaproteobacteria	Pseudomonadales	Pseudomonadaceae	Pseudomonas	Pseudomonas mendocina	Pseudomonas mendocina		ABSENT	ABSENT	yes	ABSENT	ABSENT	ABSENT	ABSENT	ABSENT	yes	ABSENT	ABSENT	yes	yes	ABSENT	ABSENT	ABSENT	ABSENT	ABSENT	ABSENT	ABSENT	ABSENT	yes	ABSENT	yes	ABSENT	yes
7	1125724	Actinobacteria	Actinobacteria	Micrococcales	Micrococcaceae	Rothia	Rothia aeria	Rothia aeria F0474		yes	ABSENT	ABSENT	yes	ABSENT	ABSENT	ABSENT	ABSENT	ABSENT	ABSENT	ABSENT	ABSENT	yes	ABSENT	ABSENT	ABSENT	yes	yes	yes	ABSENT	ABSENT	ABSENT	ABSENT	ABSENT	yes	ABSENT
7	45634	Firmicutes	Bacilli	Lactobacillales	Streptococcaceae	Streptococcus	Streptococcus cristatus	Streptococcus cristatus		ABSENT	ABSENT	ABSENT	ABSENT	yes	yes	ABSENT	yes	yes	yes	ABSENT	ABSENT	ABSENT	yes	ABSENT	ABSENT	ABSENT	ABSENT	ABSENT	ABSENT	ABSENT	ABSENT	ABSENT	ABSENT	ABSENT	yes
7	712710	Bacteroidetes	Bacteroidia	Bacteroidales	Tannerellaceae	Tannerella	Tannerella sp. oral taxon HOT-286	Tannerella sp. oral taxon HOT-286		yes	ABSENT	ABSENT	ABSENT	ABSENT	ABSENT	yes	ABSENT	ABSENT	ABSENT	ABSENT	yes	yes	ABSENT	yes	ABSENT	ABSENT	ABSENT	ABSENT	ABSENT	ABSENT	yes	ABSENT	ABSENT	yes	ABSENT
7	1123354	Proteobacteria	Hydrogenophilalia	Hydrogenophilales	Hydrogenophilaceae	Tepidiphilus	Tepidiphilus margaritifer	Tepidiphilus margaritifer DSM 15129		ABSENT	yes	ABSENT	yes	yes	ABSENT	ABSENT	ABSENT	ABSENT	yes	ABSENT	ABSENT	ABSENT	yes	ABSENT	yes	ABSENT	ABSENT	ABSENT	ABSENT	ABSENT	yes	ABSENT	ABSENT	ABSENT	ABSENT
7	184870	Actinobacteria	Actinobacteria	Actinomycetales	Actinomycetaceae	Varibaculum	Varibaculum cambriense	Varibaculum cambriense		ABSENT	ABSENT	ABSENT	ABSENT	ABSENT	ABSENT	yes	ABSENT	yes	ABSENT	yes	ABSENT	yes	ABSENT	yes	ABSENT	yes	ABSENT	ABSENT	ABSENT	ABSENT	yes	ABSENT	ABSENT	ABSENT	ABSENT
7	1403949	Firmicutes	Negativicutes	Veillonellales	Veillonellaceae	Veillonella	Veillonella dispar	Veillonella dispar DORA_11		ABSENT	ABSENT	ABSENT	ABSENT	ABSENT	ABSENT	yes	ABSENT	ABSENT	ABSENT	yes	yes	yes	ABSENT	yes	ABSENT	yes	ABSENT	ABSENT	ABSENT	ABSENT	yes	ABSENT	ABSENT	ABSENT	ABSENT
6	12916	Proteobacteria	Betaproteobacteria	Burkholderiales	Comamonadaceae	Acidovorax	Acidovorax_u_s	Acidovorax_u_t		ABSENT	yes	ABSENT	yes	ABSENT	ABSENT	ABSENT	ABSENT	ABSENT	ABSENT	ABSENT	ABSENT	yes	yes	ABSENT	yes	ABSENT	ABSENT	ABSENT	ABSENT	ABSENT	yes	ABSENT	ABSENT	ABSENT	ABSENT
6	29430	Proteobacteria	Gammaproteobacteria	Pseudomonadales	Moraxellaceae	Acinetobacter	Acinetobacter haemolyticus	Acinetobacter haemolyticus		ABSENT	yes	ABSENT	yes	yes	ABSENT	ABSENT	ABSENT	ABSENT	ABSENT	ABSENT	yes	ABSENT	yes	ABSENT	ABSENT	yes	ABSENT	ABSENT	ABSENT	ABSENT	ABSENT	ABSENT	ABSENT	ABSENT	ABSENT
6	1507807	Proteobacteria	Gammaproteobacteria	Pseudomonadales	Moraxellaceae	Acinetobacter	Acinetobacter idrijaensis	Acinetobacter idrijaensis		ABSENT	ABSENT	ABSENT	yes	yes	ABSENT	ABSENT	ABSENT	ABSENT	ABSENT	yes	yes	ABSENT	yes	ABSENT	ABSENT	ABSENT	ABSENT	ABSENT	ABSENT	ABSENT	ABSENT	ABSENT	ABSENT	yes	ABSENT
6	38501	Actinobacteria	Actinobacteria	Geodermatophilales	Geodermatophilaceae	Blastococcus	Blastococcus_u_s	Blastococcus_u_t		ABSENT	ABSENT	yes	ABSENT	yes	ABSENT	ABSENT	ABSENT	ABSENT	yes	ABSENT	ABSENT	ABSENT	yes	ABSENT	ABSENT	ABSENT	yes	ABSENT	ABSENT	ABSENT	yes	ABSENT	ABSENT	ABSENT	ABSENT
6	52768	Actinobacteria	Actinobacteria	Actinomycetales	Actinomycetaceae	Actinomyces	Actinomyces georgiae	Actinomyces georgiae		ABSENT	ABSENT	ABSENT	ABSENT	ABSENT	ABSENT	ABSENT	ABSENT	yes	ABSENT	ABSENT	yes	ABSENT	ABSENT	yes	ABSENT	ABSENT	ABSENT	ABSENT	ABSENT	ABSENT	yes	yes	ABSENT	yes	ABSENT
6	1660	Actinobacteria	Actinobacteria	Actinomycetales	Actinomycetaceae	Actinomyces	Actinomyces odontolyticus	Actinomyces odontolyticus		ABSENT	yes	ABSENT	ABSENT	yes	ABSENT	ABSENT	ABSENT	yes	ABSENT	ABSENT	ABSENT	ABSENT	ABSENT	ABSENT	yes	ABSENT	ABSENT	yes	ABSENT	ABSENT	ABSENT	ABSENT	ABSENT	yes	ABSENT
6	1377	Firmicutes	Bacilli	Lactobacillales	Aerococcaceae	Aerococcus	Aerococcus viridans	Aerococcus viridans		ABSENT	ABSENT	yes	yes	ABSENT	ABSENT	ABSENT	ABSENT	yes	ABSENT	yes	ABSENT	yes	yes	ABSENT	ABSENT	ABSENT	ABSENT	ABSENT	ABSENT	ABSENT	ABSENT	ABSENT	ABSENT	ABSENT	ABSENT
6	1386079	Proteobacteria	Betaproteobacteria	Burkholderiales	Alcaligenaceae	Alcaligenes	Alcaligenes sp. EGD-AK7	Alcaligenes sp. EGD-AK7_u_t		ABSENT	ABSENT	ABSENT	yes	ABSENT	ABSENT	ABSENT	ABSENT	yes	yes	ABSENT	yes	yes	yes	ABSENT	ABSENT	ABSENT	ABSENT	ABSENT	ABSENT	ABSENT	ABSENT	ABSENT	ABSENT	ABSENT	ABSENT
6	28211	Proteobacteria	Alphaproteobacteria	Alphaproteobacteria_u_o	Alphaproteobacteria_u_f	Alphaproteobacteria_u_g	Alphaproteobacteria_u_s	Alphaproteobacteria_u_t		yes	ABSENT	ABSENT	ABSENT	ABSENT	ABSENT	ABSENT	ABSENT	yes	ABSENT	ABSENT	ABSENT	ABSENT	ABSENT	ABSENT	ABSENT	ABSENT	yes	ABSENT	ABSENT	ABSENT	yes	yes	ABSENT	yes	ABSENT
6	80840	Proteobacteria	Betaproteobacteria	Burkholderiales	Burkholderiales_u_f	Burkholderiales_u_g	Burkholderiales_u_s	Burkholderiales_u_t		ABSENT	ABSENT	ABSENT	yes	yes	yes	ABSENT	ABSENT	ABSENT	ABSENT	ABSENT	yes	ABSENT	yes	ABSENT	ABSENT	ABSENT	ABSENT	ABSENT	ABSENT	ABSENT	yes	ABSENT	ABSENT	ABSENT	ABSENT
6	1211815	Actinobacteria	Actinobacteria	Geodermatophilales	Geodermatophilaceae	Blastococcus	Candidatus Blastococcus massiliensis	Candidatus Blastococcus massiliensis AP3		ABSENT	yes	ABSENT	ABSENT	ABSENT	ABSENT	ABSENT	ABSENT	ABSENT	ABSENT	ABSENT	ABSENT	ABSENT	ABSENT	ABSENT	ABSENT	yes	ABSENT	ABSENT	ABSENT	yes	ABSENT	yes	yes	ABSENT	yes
6	706436	Bacteroidetes	Flavobacteriia	Flavobacteriales	Flavobacteriaceae	Capnocytophaga	Capnocytophaga sp. oral taxon 329	Capnocytophaga sp. oral taxon 329 str. F0087		yes	ABSENT	ABSENT	ABSENT	ABSENT	ABSENT	ABSENT	yes	ABSENT	ABSENT	yes	yes	yes	ABSENT	ABSENT	ABSENT	ABSENT	ABSENT	ABSENT	ABSENT	ABSENT	yes	ABSENT	ABSENT	ABSENT	ABSENT
6	225991	Proteobacteria	Betaproteobacteria	Burkholderiales	Comamonadaceae	Comamonas	Comamonas aquatica	Comamonas aquatica		ABSENT	yes	yes	ABSENT	yes	ABSENT	ABSENT	ABSENT	ABSENT	ABSENT	ABSENT	ABSENT	ABSENT	yes	ABSENT	yes	yes	ABSENT	ABSENT	ABSENT	ABSENT	ABSENT	ABSENT	ABSENT	ABSENT	ABSENT
6	1121368	Actinobacteria	Actinobacteria	Corynebacteriales	Corynebacteriaceae	Corynebacterium	Corynebacterium pseudodiphtheriticum	Corynebacterium pseudodiphtheriticum DSM 44287		ABSENT	ABSENT	ABSENT	ABSENT	ABSENT	yes	ABSENT	ABSENT	ABSENT	yes	ABSENT	ABSENT	yes	ABSENT	ABSENT	ABSENT	ABSENT	yes	yes	ABSENT	ABSENT	ABSENT	ABSENT	yes	ABSENT	ABSENT
6	1401064	Actinobacteria	Actinobacteria	Corynebacteriales	Corynebacteriaceae	Corynebacterium	Corynebacterium tuscaniense	Corynebacterium tuscaniense DNF00037		ABSENT	ABSENT	ABSENT	ABSENT	yes	ABSENT	ABSENT	ABSENT	ABSENT	ABSENT	ABSENT	ABSENT	ABSENT	yes	ABSENT	ABSENT	ABSENT	ABSENT	yes	ABSENT	ABSENT	yes	yes	ABSENT	yes	ABSENT
6	36739	Actinobacteria	Actinobacteria	Micrococcales	Dermabacteraceae	Dermabacter	Dermabacter_u_s	Dermabacter_u_t		yes	ABSENT	ABSENT	yes	ABSENT	ABSENT	yes	ABSENT	ABSENT	ABSENT	ABSENT	ABSENT	ABSENT	ABSENT	ABSENT	ABSENT	ABSENT	ABSENT	yes	ABSENT	ABSENT	ABSENT	ABSENT	ABSENT	yes	yes
6	1350	Firmicutes	Bacilli	Lactobacillales	Enterococcaceae	Enterococcus	Enterococcus_u_s	Enterococcus_u_t		yes	ABSENT	ABSENT	ABSENT	yes	yes	ABSENT	ABSENT	yes	ABSENT	ABSENT	yes	ABSENT	yes	ABSENT	ABSENT	ABSENT	ABSENT	ABSENT	ABSENT	ABSENT	ABSENT	ABSENT	ABSENT	ABSENT	ABSENT
6	39491	Firmicutes	Clostridia	Clostridiales	Lachnospiraceae	Lachnospiraceae_u_g	[Eubacterium] rectale	[Eubacterium] rectale		ABSENT	ABSENT	ABSENT	ABSENT	ABSENT	yes	yes	yes	ABSENT	ABSENT	ABSENT	ABSENT	ABSENT	ABSENT	yes	ABSENT	ABSENT	ABSENT	ABSENT	ABSENT	yes	yes	ABSENT	ABSENT	ABSENT	ABSENT
6	526225	Actinobacteria	Actinobacteria	Geodermatophilales	Geodermatophilaceae	Geodermatophilus	Geodermatophilus obscurus	Geodermatophilus obscurus DSM 43160		ABSENT	yes	ABSENT	ABSENT	ABSENT	ABSENT	ABSENT	ABSENT	ABSENT	ABSENT	ABSENT	ABSENT	ABSENT	yes	ABSENT	ABSENT	yes	yes	ABSENT	ABSENT	yes	yes	ABSENT	ABSENT	ABSENT	ABSENT
6	1089453	Actinobacteria	Actinobacteria	Corynebacteriales	Gordoniaceae	Gordonia	Gordonia sputi	Gordonia sputi NBRC 100414		yes	ABSENT	ABSENT	ABSENT	ABSENT	ABSENT	yes	ABSENT	yes	ABSENT	yes	ABSENT	ABSENT	ABSENT	yes	ABSENT	ABSENT	ABSENT	ABSENT	ABSENT	ABSENT	yes	ABSENT	ABSENT	ABSENT	ABSENT
6	2055	Actinobacteria	Actinobacteria	Corynebacteriales	Gordoniaceae	Gordonia	Gordonia terrae	Gordonia terrae		ABSENT	ABSENT	ABSENT	yes	ABSENT	ABSENT	ABSENT	ABSENT	ABSENT	ABSENT	ABSENT	ABSENT	ABSENT	ABSENT	ABSENT	ABSENT	ABSENT	yes	ABSENT	ABSENT	ABSENT	yes	yes	yes	ABSENT	yes
6	89966	Bacteroidetes	Cytophagia	Cytophagales	Hymenobacteraceae	Hymenobacter	Hymenobacter_u_s	Hymenobacter_u_t		ABSENT	yes	ABSENT	ABSENT	ABSENT	ABSENT	ABSENT	ABSENT	ABSENT	ABSENT	ABSENT	ABSENT	ABSENT	yes	ABSENT	yes	ABSENT	ABSENT	ABSENT	ABSENT	yes	yes	ABSENT	yes	ABSENT	ABSENT
6	1580	Firmicutes	Bacilli	Lactobacillales	Lactobacillaceae	Lactobacillus	Lactobacillus brevis	Lactobacillus brevis		ABSENT	yes	yes	ABSENT	yes	ABSENT	ABSENT	ABSENT	ABSENT	ABSENT	ABSENT	ABSENT	yes	yes	ABSENT	yes	ABSENT	ABSENT	ABSENT	ABSENT	ABSENT	ABSENT	ABSENT	ABSENT	ABSENT	ABSENT
6	47715	Firmicutes	Bacilli	Lactobacillales	Lactobacillaceae	Lactobacillus	Lactobacillus rhamnosus	Lactobacillus rhamnosus		yes	ABSENT	ABSENT	ABSENT	ABSENT	ABSENT	ABSENT	ABSENT	yes	ABSENT	yes	yes	ABSENT	ABSENT	ABSENT	ABSENT	yes	ABSENT	ABSENT	yes	ABSENT	ABSENT	ABSENT	ABSENT	ABSENT	ABSENT
6	1403934	Firmicutes	Bacilli	Lactobacillales	Leuconostocaceae	Leuconostoc	Leuconostoc sp. DORA_2	Leuconostoc sp. DORA_2_u_t		ABSENT	yes	yes	yes	yes	ABSENT	ABSENT	ABSENT	ABSENT	ABSENT	ABSENT	ABSENT	ABSENT	yes	ABSENT	yes	ABSENT	ABSENT	ABSENT	ABSENT	ABSENT	ABSENT	ABSENT	ABSENT	ABSENT	ABSENT
6	1417986	Firmicutes	Bacilli	Bacillales	Listeriaceae	Listeria	Listeria monocytogenes	Listeria monocytogenes LM201		ABSENT	ABSENT	ABSENT	yes	ABSENT	ABSENT	ABSENT	ABSENT	yes	yes	ABSENT	ABSENT	yes	ABSENT	ABSENT	yes	ABSENT	ABSENT	ABSENT	ABSENT	ABSENT	ABSENT	yes	ABSENT	ABSENT	ABSENT
6	83614	Proteobacteria	Gammaproteobacteria	Xanthomonadales	Xanthomonadaceae	Luteimonas	Luteimonas_u_s	Luteimonas_u_t		ABSENT	ABSENT	ABSENT	ABSENT	ABSENT	ABSENT	ABSENT	ABSENT	ABSENT	yes	ABSENT	ABSENT	ABSENT	yes	ABSENT	yes	ABSENT	yes	ABSENT	ABSENT	ABSENT	yes	ABSENT	ABSENT	yes	ABSENT
6	397278	Actinobacteria	Actinobacteria	Propionibacteriales	Nocardioidaceae	Marmoricola	Marmoricola aequoreus	Marmoricola aequoreus		ABSENT	ABSENT	ABSENT	ABSENT	ABSENT	ABSENT	ABSENT	ABSENT	ABSENT	ABSENT	ABSENT	ABSENT	ABSENT	yes	ABSENT	yes	yes	ABSENT	ABSENT	ABSENT	yes	yes	yes	ABSENT	ABSENT	ABSENT
6	88138	Actinobacteria	Actinobacteria	Geodermatophilales	Geodermatophilaceae	Modestobacter	Modestobacter_u_s	Modestobacter_u_t		ABSENT	yes	yes	ABSENT	ABSENT	ABSENT	ABSENT	ABSENT	ABSENT	ABSENT	ABSENT	ABSENT	ABSENT	ABSENT	ABSENT	ABSENT	ABSENT	yes	ABSENT	ABSENT	ABSENT	yes	yes	ABSENT	ABSENT	yes
6	487	Proteobacteria	Betaproteobacteria	Neisseriales	Neisseriaceae	Neisseria	Neisseria meningitidis	Neisseria meningitidis		ABSENT	ABSENT	ABSENT	ABSENT	ABSENT	ABSENT	yes	ABSENT	ABSENT	ABSENT	ABSENT	ABSENT	ABSENT	ABSENT	yes	ABSENT	ABSENT	ABSENT	ABSENT	ABSENT	yes	yes	yes	ABSENT	ABSENT	yes
6	1255	Firmicutes	Bacilli	Lactobacillales	Lactobacillaceae	Pediococcus	Pediococcus pentosaceus	Pediococcus pentosaceus		ABSENT	ABSENT	yes	yes	ABSENT	ABSENT	ABSENT	yes	ABSENT	ABSENT	ABSENT	ABSENT	ABSENT	yes	ABSENT	ABSENT	ABSENT	ABSENT	ABSENT	ABSENT	ABSENT	yes	yes	ABSENT	ABSENT	ABSENT
6	596315	Firmicutes	Clostridia	Clostridiales	Peptostreptococcaceae	Peptostreptococcus	Peptostreptococcus stomatis	Peptostreptococcus stomatis DSM 17678		ABSENT	ABSENT	ABSENT	yes	ABSENT	yes	yes	ABSENT	ABSENT	ABSENT	ABSENT	ABSENT	yes	ABSENT	yes	ABSENT	ABSENT	ABSENT	ABSENT	ABSENT	ABSENT	ABSENT	ABSENT	yes	ABSENT	ABSENT
6	470565	Bacteroidetes	Bacteroidia	Bacteroidales	Prevotellaceae	Prevotella	Prevotella histicola	Prevotella histicola		ABSENT	ABSENT	ABSENT	ABSENT	ABSENT	ABSENT	ABSENT	yes	ABSENT	ABSENT	yes	ABSENT	yes	yes	ABSENT	yes	ABSENT	ABSENT	ABSENT	ABSENT	ABSENT	yes	ABSENT	ABSENT	ABSENT	ABSENT
6	997353	Bacteroidetes	Bacteroidia	Bacteroidales	Prevotellaceae	Prevotella	Prevotella pallens	Prevotella pallens ATCC 700821		yes	ABSENT	ABSENT	ABSENT	ABSENT	ABSENT	yes	ABSENT	ABSENT	ABSENT	ABSENT	yes	yes	ABSENT	ABSENT	ABSENT	ABSENT	yes	ABSENT	ABSENT	ABSENT	yes	ABSENT	ABSENT	ABSENT	ABSENT
6	1114967	Actinobacteria	Actinobacteria	Propionibacteriales	Propionibacteriaceae	Cutibacterium	Cutibacterium acnes	Propionibacterium acnes TypeIA2 P.acn17		ABSENT	yes	yes	yes	yes	ABSENT	ABSENT	ABSENT	ABSENT	ABSENT	ABSENT	ABSENT	ABSENT	yes	ABSENT	yes	ABSENT	ABSENT	ABSENT	ABSENT	ABSENT	ABSENT	ABSENT	ABSENT	ABSENT	ABSENT
6	1292372	Actinobacteria	Actinobacteria	Propionibacteriales	Propionibacteriaceae	Cutibacterium	Cutibacterium avidum	Cutibacterium avidum TM16		ABSENT	ABSENT	ABSENT	ABSENT	ABSENT	ABSENT	ABSENT	yes	ABSENT	ABSENT	ABSENT	ABSENT	yes	ABSENT	ABSENT	yes	yes	ABSENT	ABSENT	ABSENT	ABSENT	yes	ABSENT	ABSENT	ABSENT	yes
6	1292373	Actinobacteria	Actinobacteria	Propionibacteriales	Propionibacteriaceae	Cutibacterium	Cutibacterium granulosum	Cutibacterium granulosum TM11		ABSENT	ABSENT	ABSENT	ABSENT	ABSENT	ABSENT	ABSENT	ABSENT	yes	yes	yes	yes	ABSENT	ABSENT	ABSENT	ABSENT	yes	ABSENT	ABSENT	ABSENT	ABSENT	ABSENT	ABSENT	ABSENT	ABSENT	yes
6	1050843	Actinobacteria	Actinobacteria	Propionibacteriales	Propionibacteriaceae	Cutibacterium	[Propionibacterium] humerusii	[Propionibacterium] humerusii		ABSENT	ABSENT	ABSENT	yes	ABSENT	ABSENT	ABSENT	ABSENT	ABSENT	ABSENT	ABSENT	yes	ABSENT	ABSENT	ABSENT	ABSENT	ABSENT	ABSENT	yes	ABSENT	yes	ABSENT	ABSENT	ABSENT	yes	yes
6	43263	Proteobacteria	Gammaproteobacteria	Pseudomonadales	Pseudomonadaceae	Pseudomonas	Pseudomonas alcaligenes	Pseudomonas alcaligenes		ABSENT	yes	yes	ABSENT	ABSENT	ABSENT	ABSENT	ABSENT	ABSENT	ABSENT	yes	ABSENT	yes	yes	ABSENT	yes	ABSENT	ABSENT	ABSENT	ABSENT	ABSENT	ABSENT	ABSENT	ABSENT	ABSENT	ABSENT
6	1449987	Proteobacteria	Gammaproteobacteria	Pseudomonadales	Pseudomonadaceae	Pseudomonas	Pseudomonas putida	Pseudomonas putida T2-2		ABSENT	ABSENT	ABSENT	yes	yes	ABSENT	yes	ABSENT	ABSENT	ABSENT	yes	yes	ABSENT	ABSENT	yes	ABSENT	ABSENT	ABSENT	ABSENT	ABSENT	ABSENT	ABSENT	ABSENT	ABSENT	ABSENT	ABSENT
6	1336208	Proteobacteria	Alphaproteobacteria	Rhodospirillales	Acetobacteraceae	Roseomonas	Roseomonas gilardii	Roseomonas gilardii subsp. rosea ATCC BAA-691		ABSENT	ABSENT	ABSENT	ABSENT	ABSENT	ABSENT	ABSENT	ABSENT	ABSENT	ABSENT	yes	ABSENT	ABSENT	ABSENT	ABSENT	yes	yes	ABSENT	ABSENT	ABSENT	yes	yes	ABSENT	yes	ABSENT	ABSENT
6	172042	Actinobacteria	Actinobacteria	Micrococcales	Micrococcaceae	Rothia	Rothia aeria	Rothia aeria		ABSENT	yes	ABSENT	ABSENT	ABSENT	ABSENT	ABSENT	ABSENT	yes	ABSENT	ABSENT	ABSENT	ABSENT	yes	ABSENT	yes	ABSENT	ABSENT	ABSENT	yes	ABSENT	ABSENT	ABSENT	yes	ABSENT	ABSENT
6	1160721	Firmicutes	Clostridia	Clostridiales	Ruminococcaceae	Ruminococcus	Ruminococcus bicirculans	Ruminococcus bicirculans		ABSENT	ABSENT	ABSENT	ABSENT	ABSENT	ABSENT	yes	ABSENT	ABSENT	yes	yes	ABSENT	ABSENT	ABSENT	yes	ABSENT	ABSENT	ABSENT	ABSENT	ABSENT	yes	ABSENT	yes	ABSENT	ABSENT	ABSENT
6	657321	Firmicutes	Clostridia	Clostridiales	Ruminococcaceae	Ruminococcus	Ruminococcus bromii	Ruminococcus bromii L2-63		ABSENT	ABSENT	ABSENT	ABSENT	ABSENT	ABSENT	ABSENT	yes	ABSENT	yes	yes	ABSENT	ABSENT	ABSENT	ABSENT	ABSENT	ABSENT	ABSENT	ABSENT	ABSENT	yes	yes	yes	ABSENT	ABSENT	ABSENT
6	22	Proteobacteria	Gammaproteobacteria	Alteromonadales	Shewanellaceae	Shewanella	Shewanella_u_s	Shewanella_u_t		ABSENT	ABSENT	ABSENT	yes	ABSENT	ABSENT	yes	ABSENT	ABSENT	ABSENT	yes	ABSENT	ABSENT	yes	yes	ABSENT	ABSENT	ABSENT	ABSENT	ABSENT	ABSENT	yes	ABSENT	ABSENT	ABSENT	ABSENT
6	102148	Firmicutes	Erysipelotrichia	Erysipelotrichales	Erysipelotrichaceae	Solobacterium	Solobacterium moorei	Solobacterium moorei		ABSENT	ABSENT	ABSENT	yes	ABSENT	ABSENT	yes	ABSENT	ABSENT	ABSENT	ABSENT	yes	yes	ABSENT	yes	ABSENT	ABSENT	ABSENT	ABSENT	ABSENT	ABSENT	ABSENT	ABSENT	ABSENT	yes	ABSENT
6	152682	Proteobacteria	Alphaproteobacteria	Sphingomonadales	Sphingomonadaceae	Sphingomonas	Sphingomonas melonis	Sphingomonas melonis		yes	yes	ABSENT	yes	ABSENT	ABSENT	ABSENT	ABSENT	ABSENT	ABSENT	ABSENT	ABSENT	ABSENT	yes	ABSENT	yes	ABSENT	ABSENT	ABSENT	ABSENT	ABSENT	yes	ABSENT	ABSENT	ABSENT	ABSENT
6	1157683	Firmicutes	Bacilli	Bacillales	Staphylococcaceae	Staphylococcus	Staphylococcus sp. JGI 0001002-I23	Staphylococcus sp. JGI 0001002-I23_u_t		yes	ABSENT	ABSENT	ABSENT	ABSENT	yes	ABSENT	yes	ABSENT	ABSENT	ABSENT	ABSENT	yes	ABSENT	ABSENT	ABSENT	ABSENT	ABSENT	ABSENT	ABSENT	ABSENT	ABSENT	ABSENT	ABSENT	yes	yes
6	40323	Proteobacteria	Gammaproteobacteria	Xanthomonadales	Xanthomonadaceae	Stenotrophomonas	Stenotrophomonas_u_s	Stenotrophomonas_u_t		ABSENT	ABSENT	yes	ABSENT	yes	ABSENT	yes	yes	ABSENT	ABSENT	yes	ABSENT	ABSENT	ABSENT	ABSENT	ABSENT	ABSENT	ABSENT	ABSENT	ABSENT	ABSENT	yes	ABSENT	ABSENT	ABSENT	ABSENT
6	299768	Firmicutes	Bacilli	Lactobacillales	Streptococcaceae	Streptococcus	Streptococcus thermophilus	Streptococcus thermophilus CNRZ1066		ABSENT	ABSENT	ABSENT	ABSENT	ABSENT	ABSENT	ABSENT	ABSENT	ABSENT	ABSENT	ABSENT	yes	ABSENT	ABSENT	ABSENT	ABSENT	yes	yes	yes	yes	ABSENT	ABSENT	ABSENT	yes	ABSENT	ABSENT
6	157	Spirochaetes	Spirochaetia	Spirochaetales	Spirochaetaceae	Treponema	Treponema_u_s	Treponema_u_t		yes	ABSENT	ABSENT	ABSENT	ABSENT	yes	yes	ABSENT	ABSENT	ABSENT	ABSENT	ABSENT	yes	ABSENT	yes	ABSENT	ABSENT	ABSENT	ABSENT	ABSENT	ABSENT	yes	ABSENT	ABSENT	ABSENT	ABSENT
6	1127131	Firmicutes	Bacilli	Lactobacillales	Leuconostocaceae	Weissella	Weissella confusa	Weissella confusa LBAE C39-2		ABSENT	yes	ABSENT	yes	yes	ABSENT	ABSENT	ABSENT	ABSENT	ABSENT	ABSENT	ABSENT	ABSENT	yes	ABSENT	yes	ABSENT	ABSENT	ABSENT	ABSENT	ABSENT	ABSENT	yes	ABSENT	ABSENT	ABSENT
5	471	Proteobacteria	Gammaproteobacteria	Pseudomonadales	Moraxellaceae	Acinetobacter	Acinetobacter calcoaceticus	Acinetobacter calcoaceticus		ABSENT	ABSENT	ABSENT	ABSENT	ABSENT	ABSENT	ABSENT	ABSENT	ABSENT	ABSENT	ABSENT	yes	yes	ABSENT	ABSENT	ABSENT	ABSENT	yes	ABSENT	ABSENT	ABSENT	yes	ABSENT	ABSENT	yes	ABSENT
5	575588	Proteobacteria	Gammaproteobacteria	Pseudomonadales	Moraxellaceae	Acinetobacter	Acinetobacter lwoffii	Acinetobacter lwoffii SH145		ABSENT	ABSENT	ABSENT	ABSENT	yes	ABSENT	yes	ABSENT	ABSENT	ABSENT	ABSENT	ABSENT	ABSENT	yes	yes	ABSENT	ABSENT	ABSENT	ABSENT	ABSENT	ABSENT	ABSENT	ABSENT	ABSENT	yes	ABSENT
5	202956	Proteobacteria	Gammaproteobacteria	Pseudomonadales	Moraxellaceae	Acinetobacter	Acinetobacter towneri	Acinetobacter towneri		ABSENT	ABSENT	ABSENT	ABSENT	yes	ABSENT	ABSENT	ABSENT	ABSENT	ABSENT	ABSENT	ABSENT	ABSENT	yes	ABSENT	yes	ABSENT	ABSENT	ABSENT	ABSENT	yes	ABSENT	ABSENT	ABSENT	yes	ABSENT
5	1120929	Proteobacteria	Gammaproteobacteria	Pseudomonadales	Moraxellaceae	Acinetobacter	Acinetobacter towneri	Acinetobacter towneri DSM 14962 = CIP 107472		ABSENT	yes	ABSENT	yes	ABSENT	ABSENT	ABSENT	ABSENT	ABSENT	ABSENT	ABSENT	yes	yes	ABSENT	ABSENT	ABSENT	ABSENT	ABSENT	ABSENT	ABSENT	ABSENT	yes	ABSENT	ABSENT	ABSENT	ABSENT
5	1321817	Actinobacteria	Actinobacteria	Actinomycetales	Actinomycetaceae	Actinomyces	Actinomyces graevenitzii	Actinomyces graevenitzii F0530		ABSENT	ABSENT	ABSENT	ABSENT	ABSENT	ABSENT	ABSENT	ABSENT	ABSENT	ABSENT	ABSENT	yes	ABSENT	ABSENT	ABSENT	ABSENT	ABSENT	yes	ABSENT	ABSENT	ABSENT	yes	yes	ABSENT	yes	ABSENT
5	544581	Actinobacteria	Actinobacteria	Actinomycetales	Actinomycetaceae	Actinomyces	Actinomyces johnsonii	Actinomyces johnsonii		ABSENT	ABSENT	ABSENT	ABSENT	ABSENT	ABSENT	ABSENT	ABSENT	yes	ABSENT	yes	ABSENT	yes	ABSENT	ABSENT	ABSENT	ABSENT	ABSENT	ABSENT	ABSENT	yes	ABSENT	yes	ABSENT	ABSENT	ABSENT
5	1105029	Actinobacteria	Actinobacteria	Actinomycetales	Actinomycetaceae	Actinomyces	Actinomyces sp. ICM39	Actinomyces sp. ICM39_u_t		ABSENT	yes	ABSENT	yes	yes	ABSENT	ABSENT	ABSENT	ABSENT	ABSENT	ABSENT	ABSENT	ABSENT	yes	ABSENT	yes	ABSENT	ABSENT	ABSENT	ABSENT	ABSENT	ABSENT	ABSENT	ABSENT	ABSENT	ABSENT
5	1865	Actinobacteria	Actinobacteria	Micromonosporales	Micromonosporaceae	Actinoplanes	Actinoplanes_u_s	Actinoplanes_u_t		ABSENT	yes	ABSENT	ABSENT	ABSENT	ABSENT	ABSENT	ABSENT	ABSENT	ABSENT	ABSENT	ABSENT	ABSENT	yes	ABSENT	ABSENT	ABSENT	ABSENT	ABSENT	ABSENT	yes	ABSENT	yes	yes	ABSENT	ABSENT
5	732	Proteobacteria	Gammaproteobacteria	Pasteurellales	Pasteurellaceae	Aggregatibacter	Aggregatibacter aphrophilus	Aggregatibacter aphrophilus		yes	ABSENT	ABSENT	ABSENT	ABSENT	yes	ABSENT	yes	ABSENT	ABSENT	ABSENT	ABSENT	yes	ABSENT	ABSENT	ABSENT	ABSENT	ABSENT	ABSENT	ABSENT	ABSENT	yes	ABSENT	ABSENT	ABSENT	ABSENT
5	41295	Proteobacteria	Alphaproteobacteria	Rhodospirillales	Rhodospirillaceae	Rhodospirillaceae_u_g	Rhodospirillaceae_u_s	Rhodospirillaceae_u_t		ABSENT	ABSENT	ABSENT	ABSENT	ABSENT	ABSENT	ABSENT	ABSENT	ABSENT	ABSENT	ABSENT	ABSENT	ABSENT	yes	ABSENT	ABSENT	ABSENT	ABSENT	ABSENT	ABSENT	yes	ABSENT	yes	yes	ABSENT	yes
5	186817	Firmicutes	Bacilli	Bacillales	Bacillaceae	Bacillaceae_u_g	Bacillaceae_u_s	Bacillaceae_u_t		ABSENT	ABSENT	yes	ABSENT	ABSENT	yes	ABSENT	ABSENT	ABSENT	ABSENT	ABSENT	yes	yes	ABSENT	ABSENT	yes	ABSENT	ABSENT	ABSENT	ABSENT	ABSENT	ABSENT	ABSENT	ABSENT	ABSENT	ABSENT
5	1703	Actinobacteria	Actinobacteria	Micrococcales	Brevibacteriaceae	Brevibacterium	Brevibacterium linens	Brevibacterium linens		ABSENT	ABSENT	ABSENT	yes	ABSENT	ABSENT	ABSENT	ABSENT	ABSENT	ABSENT	yes	ABSENT	ABSENT	yes	ABSENT	ABSENT	ABSENT	ABSENT	ABSENT	ABSENT	yes	yes	ABSENT	ABSENT	ABSENT	ABSENT
5	80864	Proteobacteria	Betaproteobacteria	Burkholderiales	Comamonadaceae	Comamonadaceae_u_g	Comamonadaceae_u_s	Comamonadaceae_u_t		yes	yes	ABSENT	ABSENT	ABSENT	ABSENT	ABSENT	ABSENT	ABSENT	yes	ABSENT	ABSENT	ABSENT	ABSENT	ABSENT	ABSENT	ABSENT	ABSENT	ABSENT	ABSENT	ABSENT	ABSENT	ABSENT	yes	ABSENT	yes
5	553177	Bacteroidetes	Flavobacteriia	Flavobacteriales	Flavobacteriaceae	Capnocytophaga	Capnocytophaga sputigena	Capnocytophaga sputigena ATCC 33612		ABSENT	ABSENT	ABSENT	ABSENT	ABSENT	ABSENT	yes	ABSENT	ABSENT	ABSENT	ABSENT	yes	yes	ABSENT	yes	ABSENT	ABSENT	ABSENT	ABSENT	ABSENT	ABSENT	yes	ABSENT	ABSENT	ABSENT	ABSENT
5	2747	Firmicutes	Bacilli	Lactobacillales	Carnobacteriaceae	Carnobacterium	Carnobacterium_u_s	Carnobacterium_u_t		ABSENT	ABSENT	yes	ABSENT	yes	ABSENT	ABSENT	ABSENT	ABSENT	ABSENT	yes	ABSENT	ABSENT	yes	ABSENT	ABSENT	ABSENT	ABSENT	ABSENT	ABSENT	ABSENT	ABSENT	yes	ABSENT	ABSENT	ABSENT
5	1485	Firmicutes	Clostridia	Clostridiales	Clostridiaceae	Clostridium	Clostridium_u_s	Clostridium_u_t		ABSENT	ABSENT	ABSENT	yes	ABSENT	ABSENT	yes	ABSENT	ABSENT	ABSENT	ABSENT	ABSENT	ABSENT	ABSENT	ABSENT	yes	ABSENT	ABSENT	ABSENT	ABSENT	yes	ABSENT	yes	ABSENT	ABSENT	ABSENT
5	862512	Actinobacteria	Actinobacteria	Corynebacteriales	Corynebacteriaceae	Corynebacterium	Corynebacterium accolens	Corynebacterium accolens ATCC 49726		ABSENT	ABSENT	ABSENT	ABSENT	ABSENT	ABSENT	ABSENT	yes	ABSENT	ABSENT	ABSENT	ABSENT	ABSENT	ABSENT	ABSENT	ABSENT	ABSENT	ABSENT	ABSENT	ABSENT	ABSENT	ABSENT	yes	yes	yes	yes
5	1203561	Actinobacteria	Actinobacteria	Corynebacteriales	Corynebacteriaceae	Corynebacterium	Corynebacterium sp. KPL1824	Corynebacterium sp. KPL1824_u_t		ABSENT	ABSENT	ABSENT	ABSENT	ABSENT	ABSENT	ABSENT	ABSENT	yes	yes	yes	ABSENT	ABSENT	ABSENT	ABSENT	ABSENT	ABSENT	yes	ABSENT	ABSENT	ABSENT	ABSENT	ABSENT	yes	ABSENT	ABSENT
5	1203564	Actinobacteria	Actinobacteria	Corynebacteriales	Corynebacteriaceae	Corynebacterium	Corynebacterium sp. KPL1857	Corynebacterium sp. KPL1857_u_t		ABSENT	ABSENT	yes	ABSENT	ABSENT	ABSENT	yes	ABSENT	ABSENT	ABSENT	ABSENT	yes	ABSENT	ABSENT	ABSENT	ABSENT	yes	ABSENT	ABSENT	ABSENT	ABSENT	ABSENT	ABSENT	ABSENT	yes	ABSENT
5	550	Proteobacteria	Gammaproteobacteria	Enterobacterales	Enterobacteriaceae	Enterobacter	Enterobacter cloacae	Enterobacter cloacae		ABSENT	yes	ABSENT	yes	yes	ABSENT	ABSENT	ABSENT	ABSENT	ABSENT	ABSENT	ABSENT	ABSENT	yes	ABSENT	yes	ABSENT	ABSENT	ABSENT	ABSENT	ABSENT	ABSENT	ABSENT	ABSENT	ABSENT	ABSENT
5	37734	Firmicutes	Bacilli	Lactobacillales	Enterococcaceae	Enterococcus	Enterococcus casseliflavus	Enterococcus casseliflavus		ABSENT	ABSENT	ABSENT	ABSENT	ABSENT	ABSENT	ABSENT	ABSENT	ABSENT	ABSENT	yes	yes	yes	yes	ABSENT	ABSENT	ABSENT	ABSENT	ABSENT	ABSENT	yes	ABSENT	ABSENT	ABSENT	ABSENT	ABSENT
5	1115512	Proteobacteria	Gammaproteobacteria	Enterobacterales	Enterobacteriaceae	Atlantibacter	Atlantibacter hermannii	Atlantibacter hermannii NBRC 105704		ABSENT	yes	ABSENT	yes	yes	ABSENT	ABSENT	ABSENT	ABSENT	ABSENT	ABSENT	ABSENT	ABSENT	yes	ABSENT	yes	ABSENT	ABSENT	ABSENT	ABSENT	ABSENT	ABSENT	ABSENT	ABSENT	ABSENT	ABSENT
5	1470592	Firmicutes	Bacilli	Bacillales	Bacillales_u_f	Exiguobacterium	Exiguobacterium sp. RIT341	Exiguobacterium sp. RIT341_u_t		ABSENT	yes	ABSENT	yes	yes	ABSENT	ABSENT	ABSENT	ABSENT	ABSENT	ABSENT	ABSENT	ABSENT	yes	ABSENT	yes	ABSENT	ABSENT	ABSENT	ABSENT	ABSENT	ABSENT	ABSENT	ABSENT	ABSENT	ABSENT
5	883113	Firmicutes	Bacilli	Lactobacillales	Aerococcaceae	Facklamia	Facklamia languida	Facklamia languida CCUG 37842		ABSENT	yes	yes	ABSENT	yes	ABSENT	ABSENT	ABSENT	ABSENT	ABSENT	ABSENT	ABSENT	ABSENT	yes	ABSENT	yes	ABSENT	ABSENT	ABSENT	ABSENT	ABSENT	ABSENT	ABSENT	ABSENT	ABSENT	ABSENT
5	1032505	Fusobacteria	Fusobacteriia	Fusobacteriales	Fusobacteriaceae	Fusobacterium	Fusobacterium sp. OBRC1	Fusobacterium sp. OBRC1_u_t		ABSENT	ABSENT	ABSENT	ABSENT	ABSENT	yes	yes	ABSENT	ABSENT	ABSENT	ABSENT	yes	yes	ABSENT	yes	ABSENT	ABSENT	ABSENT	ABSENT	ABSENT	ABSENT	ABSENT	ABSENT	ABSENT	ABSENT	ABSENT
5	682148	Actinobacteria	Actinobacteria	Bifidobacteriales	Bifidobacteriaceae	Gardnerella	Gardnerella vaginalis	Gardnerella vaginalis 5-1		ABSENT	ABSENT	ABSENT	ABSENT	ABSENT	ABSENT	ABSENT	ABSENT	ABSENT	ABSENT	ABSENT	ABSENT	yes	ABSENT	ABSENT	ABSENT	yes	yes	ABSENT	ABSENT	ABSENT	yes	ABSENT	ABSENT	ABSENT	yes
5	1108044	Actinobacteria	Actinobacteria	Corynebacteriales	Gordoniaceae	Gordonia	Gordonia otitidis	Gordonia otitidis NBRC 100426		ABSENT	ABSENT	ABSENT	ABSENT	ABSENT	ABSENT	ABSENT	ABSENT	ABSENT	yes	ABSENT	ABSENT	ABSENT	ABSENT	ABSENT	ABSENT	yes	yes	ABSENT	ABSENT	ABSENT	yes	yes	ABSENT	ABSENT	ABSENT
5	1430896	Proteobacteria	Gammaproteobacteria	Pasteurellales	Pasteurellaceae	Haemophilus	Haemophilus parahaemolyticus	Haemophilus parahaemolyticus G321		ABSENT	ABSENT	ABSENT	ABSENT	ABSENT	ABSENT	yes	ABSENT	ABSENT	ABSENT	ABSENT	yes	yes	ABSENT	yes	ABSENT	ABSENT	ABSENT	ABSENT	ABSENT	ABSENT	yes	ABSENT	ABSENT	ABSENT	ABSENT
5	1095743	Proteobacteria	Gammaproteobacteria	Pasteurellales	Pasteurellaceae	Haemophilus	Haemophilus paraphrohaemolyticus	Haemophilus paraphrohaemolyticus HK411		ABSENT	ABSENT	ABSENT	ABSENT	ABSENT	ABSENT	yes	ABSENT	ABSENT	ABSENT	ABSENT	yes	yes	ABSENT	yes	ABSENT	ABSENT	ABSENT	ABSENT	ABSENT	ABSENT	yes	ABSENT	ABSENT	ABSENT	ABSENT
5	1035839	Proteobacteria	Gammaproteobacteria	Pasteurellales	Pasteurellaceae	Haemophilus	Haemophilus sputorum	Haemophilus sputorum CCUG 13788		ABSENT	yes	ABSENT	yes	ABSENT	ABSENT	ABSENT	ABSENT	ABSENT	ABSENT	ABSENT	yes	yes	ABSENT	ABSENT	ABSENT	ABSENT	ABSENT	ABSENT	ABSENT	ABSENT	ABSENT	ABSENT	yes	ABSENT	ABSENT
5	1078483	Proteobacteria	Gammaproteobacteria	Pasteurellales	Pasteurellaceae	Haemophilus	Haemophilus sputorum	Haemophilus sputorum HK 2154		ABSENT	ABSENT	ABSENT	ABSENT	yes	ABSENT	yes	ABSENT	ABSENT	ABSENT	ABSENT	ABSENT	ABSENT	yes	yes	ABSENT	ABSENT	ABSENT	ABSENT	ABSENT	ABSENT	yes	ABSENT	ABSENT	ABSENT	ABSENT
5	29580	Proteobacteria	Betaproteobacteria	Burkholderiales	Oxalobacteraceae	Janthinobacterium	Janthinobacterium_u_s	Janthinobacterium_u_t		yes	ABSENT	ABSENT	yes	ABSENT	ABSENT	ABSENT	ABSENT	ABSENT	ABSENT	yes	yes	ABSENT	ABSENT	ABSENT	ABSENT	ABSENT	ABSENT	ABSENT	ABSENT	ABSENT	yes	ABSENT	ABSENT	ABSENT	ABSENT
5	467210	Firmicutes	Clostridia	Clostridiales	Lachnospiraceae	Lachnoanaerobaculum	Lachnoanaerobaculum saburreum	Lachnoanaerobaculum saburreum		ABSENT	ABSENT	ABSENT	ABSENT	ABSENT	ABSENT	ABSENT	ABSENT	ABSENT	ABSENT	yes	yes	yes	ABSENT	yes	ABSENT	ABSENT	ABSENT	ABSENT	ABSENT	ABSENT	ABSENT	yes	ABSENT	ABSENT	ABSENT
5	1164882	Firmicutes	Clostridia	Clostridiales	Lachnospiraceae	Lachnoanaerobaculum	Lachnoanaerobaculum_u_s	Lachnoanaerobaculum_u_t		ABSENT	ABSENT	ABSENT	ABSENT	ABSENT	yes	yes	ABSENT	ABSENT	ABSENT	ABSENT	ABSENT	yes	ABSENT	yes	ABSENT	ABSENT	ABSENT	ABSENT	ABSENT	ABSENT	yes	ABSENT	ABSENT	ABSENT	ABSENT
5	784613	Firmicutes	Bacilli	Lactobacillales	Lactobacillaceae	Lactobacillus	Lactobacillus delbrueckii	Lactobacillus delbrueckii subsp. bulgaricus PB2003/044-T3-4		ABSENT	yes	yes	yes	yes	ABSENT	ABSENT	ABSENT	ABSENT	ABSENT	ABSENT	ABSENT	ABSENT	yes	ABSENT	ABSENT	ABSENT	ABSENT	ABSENT	ABSENT	ABSENT	ABSENT	ABSENT	ABSENT	ABSENT	ABSENT
5	665945	Firmicutes	Bacilli	Lactobacillales	Lactobacillaceae	Lactobacillus	Lactobacillus sp. 7_1_47FAA	Lactobacillus sp. 7_1_47FAA_u_t		yes	ABSENT	ABSENT	ABSENT	ABSENT	ABSENT	ABSENT	ABSENT	ABSENT	ABSENT	ABSENT	ABSENT	yes	ABSENT	ABSENT	ABSENT	yes	ABSENT	ABSENT	ABSENT	yes	yes	ABSENT	ABSENT	ABSENT	ABSENT
5	33964	Firmicutes	Bacilli	Lactobacillales	Leuconostocaceae	Leuconostoc	Leuconostoc citreum	Leuconostoc citreum		ABSENT	ABSENT	ABSENT	yes	yes	ABSENT	ABSENT	ABSENT	ABSENT	ABSENT	ABSENT	ABSENT	ABSENT	ABSENT	ABSENT	yes	ABSENT	ABSENT	ABSENT	ABSENT	ABSENT	yes	yes	ABSENT	ABSENT	ABSENT
5	68	Proteobacteria	Gammaproteobacteria	Xanthomonadales	Xanthomonadaceae	Lysobacter	Lysobacter_u_s	Lysobacter_u_t		ABSENT	ABSENT	ABSENT	yes	ABSENT	ABSENT	ABSENT	ABSENT	ABSENT	ABSENT	ABSENT	ABSENT	ABSENT	ABSENT	ABSENT	ABSENT	ABSENT	yes	ABSENT	ABSENT	yes	yes	yes	ABSENT	ABSENT	ABSENT
5	1197720	Actinobacteria	Actinobacteria	Micrococcales	Microbacteriaceae	Microbacterium	Microbacterium barkeri	Microbacterium barkeri 2011-R4		ABSENT	yes	ABSENT	yes	yes	ABSENT	ABSENT	ABSENT	ABSENT	ABSENT	ABSENT	ABSENT	ABSENT	yes	ABSENT	yes	ABSENT	ABSENT	ABSENT	ABSENT	ABSENT	ABSENT	ABSENT	ABSENT	ABSENT	ABSENT
5	1416752	Actinobacteria	Actinobacteria	Micrococcales	Microbacteriaceae	Microbacterium	Microbacterium paraoxydans	Microbacterium paraoxydans DH1b		ABSENT	ABSENT	ABSENT	yes	yes	ABSENT	ABSENT	ABSENT	ABSENT	ABSENT	ABSENT	ABSENT	ABSENT	yes	ABSENT	yes	ABSENT	ABSENT	ABSENT	ABSENT	yes	ABSENT	ABSENT	ABSENT	ABSENT	ABSENT
5	490	Proteobacteria	Betaproteobacteria	Neisseriales	Neisseriaceae	Neisseria	Neisseria sicca	Neisseria sicca		yes	ABSENT	ABSENT	yes	ABSENT	ABSENT	ABSENT	ABSENT	yes	ABSENT	ABSENT	ABSENT	ABSENT	ABSENT	ABSENT	ABSENT	ABSENT	yes	ABSENT	ABSENT	ABSENT	ABSENT	ABSENT	ABSENT	yes	ABSENT
5	1358411	Proteobacteria	Gammaproteobacteria	Enterobacterales	Erwiniaceae	Pantoea	Pantoea dispersa	Pantoea dispersa EGD-AAK13		ABSENT	ABSENT	ABSENT	ABSENT	ABSENT	ABSENT	ABSENT	ABSENT	ABSENT	ABSENT	yes	ABSENT	ABSENT	yes	ABSENT	ABSENT	yes	yes	ABSENT	ABSENT	ABSENT	yes	ABSENT	ABSENT	ABSENT	ABSENT
5	265	Proteobacteria	Alphaproteobacteria	Rhodobacterales	Rhodobacteraceae	Paracoccus	Paracoccus_u_s	Paracoccus_u_t		ABSENT	ABSENT	ABSENT	ABSENT	ABSENT	ABSENT	ABSENT	ABSENT	ABSENT	ABSENT	ABSENT	ABSENT	ABSENT	ABSENT	ABSENT	ABSENT	ABSENT	yes	ABSENT	ABSENT	yes	yes	ABSENT	yes	ABSENT	yes
5	690417	Proteobacteria	Alphaproteobacteria	Rhodobacterales	Rhodobacteraceae	Paracoccus	Paracoccus sphaerophysae	Paracoccus sphaerophysae		ABSENT	ABSENT	ABSENT	ABSENT	ABSENT	ABSENT	ABSENT	ABSENT	ABSENT	ABSENT	ABSENT	ABSENT	ABSENT	ABSENT	ABSENT	ABSENT	yes	yes	ABSENT	ABSENT	yes	yes	ABSENT	ABSENT	ABSENT	yes
5	1122971	Bacteroidetes	Bacteroidia	Bacteroidales	Porphyromonadaceae	Porphyromonas	Porphyromonas bennonis	Porphyromonas bennonis DSM 23058 = JCM 16335		ABSENT	yes	yes	yes	yes	ABSENT	ABSENT	ABSENT	ABSENT	ABSENT	ABSENT	ABSENT	ABSENT	yes	ABSENT	ABSENT	ABSENT	ABSENT	ABSENT	ABSENT	ABSENT	ABSENT	ABSENT	ABSENT	ABSENT	ABSENT
5	997829	Bacteroidetes	Bacteroidia	Bacteroidales	Porphyromonadaceae	Porphyromonas	Porphyromonas sp. KLE 1280	Porphyromonas sp. KLE 1280_u_t		ABSENT	ABSENT	ABSENT	yes	ABSENT	ABSENT	yes	ABSENT	ABSENT	ABSENT	ABSENT	ABSENT	ABSENT	ABSENT	ABSENT	ABSENT	ABSENT	yes	ABSENT	ABSENT	yes	yes	ABSENT	ABSENT	ABSENT	ABSENT
5	407975	Bacteroidetes	Bacteroidia	Bacteroidales	Prevotellaceae	Prevotella	Prevotella pleuritidis	Prevotella pleuritidis		ABSENT	ABSENT	ABSENT	ABSENT	ABSENT	ABSENT	yes	ABSENT	ABSENT	ABSENT	yes	ABSENT	ABSENT	ABSENT	yes	ABSENT	ABSENT	ABSENT	ABSENT	ABSENT	ABSENT	yes	yes	ABSENT	ABSENT	ABSENT
5	1035197	Bacteroidetes	Bacteroidia	Bacteroidales	Prevotellaceae	Alloprevotella	Prevotella sp. oral taxon 473	Prevotella sp. oral taxon 473 str. F0040		ABSENT	ABSENT	ABSENT	ABSENT	ABSENT	yes	yes	ABSENT	ABSENT	ABSENT	ABSENT	ABSENT	yes	ABSENT	yes	ABSENT	ABSENT	ABSENT	ABSENT	ABSENT	ABSENT	ABSENT	ABSENT	yes	ABSENT	ABSENT
5	136846	Proteobacteria	Gammaproteobacteria	Pseudomonadales	Pseudomonadaceae	Pseudomonas	Pseudomonas stutzeri group	Pseudomonas stutzeri group_u_t		ABSENT	ABSENT	ABSENT	yes	ABSENT	ABSENT	ABSENT	ABSENT	ABSENT	ABSENT	ABSENT	ABSENT	ABSENT	ABSENT	ABSENT	ABSENT	ABSENT	ABSENT	ABSENT	yes	ABSENT	yes	yes	ABSENT	yes	ABSENT
5	399739	Proteobacteria	Gammaproteobacteria	Pseudomonadales	Pseudomonadaceae	Pseudomonas	Pseudomonas mendocina	Pseudomonas mendocina ymp		ABSENT	yes	ABSENT	ABSENT	yes	ABSENT	ABSENT	ABSENT	ABSENT	ABSENT	ABSENT	ABSENT	ABSENT	yes	ABSENT	yes	yes	ABSENT	ABSENT	ABSENT	ABSENT	ABSENT	ABSENT	ABSENT	ABSENT	ABSENT
5	76759	Proteobacteria	Gammaproteobacteria	Pseudomonadales	Pseudomonadaceae	Pseudomonas	Pseudomonas monteilii	Pseudomonas monteilii		ABSENT	yes	ABSENT	ABSENT	ABSENT	ABSENT	ABSENT	ABSENT	ABSENT	ABSENT	yes	yes	ABSENT	yes	ABSENT	ABSENT	ABSENT	ABSENT	ABSENT	ABSENT	ABSENT	yes	ABSENT	ABSENT	ABSENT	ABSENT
5	46680	Proteobacteria	Gammaproteobacteria	Pseudomonadales	Pseudomonadaceae	Pseudomonas	Pseudomonas nitroreducens	Pseudomonas nitroreducens		yes	ABSENT	ABSENT	ABSENT	ABSENT	ABSENT	ABSENT	ABSENT	ABSENT	ABSENT	yes	ABSENT	ABSENT	ABSENT	ABSENT	ABSENT	yes	ABSENT	ABSENT	ABSENT	ABSENT	yes	yes	ABSENT	ABSENT	ABSENT
5	76869	Proteobacteria	Gammaproteobacteria	Pseudomonadales	Pseudomonadaceae	Pseudomonas	Pseudomonas putida	Pseudomonas putida GB-1		ABSENT	yes	yes	ABSENT	ABSENT	ABSENT	ABSENT	ABSENT	ABSENT	ABSENT	ABSENT	ABSENT	ABSENT	yes	ABSENT	yes	ABSENT	ABSENT	ABSENT	ABSENT	ABSENT	yes	ABSENT	ABSENT	ABSENT	ABSENT
5	33069	Proteobacteria	Gammaproteobacteria	Pseudomonadales	Pseudomonadaceae	Pseudomonas	Pseudomonas viridiflava	Pseudomonas viridiflava		ABSENT	yes	ABSENT	yes	ABSENT	ABSENT	ABSENT	ABSENT	ABSENT	ABSENT	yes	ABSENT	ABSENT	yes	ABSENT	yes	ABSENT	ABSENT	ABSENT	ABSENT	ABSENT	ABSENT	ABSENT	ABSENT	ABSENT	ABSENT
5	135083	Firmicutes	Negativicutes	Selenomonadales	Selenomonadaceae	Selenomonas	Selenomonas noxia	Selenomonas noxia		ABSENT	ABSENT	ABSENT	ABSENT	ABSENT	ABSENT	yes	ABSENT	ABSENT	ABSENT	ABSENT	ABSENT	ABSENT	ABSENT	ABSENT	ABSENT	ABSENT	ABSENT	ABSENT	ABSENT	yes	yes	yes	ABSENT	yes	ABSENT
5	207599	Actinobacteria	Thermoleophilia	Solirubrobacterales	Solirubrobacteraceae	Solirubrobacter	Solirubrobacter_u_s	Solirubrobacter_u_t		ABSENT	ABSENT	ABSENT	ABSENT	ABSENT	ABSENT	ABSENT	ABSENT	ABSENT	ABSENT	ABSENT	ABSENT	ABSENT	yes	ABSENT	ABSENT	ABSENT	yes	ABSENT	ABSENT	yes	ABSENT	yes	yes	ABSENT	ABSENT
5	525378	Firmicutes	Bacilli	Bacillales	Staphylococcaceae	Staphylococcus	Staphylococcus caprae	Staphylococcus caprae M23864:W1		ABSENT	ABSENT	ABSENT	ABSENT	ABSENT	ABSENT	ABSENT	ABSENT	yes	yes	yes	ABSENT	yes	ABSENT	ABSENT	ABSENT	ABSENT	ABSENT	ABSENT	ABSENT	ABSENT	yes	ABSENT	ABSENT	ABSENT	ABSENT
5	1288	Firmicutes	Bacilli	Bacillales	Staphylococcaceae	Staphylococcus	Staphylococcus xylosus	Staphylococcus xylosus		ABSENT	ABSENT	ABSENT	ABSENT	ABSENT	ABSENT	ABSENT	ABSENT	ABSENT	yes	yes	ABSENT	yes	ABSENT	ABSENT	ABSENT	ABSENT	ABSENT	ABSENT	ABSENT	ABSENT	yes	yes	ABSENT	ABSENT	ABSENT
5	1035187	Firmicutes	Bacilli	Lactobacillales	Streptococcaceae	Streptococcus	Streptococcus mitis	Streptococcus mitis SK569		ABSENT	ABSENT	ABSENT	yes	ABSENT	ABSENT	ABSENT	ABSENT	yes	yes	ABSENT	ABSENT	ABSENT	ABSENT	ABSENT	yes	ABSENT	ABSENT	ABSENT	ABSENT	ABSENT	ABSENT	ABSENT	ABSENT	ABSENT	yes
5	1054460	Firmicutes	Bacilli	Lactobacillales	Streptococcaceae	Streptococcus	Streptococcus pseudopneumoniae	Streptococcus pseudopneumoniae IS7493		ABSENT	ABSENT	ABSENT	ABSENT	ABSENT	ABSENT	ABSENT	ABSENT	ABSENT	ABSENT	ABSENT	ABSENT	ABSENT	ABSENT	ABSENT	yes	yes	ABSENT	ABSENT	ABSENT	ABSENT	ABSENT	ABSENT	yes	yes	yes
5	904306	Firmicutes	Bacilli	Lactobacillales	Streptococcaceae	Streptococcus	Streptococcus vestibularis	Streptococcus vestibularis F0396		ABSENT	ABSENT	ABSENT	ABSENT	ABSENT	ABSENT	ABSENT	ABSENT	ABSENT	ABSENT	ABSENT	yes	ABSENT	ABSENT	ABSENT	ABSENT	yes	yes	ABSENT	ABSENT	ABSENT	yes	yes	ABSENT	ABSENT	ABSENT
5	1883	Actinobacteria	Actinobacteria	Streptomycetales	Streptomycetaceae	Streptomyces	Streptomyces_u_s	Streptomyces_u_t		ABSENT	ABSENT	yes	ABSENT	ABSENT	ABSENT	ABSENT	yes	ABSENT	ABSENT	ABSENT	ABSENT	ABSENT	ABSENT	ABSENT	ABSENT	ABSENT	ABSENT	ABSENT	ABSENT	ABSENT	yes	ABSENT	yes	yes	ABSENT
5	447456	Candidatus Saccharibacteria	Candidatus Saccharibacteria_u_c	Candidatus Saccharibacteria_u_o	Candidatus Saccharibacteria_u_f	Candidatus Saccharibacteria_u_g	candidate division TM7 single-cell isolate TM7c	candidate division TM7 single-cell isolate TM7c_u_t		ABSENT	ABSENT	ABSENT	ABSENT	ABSENT	ABSENT	ABSENT	ABSENT	ABSENT	ABSENT	ABSENT	yes	ABSENT	ABSENT	yes	ABSENT	ABSENT	yes	ABSENT	ABSENT	ABSENT	yes	ABSENT	ABSENT	yes	ABSENT
4	48296	Proteobacteria	Gammaproteobacteria	Pseudomonadales	Moraxellaceae	Acinetobacter	Acinetobacter pittii	Acinetobacter pittii		ABSENT	ABSENT	ABSENT	ABSENT	ABSENT	ABSENT	ABSENT	ABSENT	yes	ABSENT	yes	yes	ABSENT	ABSENT	ABSENT	ABSENT	ABSENT	ABSENT	ABSENT	ABSENT	ABSENT	yes	ABSENT	ABSENT	ABSENT	ABSENT
4	85015	Actinobacteria	Actinobacteria	Propionibacteriales	Nocardioidaceae	Nocardioidaceae_u_g	Nocardioidaceae_u_s	Nocardioidaceae_u_t		ABSENT	ABSENT	ABSENT	ABSENT	ABSENT	ABSENT	ABSENT	ABSENT	ABSENT	ABSENT	ABSENT	ABSENT	ABSENT	yes	ABSENT	ABSENT	ABSENT	ABSENT	ABSENT	ABSENT	yes	yes	yes	ABSENT	ABSENT	ABSENT
4	33007	Actinobacteria	Actinobacteria	Actinomycetales	Actinomycetaceae	Actinomyces	Actinomyces neuii	Actinomyces neuii		yes	ABSENT	ABSENT	ABSENT	ABSENT	ABSENT	ABSENT	ABSENT	ABSENT	ABSENT	ABSENT	ABSENT	ABSENT	ABSENT	ABSENT	ABSENT	ABSENT	yes	ABSENT	ABSENT	yes	ABSENT	ABSENT	ABSENT	yes	ABSENT
4	762963	Actinobacteria	Actinobacteria	Actinomycetales	Actinomycetaceae	Actinomyces	Actinomyces sp. oral taxon 170	Actinomyces sp. oral taxon 170 str. F0386		ABSENT	ABSENT	ABSENT	ABSENT	ABSENT	ABSENT	yes	ABSENT	yes	yes	ABSENT	ABSENT	ABSENT	ABSENT	yes	ABSENT	ABSENT	ABSENT	ABSENT	ABSENT	ABSENT	ABSENT	ABSENT	ABSENT	ABSENT	ABSENT
4	1375	Firmicutes	Bacilli	Lactobacillales	Aerococcaceae	Aerococcus	Aerococcus_u_s	Aerococcus_u_t		ABSENT	ABSENT	ABSENT	ABSENT	yes	ABSENT	ABSENT	ABSENT	ABSENT	yes	ABSENT	ABSENT	ABSENT	ABSENT	ABSENT	yes	ABSENT	yes	ABSENT	ABSENT	ABSENT	ABSENT	ABSENT	ABSENT	ABSENT	ABSENT
4	714	Proteobacteria	Gammaproteobacteria	Pasteurellales	Pasteurellaceae	Aggregatibacter	Aggregatibacter actinomycetemcomitans	Aggregatibacter actinomycetemcomitans		ABSENT	ABSENT	ABSENT	ABSENT	ABSENT	ABSENT	yes	ABSENT	ABSENT	ABSENT	ABSENT	yes	yes	ABSENT	yes	ABSENT	ABSENT	ABSENT	ABSENT	ABSENT	ABSENT	ABSENT	ABSENT	ABSENT	ABSENT	ABSENT
4	985008	Proteobacteria	Gammaproteobacteria	Pasteurellales	Pasteurellaceae	Aggregatibacter	Aggregatibacter aphrophilus	Aggregatibacter aphrophilus ATCC 33389		ABSENT	ABSENT	ABSENT	ABSENT	ABSENT	ABSENT	yes	ABSENT	ABSENT	ABSENT	ABSENT	yes	ABSENT	ABSENT	yes	ABSENT	yes	ABSENT	ABSENT	ABSENT	ABSENT	ABSENT	ABSENT	ABSENT	ABSENT	ABSENT
4	888057	Proteobacteria	Gammaproteobacteria	Pasteurellales	Pasteurellaceae	Aggregatibacter	Aggregatibacter segnis	Aggregatibacter segnis ATCC 33393		ABSENT	ABSENT	ABSENT	ABSENT	ABSENT	ABSENT	yes	ABSENT	ABSENT	ABSENT	ABSENT	yes	yes	ABSENT	yes	ABSENT	ABSENT	ABSENT	ABSENT	ABSENT	ABSENT	ABSENT	ABSENT	ABSENT	ABSENT	ABSENT
4	419015	Actinobacteria	Actinobacteria	Bifidobacteriales	Bifidobacteriaceae	Alloscardovia	Alloscardovia omnicolens	Alloscardovia omnicolens		ABSENT	ABSENT	ABSENT	ABSENT	ABSENT	ABSENT	ABSENT	ABSENT	ABSENT	yes	yes	ABSENT	ABSENT	ABSENT	ABSENT	ABSENT	ABSENT	ABSENT	ABSENT	yes	ABSENT	ABSENT	yes	ABSENT	ABSENT	ABSENT
4	33029	Firmicutes	Tissierellia	Tissierellales	Peptoniphilaceae	Anaerococcus	Anaerococcus hydrogenalis	Anaerococcus hydrogenalis		ABSENT	ABSENT	ABSENT	ABSENT	ABSENT	ABSENT	ABSENT	ABSENT	yes	ABSENT	ABSENT	ABSENT	yes	ABSENT	ABSENT	ABSENT	ABSENT	ABSENT	yes	ABSENT	ABSENT	yes	ABSENT	ABSENT	ABSENT	ABSENT
4	525256	Actinobacteria	Coriobacteriia	Coriobacteriales	Atopobiaceae	Atopobium	Atopobium vaginae	Atopobium vaginae DSM 15829		ABSENT	ABSENT	ABSENT	ABSENT	ABSENT	ABSENT	ABSENT	ABSENT	ABSENT	ABSENT	ABSENT	ABSENT	yes	ABSENT	ABSENT	yes	yes	ABSENT	ABSENT	ABSENT	ABSENT	ABSENT	ABSENT	ABSENT	ABSENT	yes
4	414371	Proteobacteria	Alphaproteobacteria	Rhizobiales	Aurantimonadaceae	Aureimonas	Aureimonas_u_s	Aureimonas_u_t		ABSENT	ABSENT	ABSENT	ABSENT	ABSENT	ABSENT	ABSENT	ABSENT	ABSENT	yes	ABSENT	ABSENT	ABSENT	ABSENT	yes	ABSENT	ABSENT	ABSENT	ABSENT	ABSENT	ABSENT	yes	ABSENT	yes	ABSENT	ABSENT
4	1444310	Firmicutes	Bacilli	Bacillales	Bacillaceae	Bacillus	Bacillus flexus	Bacillus flexus T6186-2		ABSENT	ABSENT	ABSENT	ABSENT	ABSENT	ABSENT	yes	ABSENT	yes	ABSENT	ABSENT	ABSENT	ABSENT	ABSENT	ABSENT	ABSENT	ABSENT	ABSENT	ABSENT	ABSENT	ABSENT	ABSENT	ABSENT	yes	yes	ABSENT
4	84567	Bacteroidetes	Sphingobacteriia	Sphingobacteriales	Sphingobacteriaceae	Pedobacter	Pedobacter_u_s	Pedobacter_u_t		ABSENT	ABSENT	ABSENT	ABSENT	ABSENT	yes	ABSENT	yes	ABSENT	ABSENT	ABSENT	ABSENT	yes	yes	ABSENT	ABSENT	ABSENT	ABSENT	ABSENT	ABSENT	ABSENT	ABSENT	ABSENT	ABSENT	ABSENT	ABSENT
4	1680	Actinobacteria	Actinobacteria	Bifidobacteriales	Bifidobacteriaceae	Bifidobacterium	Bifidobacterium adolescentis	Bifidobacterium adolescentis		ABSENT	ABSENT	ABSENT	ABSENT	ABSENT	ABSENT	yes	yes	ABSENT	ABSENT	ABSENT	ABSENT	yes	ABSENT	yes	ABSENT	ABSENT	ABSENT	ABSENT	ABSENT	ABSENT	ABSENT	ABSENT	ABSENT	ABSENT	ABSENT
4	2755	Firmicutes	Bacilli	Bacillales	Listeriaceae	Brochothrix	Brochothrix_u_s	Brochothrix_u_t		yes	yes	ABSENT	ABSENT	ABSENT	ABSENT	yes	ABSENT	ABSENT	yes	ABSENT	ABSENT	ABSENT	ABSENT	ABSENT	ABSENT	ABSENT	ABSENT	ABSENT	ABSENT	ABSENT	ABSENT	ABSENT	ABSENT	ABSENT	ABSENT
4	1197728	Bacteroidetes	Bacteroidia	Bacteroidales	Prevotellaceae	Prevotella	Prevotella conceptionensis	Prevotella conceptionensis 9403948		ABSENT	ABSENT	ABSENT	ABSENT	ABSENT	ABSENT	yes	ABSENT	ABSENT	ABSENT	ABSENT	yes	ABSENT	ABSENT	yes	ABSENT	ABSENT	ABSENT	ABSENT	ABSENT	ABSENT	ABSENT	ABSENT	ABSENT	yes	ABSENT
4	2717	Proteobacteria	Gammaproteobacteria	Cardiobacteriales	Cardiobacteriaceae	Cardiobacterium	Cardiobacterium_u_s	Cardiobacterium_u_t		ABSENT	ABSENT	ABSENT	ABSENT	ABSENT	yes	ABSENT	ABSENT	ABSENT	ABSENT	yes	ABSENT	ABSENT	yes	ABSENT	ABSENT	ABSENT	yes	ABSENT	ABSENT	ABSENT	ABSENT	ABSENT	ABSENT	ABSENT	ABSENT
4	1287475	Actinobacteria	Actinobacteria	Corynebacteriales	Corynebacteriaceae	Corynebacterium	Corynebacterium freneyi	Corynebacterium freneyi DNF00450		ABSENT	ABSENT	ABSENT	ABSENT	ABSENT	ABSENT	ABSENT	ABSENT	ABSENT	ABSENT	ABSENT	ABSENT	ABSENT	ABSENT	ABSENT	ABSENT	yes	yes	ABSENT	ABSENT	ABSENT	yes	ABSENT	ABSENT	ABSENT	yes
4	1121364	Actinobacteria	Actinobacteria	Corynebacteriales	Corynebacteriaceae	Corynebacterium	Corynebacterium massiliense	Corynebacterium massiliense DSM 45435		ABSENT	ABSENT	ABSENT	ABSENT	ABSENT	ABSENT	ABSENT	ABSENT	ABSENT	ABSENT	ABSENT	ABSENT	ABSENT	ABSENT	ABSENT	ABSENT	yes	yes	ABSENT	ABSENT	ABSENT	yes	ABSENT	ABSENT	ABSENT	yes
4	180282	Proteobacteria	Betaproteobacteria	Burkholderiales	Comamonadaceae	Delftia	Delftia tsuruhatensis	Delftia tsuruhatensis		ABSENT	yes	ABSENT	yes	yes	ABSENT	ABSENT	ABSENT	ABSENT	ABSENT	ABSENT	ABSENT	ABSENT	ABSENT	ABSENT	yes	ABSENT	ABSENT	ABSENT	ABSENT	ABSENT	ABSENT	ABSENT	ABSENT	ABSENT	ABSENT
4	592028	Firmicutes	Negativicutes	Veillonellales	Veillonellaceae	Dialister	Dialister invisus	Dialister invisus DSM 15470		ABSENT	ABSENT	ABSENT	yes	ABSENT	ABSENT	yes	ABSENT	ABSENT	ABSENT	ABSENT	ABSENT	yes	ABSENT	yes	ABSENT	ABSENT	ABSENT	ABSENT	ABSENT	ABSENT	ABSENT	ABSENT	ABSENT	ABSENT	ABSENT
4	1292020	Actinobacteria	Actinobacteria	Corynebacteriales	Dietziaceae	Dietzia	Dietzia sp. UCD-THP	Dietzia sp. UCD-THP_u_t		ABSENT	ABSENT	ABSENT	ABSENT	ABSENT	ABSENT	ABSENT	ABSENT	ABSENT	ABSENT	ABSENT	ABSENT	ABSENT	ABSENT	ABSENT	ABSENT	yes	ABSENT	ABSENT	ABSENT	ABSENT	yes	ABSENT	ABSENT	yes	yes
4	343874	Bacteroidetes	Flavobacteriia	Flavobacteriales	Flavobacteriaceae	Empedobacter	Empedobacter falsenii	Empedobacter falsenii		ABSENT	yes	ABSENT	ABSENT	ABSENT	ABSENT	ABSENT	yes	ABSENT	ABSENT	ABSENT	ABSENT	yes	yes	ABSENT	ABSENT	ABSENT	ABSENT	ABSENT	ABSENT	ABSENT	ABSENT	ABSENT	ABSENT	ABSENT	ABSENT
4	562	Proteobacteria	Gammaproteobacteria	Enterobacterales	Enterobacteriaceae	Escherichia	Escherichia coli	Escherichia coli		ABSENT	yes	ABSENT	yes	ABSENT	ABSENT	ABSENT	ABSENT	ABSENT	ABSENT	ABSENT	ABSENT	ABSENT	yes	ABSENT	ABSENT	yes	ABSENT	ABSENT	ABSENT	ABSENT	ABSENT	ABSENT	ABSENT	ABSENT	ABSENT
4	1403943	Proteobacteria	Gammaproteobacteria	Enterobacterales	Enterobacteriaceae	Escherichia	Escherichia coli	Escherichia coli DORA_A_5_14_21		yes	ABSENT	ABSENT	ABSENT	ABSENT	ABSENT	ABSENT	ABSENT	ABSENT	ABSENT	yes	ABSENT	ABSENT	ABSENT	ABSENT	ABSENT	ABSENT	ABSENT	ABSENT	ABSENT	ABSENT	yes	yes	ABSENT	ABSENT	ABSENT
4	515620	Firmicutes	Clostridia	Clostridiales	Eubacteriaceae	Eubacterium	[Eubacterium] eligens	[Eubacterium] eligens ATCC 27750		ABSENT	ABSENT	ABSENT	ABSENT	ABSENT	ABSENT	yes	ABSENT	ABSENT	ABSENT	yes	ABSENT	ABSENT	ABSENT	yes	ABSENT	ABSENT	ABSENT	ABSENT	ABSENT	ABSENT	ABSENT	yes	ABSENT	ABSENT	ABSENT
4	1583098	Fusobacteria	Fusobacteriia	Fusobacteriales	Fusobacteriaceae	Fusobacterium	Fusobacterium hwasookii	Fusobacterium hwasookii		ABSENT	ABSENT	ABSENT	ABSENT	ABSENT	yes	ABSENT	ABSENT	ABSENT	ABSENT	ABSENT	yes	yes	ABSENT	ABSENT	ABSENT	ABSENT	ABSENT	ABSENT	ABSENT	ABSENT	yes	ABSENT	ABSENT	ABSENT	ABSENT
4	1078480	Proteobacteria	Gammaproteobacteria	Pasteurellales	Pasteurellaceae	Haemophilus	Haemophilus sputorum	Haemophilus sputorum		ABSENT	ABSENT	yes	ABSENT	ABSENT	yes	ABSENT	ABSENT	yes	ABSENT	ABSENT	ABSENT	ABSENT	ABSENT	ABSENT	yes	ABSENT	ABSENT	ABSENT	ABSENT	ABSENT	ABSENT	ABSENT	ABSENT	ABSENT	ABSENT
4	1122128	Firmicutes	Bacilli	Bacillales	Staphylococcaceae	Jeotgalicoccus	Jeotgalicoccus marinus	Jeotgalicoccus marinus DSM 19772		ABSENT	ABSENT	ABSENT	ABSENT	ABSENT	ABSENT	yes	ABSENT	yes	yes	ABSENT	ABSENT	ABSENT	ABSENT	ABSENT	ABSENT	ABSENT	ABSENT	ABSENT	ABSENT	ABSENT	ABSENT	yes	ABSENT	ABSENT	ABSENT
4	575593	Firmicutes	Clostridia	Clostridiales	Lachnospiraceae	Lachnospiraceae_u_g	Lachnospiraceae bacterium oral taxon 500	Lachnospiraceae oral taxon 107 str. F0167		ABSENT	ABSENT	ABSENT	ABSENT	ABSENT	ABSENT	yes	ABSENT	ABSENT	ABSENT	ABSENT	yes	yes	ABSENT	yes	ABSENT	ABSENT	ABSENT	ABSENT	ABSENT	ABSENT	ABSENT	ABSENT	ABSENT	ABSENT	ABSENT
4	28038	Firmicutes	Bacilli	Lactobacillales	Lactobacillaceae	Lactobacillus	Lactobacillus curvatus	Lactobacillus curvatus		ABSENT	yes	yes	ABSENT	yes	ABSENT	ABSENT	ABSENT	ABSENT	ABSENT	ABSENT	ABSENT	ABSENT	ABSENT	ABSENT	ABSENT	ABSENT	yes	ABSENT	ABSENT	ABSENT	ABSENT	ABSENT	ABSENT	ABSENT	ABSENT
4	109790	Firmicutes	Bacilli	Lactobacillales	Lactobacillaceae	Lactobacillus	Lactobacillus jensenii	Lactobacillus jensenii		ABSENT	ABSENT	ABSENT	ABSENT	ABSENT	yes	ABSENT	yes	yes	ABSENT	ABSENT	ABSENT	yes	ABSENT	ABSENT	ABSENT	ABSENT	ABSENT	ABSENT	ABSENT	ABSENT	ABSENT	ABSENT	ABSENT	ABSENT	ABSENT
4	1359	Firmicutes	Bacilli	Lactobacillales	Streptococcaceae	Lactococcus	Lactococcus lactis	Lactococcus lactis subsp. cremoris		ABSENT	ABSENT	ABSENT	ABSENT	ABSENT	ABSENT	ABSENT	ABSENT	ABSENT	ABSENT	ABSENT	yes	yes	ABSENT	ABSENT	ABSENT	ABSENT	ABSENT	yes	ABSENT	ABSENT	ABSENT	yes	ABSENT	ABSENT	ABSENT
4	44688	Firmicutes	Bacilli	Lactobacillales	Streptococcaceae	Lactococcus	Lactococcus lactis	Lactococcus lactis subsp. lactis bv. diacetylactis		ABSENT	yes	ABSENT	ABSENT	yes	yes	ABSENT	ABSENT	ABSENT	ABSENT	ABSENT	ABSENT	ABSENT	ABSENT	ABSENT	yes	ABSENT	ABSENT	ABSENT	ABSENT	ABSENT	ABSENT	ABSENT	ABSENT	ABSENT	ABSENT
4	1215915	Firmicutes	Bacilli	Lactobacillales	Streptococcaceae	Lactococcus	Lactococcus raffinolactis	Lactococcus raffinolactis 4877		ABSENT	ABSENT	ABSENT	ABSENT	ABSENT	yes	ABSENT	ABSENT	ABSENT	ABSENT	yes	ABSENT	yes	ABSENT	yes	ABSENT	ABSENT	ABSENT	ABSENT	ABSENT	ABSENT	ABSENT	ABSENT	ABSENT	ABSENT	ABSENT
4	83655	Proteobacteria	Gammaproteobacteria	Enterobacterales	Enterobacteriaceae	Leclercia	Leclercia adecarboxylata	Leclercia adecarboxylata		ABSENT	ABSENT	yes	ABSENT	ABSENT	ABSENT	ABSENT	ABSENT	ABSENT	ABSENT	ABSENT	ABSENT	yes	ABSENT	ABSENT	yes	ABSENT	ABSENT	ABSENT	ABSENT	ABSENT	yes	ABSENT	ABSENT	ABSENT	ABSENT
4	1244	Firmicutes	Bacilli	Lactobacillales	Leuconostocaceae	Leuconostoc	Leuconostoc gelidum	Leuconostoc gelidum		ABSENT	ABSENT	ABSENT	yes	yes	ABSENT	ABSENT	yes	ABSENT	ABSENT	ABSENT	ABSENT	yes	ABSENT	ABSENT	ABSENT	ABSENT	ABSENT	ABSENT	ABSENT	ABSENT	ABSENT	ABSENT	ABSENT	ABSENT	ABSENT
4	1160710	Actinobacteria	Actinobacteria	Micrococcales	Microbacteriaceae	Microbacterium	Microbacterium laevaniformans	Microbacterium laevaniformans OR221		ABSENT	ABSENT	ABSENT	ABSENT	ABSENT	ABSENT	ABSENT	ABSENT	ABSENT	ABSENT	ABSENT	ABSENT	ABSENT	ABSENT	ABSENT	ABSENT	yes	ABSENT	ABSENT	ABSENT	ABSENT	yes	yes	yes	ABSENT	ABSENT
4	477641	Actinobacteria	Actinobacteria	Geodermatophilales	Geodermatophilaceae	Modestobacter	Modestobacter marinus	Modestobacter marinus		ABSENT	ABSENT	ABSENT	ABSENT	ABSENT	ABSENT	ABSENT	ABSENT	ABSENT	ABSENT	ABSENT	ABSENT	ABSENT	yes	ABSENT	yes	ABSENT	ABSENT	ABSENT	ABSENT	yes	ABSENT	ABSENT	yes	ABSENT	ABSENT
4	86331	Firmicutes	Clostridia	Clostridiales	Clostridiales Family XIII. Incertae Sedis	Mogibacterium	Mogibacterium_u_s	Mogibacterium_u_t		ABSENT	ABSENT	ABSENT	yes	ABSENT	ABSENT	yes	ABSENT	ABSENT	ABSENT	ABSENT	ABSENT	ABSENT	ABSENT	yes	ABSENT	ABSENT	ABSENT	ABSENT	ABSENT	ABSENT	ABSENT	yes	ABSENT	ABSENT	ABSENT
4	546262	Proteobacteria	Betaproteobacteria	Neisseriales	Neisseriaceae	Neisseria	Neisseria cinerea	Neisseria cinerea ATCC 14685		ABSENT	ABSENT	ABSENT	ABSENT	ABSENT	ABSENT	yes	ABSENT	ABSENT	ABSENT	ABSENT	yes	ABSENT	ABSENT	yes	ABSENT	ABSENT	ABSENT	ABSENT	ABSENT	ABSENT	ABSENT	ABSENT	ABSENT	ABSENT	yes
4	265975	Firmicutes	Clostridia	Clostridiales	Lachnospiraceae	Oribacterium	Oribacterium_u_s	Oribacterium_u_t		ABSENT	ABSENT	ABSENT	yes	ABSENT	ABSENT	yes	ABSENT	ABSENT	ABSENT	ABSENT	ABSENT	yes	ABSENT	yes	ABSENT	ABSENT	ABSENT	ABSENT	ABSENT	ABSENT	ABSENT	ABSENT	ABSENT	ABSENT	ABSENT
4	585501	Firmicutes	Clostridia	Clostridiales	Lachnospiraceae	Oribacterium	Oribacterium sinus	Oribacterium sinus F0268		ABSENT	ABSENT	ABSENT	ABSENT	ABSENT	ABSENT	yes	ABSENT	ABSENT	ABSENT	ABSENT	ABSENT	ABSENT	ABSENT	yes	ABSENT	ABSENT	yes	ABSENT	ABSENT	ABSENT	ABSENT	yes	ABSENT	ABSENT	ABSENT
4	553175	Bacteroidetes	Bacteroidia	Bacteroidales	Porphyromonadaceae	Porphyromonas	Porphyromonas endodontalis	Porphyromonas endodontalis ATCC 35406		ABSENT	ABSENT	ABSENT	ABSENT	ABSENT	yes	yes	ABSENT	ABSENT	ABSENT	ABSENT	ABSENT	yes	ABSENT	yes	ABSENT	ABSENT	ABSENT	ABSENT	ABSENT	ABSENT	ABSENT	ABSENT	ABSENT	ABSENT	ABSENT
4	1125723	Bacteroidetes	Bacteroidia	Bacteroidales	Porphyromonadaceae	Porphyromonas	Porphyromonas sp. oral taxon 279	Porphyromonas sp. oral taxon 279 str. F0450		ABSENT	ABSENT	ABSENT	ABSENT	ABSENT	yes	ABSENT	ABSENT	ABSENT	ABSENT	ABSENT	yes	yes	ABSENT	yes	ABSENT	ABSENT	ABSENT	ABSENT	ABSENT	ABSENT	ABSENT	ABSENT	ABSENT	ABSENT	ABSENT
4	633701	Bacteroidetes	Bacteroidia	Bacteroidales	Prevotellaceae	Prevotella	Prevotella saccharolytica	Prevotella saccharolytica		ABSENT	ABSENT	ABSENT	ABSENT	ABSENT	ABSENT	yes	ABSENT	ABSENT	ABSENT	ABSENT	yes	ABSENT	ABSENT	yes	ABSENT	ABSENT	ABSENT	ABSENT	ABSENT	ABSENT	ABSENT	ABSENT	ABSENT	yes	ABSENT
4	556499	Actinobacteria	Actinobacteria	Propionibacteriales	Propionibacteriaceae	Propionibacterium	Propionibacterium acidifaciens	Propionibacterium acidifaciens		yes	ABSENT	ABSENT	ABSENT	ABSENT	ABSENT	ABSENT	ABSENT	ABSENT	ABSENT	ABSENT	ABSENT	ABSENT	ABSENT	ABSENT	ABSENT	yes	yes	ABSENT	ABSENT	yes	ABSENT	ABSENT	ABSENT	ABSENT	ABSENT
4	1744	Actinobacteria	Actinobacteria	Propionibacteriales	Propionibacteriaceae	Propionibacterium	Propionibacterium freudenreichii	Propionibacterium freudenreichii		ABSENT	yes	yes	ABSENT	ABSENT	ABSENT	ABSENT	ABSENT	ABSENT	ABSENT	yes	ABSENT	ABSENT	yes	ABSENT	ABSENT	ABSENT	ABSENT	ABSENT	ABSENT	ABSENT	ABSENT	ABSENT	ABSENT	ABSENT	ABSENT
4	1203577	Actinobacteria	Actinobacteria	Propionibacteriales	Propionibacteriaceae	Propionibacterium	Propionibacterium sp. KPL1854	Propionibacterium sp. KPL1854_u_t		ABSENT	ABSENT	ABSENT	ABSENT	yes	ABSENT	yes	ABSENT	ABSENT	ABSENT	ABSENT	ABSENT	ABSENT	ABSENT	yes	ABSENT	ABSENT	ABSENT	ABSENT	ABSENT	ABSENT	ABSENT	ABSENT	ABSENT	ABSENT	yes
4	203133	Actinobacteria	Actinobacteria	Propionibacteriales	Propionibacteriaceae	Propionimicrobium	Propionimicrobium_u_s	Propionimicrobium_u_t		ABSENT	ABSENT	ABSENT	ABSENT	ABSENT	ABSENT	yes	ABSENT	ABSENT	ABSENT	ABSENT	ABSENT	yes	ABSENT	yes	ABSENT	ABSENT	ABSENT	ABSENT	ABSENT	ABSENT	yes	ABSENT	ABSENT	ABSENT	ABSENT
4	497	Proteobacteria	Gammaproteobacteria	Pseudomonadales	Moraxellaceae	Psychrobacter	Psychrobacter_u_s	Psychrobacter_u_t		ABSENT	ABSENT	ABSENT	yes	ABSENT	ABSENT	yes	ABSENT	ABSENT	ABSENT	ABSENT	ABSENT	yes	ABSENT	yes	ABSENT	ABSENT	ABSENT	ABSENT	ABSENT	ABSENT	ABSENT	ABSENT	ABSENT	ABSENT	ABSENT
4	379	Proteobacteria	Alphaproteobacteria	Rhizobiales	Rhizobiaceae	Rhizobium	Rhizobium_u_s	Rhizobium_u_t		ABSENT	yes	ABSENT	ABSENT	ABSENT	ABSENT	ABSENT	ABSENT	ABSENT	yes	ABSENT	ABSENT	ABSENT	yes	ABSENT	yes	ABSENT	ABSENT	ABSENT	ABSENT	ABSENT	ABSENT	ABSENT	ABSENT	ABSENT	ABSENT
4	42862	Proteobacteria	Alphaproteobacteria	Rickettsiales	Rickettsiaceae	Rickettsia	Rickettsia felis	Rickettsia felis		ABSENT	ABSENT	yes	ABSENT	ABSENT	ABSENT	ABSENT	yes	ABSENT	ABSENT	yes	ABSENT	ABSENT	ABSENT	ABSENT	ABSENT	ABSENT	yes	ABSENT	ABSENT	ABSENT	ABSENT	ABSENT	ABSENT	ABSENT	ABSENT
4	32207	Actinobacteria	Actinobacteria	Micrococcales	Micrococcaceae	Rothia	Rothia_u_s	Rothia_u_t		ABSENT	ABSENT	yes	ABSENT	yes	ABSENT	ABSENT	ABSENT	ABSENT	yes	ABSENT	ABSENT	ABSENT	ABSENT	ABSENT	ABSENT	ABSENT	ABSENT	ABSENT	ABSENT	ABSENT	ABSENT	ABSENT	ABSENT	ABSENT	yes
4	258	Bacteroidetes	Sphingobacteriia	Sphingobacteriales	Sphingobacteriaceae	Sphingobacterium	Sphingobacterium spiritivorum	Sphingobacterium spiritivorum		ABSENT	yes	ABSENT	ABSENT	yes	ABSENT	ABSENT	ABSENT	ABSENT	ABSENT	ABSENT	ABSENT	ABSENT	yes	ABSENT	yes	ABSENT	ABSENT	ABSENT	ABSENT	ABSENT	ABSENT	ABSENT	ABSENT	ABSENT	ABSENT
4	1470591	Proteobacteria	Alphaproteobacteria	Sphingomonadales	Sphingomonadaceae	Sphingomonas	Sphingomonas sp. RIT328	Sphingomonas sp. RIT328_u_t		ABSENT	ABSENT	ABSENT	ABSENT	ABSENT	ABSENT	ABSENT	yes	ABSENT	ABSENT	ABSENT	ABSENT	ABSENT	yes	ABSENT	ABSENT	ABSENT	ABSENT	ABSENT	ABSENT	yes	ABSENT	ABSENT	yes	ABSENT	ABSENT
4	165697	Proteobacteria	Alphaproteobacteria	Sphingomonadales	Sphingomonadaceae	Sphingopyxis	Sphingopyxis_u_s	Sphingopyxis_u_t		ABSENT	yes	ABSENT	ABSENT	ABSENT	ABSENT	ABSENT	ABSENT	ABSENT	ABSENT	ABSENT	ABSENT	ABSENT	ABSENT	ABSENT	ABSENT	ABSENT	ABSENT	ABSENT	ABSENT	yes	yes	ABSENT	yes	ABSENT	ABSENT
4	435837	Firmicutes	Bacilli	Bacillales	Staphylococcaceae	Staphylococcus	Staphylococcus hominis	Staphylococcus hominis subsp. hominis C80		ABSENT	ABSENT	ABSENT	ABSENT	ABSENT	ABSENT	ABSENT	ABSENT	ABSENT	yes	ABSENT	yes	ABSENT	ABSENT	ABSENT	ABSENT	ABSENT	ABSENT	ABSENT	ABSENT	ABSENT	yes	ABSENT	ABSENT	yes	ABSENT
4	29385	Firmicutes	Bacilli	Bacillales	Staphylococcaceae	Staphylococcus	Staphylococcus saprophyticus	Staphylococcus saprophyticus		ABSENT	ABSENT	ABSENT	ABSENT	ABSENT	yes	ABSENT	ABSENT	ABSENT	yes	yes	ABSENT	yes	ABSENT	ABSENT	ABSENT	ABSENT	ABSENT	ABSENT	ABSENT	ABSENT	ABSENT	ABSENT	ABSENT	ABSENT	ABSENT
4	391601	Proteobacteria	Gammaproteobacteria	Xanthomonadales	Xanthomonadaceae	Stenotrophomonas	Stenotrophomonas sp. SKA14	Stenotrophomonas sp. SKA14_u_t		ABSENT	yes	ABSENT	ABSENT	ABSENT	ABSENT	ABSENT	ABSENT	ABSENT	ABSENT	yes	ABSENT	ABSENT	yes	ABSENT	yes	ABSENT	ABSENT	ABSENT	ABSENT	ABSENT	ABSENT	ABSENT	ABSENT	ABSENT	ABSENT
4	1403946	Firmicutes	Bacilli	Lactobacillales	Streptococcaceae	Streptococcus	Streptococcus anginosus	Streptococcus anginosus DORA_7		ABSENT	ABSENT	ABSENT	ABSENT	ABSENT	ABSENT	ABSENT	ABSENT	ABSENT	yes	yes	ABSENT	yes	ABSENT	ABSENT	ABSENT	ABSENT	ABSENT	ABSENT	yes	ABSENT	ABSENT	ABSENT	ABSENT	ABSENT	ABSENT
4	1095729	Firmicutes	Bacilli	Lactobacillales	Streptococcaceae	Streptococcus	Streptococcus anginosus	Streptococcus anginosus subsp. whileyi CCUG 39159		ABSENT	ABSENT	ABSENT	ABSENT	ABSENT	yes	ABSENT	ABSENT	ABSENT	ABSENT	ABSENT	ABSENT	ABSENT	ABSENT	ABSENT	ABSENT	yes	ABSENT	ABSENT	ABSENT	ABSENT	yes	ABSENT	ABSENT	yes	ABSENT
4	1297534	Firmicutes	Bacilli	Lactobacillales	Streptococcaceae	Streptococcus	Streptococcus oralis	Streptococcus oralis subsp. dentisani 7746		ABSENT	ABSENT	ABSENT	ABSENT	ABSENT	ABSENT	ABSENT	ABSENT	ABSENT	ABSENT	ABSENT	ABSENT	ABSENT	ABSENT	ABSENT	ABSENT	yes	yes	ABSENT	ABSENT	ABSENT	yes	ABSENT	ABSENT	yes	ABSENT
4	347253	Firmicutes	Bacilli	Lactobacillales	Streptococcaceae	Streptococcus	Streptococcus salivarius	Streptococcus salivarius JIM8777		ABSENT	yes	ABSENT	yes	ABSENT	ABSENT	ABSENT	ABSENT	ABSENT	ABSENT	ABSENT	ABSENT	ABSENT	yes	ABSENT	yes	ABSENT	ABSENT	ABSENT	ABSENT	ABSENT	ABSENT	ABSENT	ABSENT	ABSENT	ABSENT
4	1200793	Firmicutes	Bacilli	Lactobacillales	Streptococcaceae	Streptococcus	Streptococcus salivarius	Streptococcus salivarius K12		ABSENT	ABSENT	ABSENT	ABSENT	ABSENT	ABSENT	ABSENT	ABSENT	ABSENT	ABSENT	ABSENT	yes	ABSENT	ABSENT	ABSENT	ABSENT	ABSENT	ABSENT	yes	ABSENT	ABSENT	yes	ABSENT	yes	ABSENT	ABSENT
4	563038	Firmicutes	Bacilli	Lactobacillales	Streptococcaceae	Streptococcus	Streptococcus sp. M334	Streptococcus sp. M334_u_t		yes	ABSENT	ABSENT	ABSENT	ABSENT	yes	ABSENT	ABSENT	ABSENT	ABSENT	ABSENT	ABSENT	yes	ABSENT	ABSENT	ABSENT	ABSENT	ABSENT	ABSENT	ABSENT	yes	ABSENT	ABSENT	ABSENT	ABSENT	ABSENT
4	686660	Firmicutes	Negativicutes	Veillonellales	Veillonellaceae	Veillonella	Veillonella parvula	Veillonella parvula ATCC 17745		ABSENT	ABSENT	ABSENT	ABSENT	ABSENT	ABSENT	ABSENT	ABSENT	ABSENT	ABSENT	ABSENT	yes	ABSENT	ABSENT	yes	ABSENT	ABSENT	ABSENT	yes	ABSENT	ABSENT	ABSENT	ABSENT	yes	ABSENT	ABSENT
4	450749	Firmicutes	Negativicutes	Veillonellales	Veillonellaceae	Veillonella	Veillonella sp. 6_1_27	Veillonella sp. 6_1_27_u_t		ABSENT	ABSENT	ABSENT	ABSENT	ABSENT	ABSENT	yes	yes	ABSENT	ABSENT	ABSENT	ABSENT	ABSENT	ABSENT	ABSENT	ABSENT	yes	ABSENT	ABSENT	ABSENT	ABSENT	ABSENT	ABSENT	ABSENT	yes	ABSENT
4	944564	Firmicutes	Negativicutes	Veillonellales	Veillonellaceae	Veillonella	Veillonella sp. oral taxon 780	Veillonella sp. oral taxon 780 str. F0422		ABSENT	ABSENT	ABSENT	ABSENT	ABSENT	yes	ABSENT	ABSENT	ABSENT	ABSENT	ABSENT	yes	ABSENT	ABSENT	ABSENT	ABSENT	ABSENT	ABSENT	ABSENT	ABSENT	ABSENT	ABSENT	ABSENT	yes	ABSENT	yes
4	1313067	Actinobacteria	Actinobacteria	Corynebacteriales	Williamsiaceae	Williamsia	Williamsia sp. D3	Williamsia sp. D3_u_t		yes	ABSENT	ABSENT	ABSENT	ABSENT	ABSENT	ABSENT	ABSENT	ABSENT	ABSENT	ABSENT	ABSENT	ABSENT	ABSENT	ABSENT	ABSENT	yes	yes	ABSENT	ABSENT	ABSENT	ABSENT	ABSENT	yes	ABSENT	ABSENT
4	339	Proteobacteria	Gammaproteobacteria	Xanthomonadales	Xanthomonadaceae	Xanthomonas	Xanthomonas campestris	Xanthomonas campestris		yes	ABSENT	ABSENT	ABSENT	ABSENT	ABSENT	ABSENT	ABSENT	ABSENT	ABSENT	ABSENT	ABSENT	ABSENT	ABSENT	ABSENT	ABSENT	ABSENT	ABSENT	ABSENT	ABSENT	yes	ABSENT	ABSENT	yes	ABSENT	yes
4	1293577	Bacteria_u_p	Bacteria_u_c	Bacteria_u_o	Bacteria_u_f	Bacteria_u_g	candidate division SR1 bacterium MGEHA	candidate division SR1 bacterium MGEHA_u_t		ABSENT	ABSENT	ABSENT	ABSENT	ABSENT	ABSENT	yes	ABSENT	ABSENT	ABSENT	ABSENT	yes	ABSENT	ABSENT	yes	ABSENT	ABSENT	yes	ABSENT	ABSENT	ABSENT	ABSENT	ABSENT	ABSENT	ABSENT	ABSENT
4	447455	Candidatus Saccharibacteria	Candidatus Saccharibacteria_u_c	Candidatus Saccharibacteria_u_o	Candidatus Saccharibacteria_u_f	Candidatus Saccharibacteria_u_g	candidate division TM7 single-cell isolate TM7b	candidate division TM7 single-cell isolate TM7b_u_t		ABSENT	ABSENT	ABSENT	ABSENT	ABSENT	ABSENT	ABSENT	ABSENT	ABSENT	ABSENT	ABSENT	yes	ABSENT	ABSENT	yes	ABSENT	ABSENT	yes	ABSENT	ABSENT	ABSENT	ABSENT	ABSENT	ABSENT	yes	ABSENT
3	904	Firmicutes	Negativicutes	Acidaminococcales	Acidaminococcaceae	Acidaminococcus	Acidaminococcus_u_s	Acidaminococcus_u_t		ABSENT	ABSENT	ABSENT	ABSENT	ABSENT	ABSENT	ABSENT	ABSENT	ABSENT	ABSENT	yes	ABSENT	ABSENT	ABSENT	ABSENT	ABSENT	ABSENT	ABSENT	ABSENT	ABSENT	ABSENT	ABSENT	yes	yes	ABSENT	ABSENT
3	108981	Proteobacteria	Gammaproteobacteria	Pseudomonadales	Moraxellaceae	Acinetobacter	Acinetobacter schindleri	Acinetobacter schindleri		ABSENT	yes	ABSENT	ABSENT	ABSENT	ABSENT	ABSENT	ABSENT	ABSENT	ABSENT	yes	ABSENT	ABSENT	ABSENT	ABSENT	ABSENT	ABSENT	ABSENT	ABSENT	ABSENT	ABSENT	ABSENT	ABSENT	ABSENT	yes	ABSENT
3	1217675	Proteobacteria	Gammaproteobacteria	Pseudomonadales	Moraxellaceae	Acinetobacter	Acinetobacter schindleri	Acinetobacter schindleri NIPH 900		ABSENT	ABSENT	ABSENT	yes	ABSENT	ABSENT	ABSENT	ABSENT	ABSENT	ABSENT	ABSENT	yes	yes	ABSENT	ABSENT	ABSENT	ABSENT	ABSENT	ABSENT	ABSENT	ABSENT	ABSENT	ABSENT	ABSENT	ABSENT	ABSENT
3	1321818	Actinobacteria	Actinobacteria	Actinomycetales	Actinomycetaceae	Actinomyces	Actinomyces johnsonii	Actinomyces johnsonii F0542		ABSENT	ABSENT	ABSENT	ABSENT	ABSENT	ABSENT	yes	ABSENT	ABSENT	ABSENT	ABSENT	ABSENT	ABSENT	ABSENT	yes	ABSENT	ABSENT	yes	ABSENT	ABSENT	ABSENT	ABSENT	ABSENT	ABSENT	ABSENT	ABSENT
3	461393	Actinobacteria	Actinobacteria	Actinomycetales	Actinomycetaceae	Actinomyces	Actinomyces massiliensis	Actinomyces massiliensis		ABSENT	ABSENT	ABSENT	ABSENT	ABSENT	yes	ABSENT	ABSENT	ABSENT	ABSENT	yes	ABSENT	ABSENT	ABSENT	ABSENT	ABSENT	ABSENT	ABSENT	yes	ABSENT	ABSENT	ABSENT	ABSENT	ABSENT	ABSENT	ABSENT
3	706439	Actinobacteria	Actinobacteria	Actinomycetales	Actinomycetaceae	Actinomyces	Actinomyces sp. oral taxon 171	Actinomyces sp. oral taxon 171 str. F0337		ABSENT	ABSENT	ABSENT	ABSENT	ABSENT	ABSENT	ABSENT	yes	ABSENT	ABSENT	yes	ABSENT	ABSENT	ABSENT	ABSENT	ABSENT	ABSENT	ABSENT	ABSENT	ABSENT	yes	ABSENT	ABSENT	ABSENT	ABSENT	ABSENT
3	655812	Firmicutes	Bacilli	Lactobacillales	Aerococcaceae	Aerococcus	Aerococcus viridans	Aerococcus viridans ATCC 11563 = CCUG 4311		ABSENT	yes	ABSENT	ABSENT	ABSENT	ABSENT	ABSENT	ABSENT	ABSENT	ABSENT	ABSENT	yes	ABSENT	ABSENT	ABSENT	ABSENT	ABSENT	ABSENT	ABSENT	ABSENT	ABSENT	ABSENT	ABSENT	yes	ABSENT	ABSENT
3	2040	Actinobacteria	Actinobacteria	Propionibacteriales	Nocardioidaceae	Aeromicrobium	Aeromicrobium_u_s	Aeromicrobium_u_t		ABSENT	ABSENT	ABSENT	ABSENT	ABSENT	ABSENT	ABSENT	ABSENT	ABSENT	ABSENT	ABSENT	ABSENT	ABSENT	ABSENT	ABSENT	ABSENT	ABSENT	ABSENT	ABSENT	ABSENT	yes	yes	ABSENT	yes	ABSENT	ABSENT
3	433	Proteobacteria	Alphaproteobacteria	Rhodospirillales	Acetobacteraceae	Acetobacteraceae_u_g	Acetobacteraceae_u_s	Acetobacteraceae_u_t		ABSENT	yes	ABSENT	ABSENT	ABSENT	ABSENT	ABSENT	ABSENT	ABSENT	ABSENT	ABSENT	ABSENT	ABSENT	ABSENT	ABSENT	ABSENT	ABSENT	yes	ABSENT	ABSENT	ABSENT	ABSENT	ABSENT	yes	ABSENT	ABSENT
3	41297	Proteobacteria	Alphaproteobacteria	Sphingomonadales	Sphingomonadaceae	Sphingomonadaceae_u_g	Sphingomonadaceae_u_s	Sphingomonadaceae_u_t		ABSENT	ABSENT	ABSENT	ABSENT	ABSENT	ABSENT	ABSENT	ABSENT	ABSENT	ABSENT	ABSENT	ABSENT	ABSENT	yes	ABSENT	ABSENT	ABSENT	ABSENT	ABSENT	ABSENT	ABSENT	yes	ABSENT	yes	ABSENT	ABSENT
3	879306	Firmicutes	Tissierellia	Tissierellales	Peptoniphilaceae	Anaerococcus	Anaerococcus hydrogenalis	Anaerococcus hydrogenalis ACS-025-V-Sch4		ABSENT	ABSENT	ABSENT	ABSENT	ABSENT	ABSENT	ABSENT	ABSENT	ABSENT	yes	yes	ABSENT	ABSENT	ABSENT	ABSENT	ABSENT	ABSENT	ABSENT	ABSENT	yes	ABSENT	ABSENT	ABSENT	ABSENT	ABSENT	ABSENT
3	1267580	Firmicutes	Bacilli	Bacillales	Bacillaceae	Anoxybacillus	Anoxybacillus flavithermus	Anoxybacillus flavithermus TNO-09.006		ABSENT	ABSENT	ABSENT	ABSENT	yes	ABSENT	ABSENT	ABSENT	ABSENT	ABSENT	ABSENT	ABSENT	ABSENT	yes	ABSENT	yes	ABSENT	ABSENT	ABSENT	ABSENT	ABSENT	ABSENT	ABSENT	ABSENT	ABSENT	ABSENT
3	1268	Actinobacteria	Actinobacteria	Micrococcales	Micrococcaceae	Micrococcaceae_u_g	Micrococcaceae_u_s	Micrococcaceae_u_t		ABSENT	ABSENT	ABSENT	ABSENT	ABSENT	ABSENT	yes	ABSENT	ABSENT	ABSENT	ABSENT	ABSENT	yes	yes	ABSENT	ABSENT	ABSENT	ABSENT	ABSENT	ABSENT	ABSENT	ABSENT	ABSENT	ABSENT	ABSENT	ABSENT
3	1382	Actinobacteria	Coriobacteriia	Coriobacteriales	Atopobiaceae	Atopobium	Atopobium parvulum	Atopobium parvulum		yes	ABSENT	ABSENT	ABSENT	ABSENT	ABSENT	ABSENT	ABSENT	ABSENT	ABSENT	ABSENT	ABSENT	yes	ABSENT	ABSENT	ABSENT	ABSENT	ABSENT	ABSENT	ABSENT	ABSENT	yes	ABSENT	ABSENT	ABSENT	ABSENT
3	1202533	Firmicutes	Bacilli	Bacillales	Bacillaceae	Bacillus	Bacillus nealsonii	Bacillus nealsonii AAU1		ABSENT	ABSENT	ABSENT	ABSENT	ABSENT	ABSENT	ABSENT	ABSENT	yes	ABSENT	ABSENT	ABSENT	ABSENT	ABSENT	ABSENT	ABSENT	ABSENT	ABSENT	ABSENT	ABSENT	ABSENT	ABSENT	ABSENT	yes	yes	ABSENT
3	821	Bacteroidetes	Bacteroidia	Bacteroidales	Bacteroidaceae	Bacteroides	Bacteroides vulgatus	Bacteroides vulgatus		ABSENT	ABSENT	ABSENT	ABSENT	ABSENT	ABSENT	yes	ABSENT	ABSENT	ABSENT	ABSENT	ABSENT	ABSENT	ABSENT	yes	ABSENT	ABSENT	ABSENT	ABSENT	ABSENT	ABSENT	ABSENT	yes	ABSENT	ABSENT	ABSENT
3	575590	Bacteroidetes	Bacteroidetes_u_c	Bacteroidetes_u_o	Bacteroidetes_u_f	Bacteroidetes_u_g	Bacteroidetes oral taxon 274	Bacteroidetes oral taxon 274 str. F0058		ABSENT	ABSENT	ABSENT	ABSENT	ABSENT	ABSENT	yes	ABSENT	ABSENT	ABSENT	ABSENT	ABSENT	yes	ABSENT	yes	ABSENT	ABSENT	ABSENT	ABSENT	ABSENT	ABSENT	ABSENT	ABSENT	ABSENT	ABSENT	ABSENT
3	28025	Actinobacteria	Actinobacteria	Bifidobacteriales	Bifidobacteriaceae	Bifidobacterium	Bifidobacterium animalis	Bifidobacterium animalis		ABSENT	ABSENT	ABSENT	ABSENT	ABSENT	ABSENT	ABSENT	ABSENT	ABSENT	ABSENT	ABSENT	ABSENT	ABSENT	ABSENT	ABSENT	ABSENT	yes	yes	ABSENT	ABSENT	ABSENT	yes	ABSENT	ABSENT	ABSENT	ABSENT
3	1385939	Actinobacteria	Actinobacteria	Bifidobacteriales	Bifidobacteriaceae	Bifidobacterium	Bifidobacterium breve	Bifidobacterium breve JCM 7017		ABSENT	ABSENT	ABSENT	ABSENT	ABSENT	ABSENT	ABSENT	ABSENT	yes	ABSENT	yes	ABSENT	ABSENT	ABSENT	ABSENT	ABSENT	ABSENT	ABSENT	ABSENT	ABSENT	ABSENT	ABSENT	yes	ABSENT	ABSENT	ABSENT
3	1437603	Actinobacteria	Actinobacteria	Bifidobacteriales	Bifidobacteriaceae	Bifidobacterium	Bifidobacterium mongoliense	Bifidobacterium mongoliense DSM 21395		ABSENT	yes	yes	ABSENT	ABSENT	ABSENT	ABSENT	ABSENT	ABSENT	ABSENT	ABSENT	ABSENT	ABSENT	yes	ABSENT	ABSENT	ABSENT	ABSENT	ABSENT	ABSENT	ABSENT	ABSENT	ABSENT	ABSENT	ABSENT	ABSENT
3	321955	Actinobacteria	Actinobacteria	Micrococcales	Brevibacteriaceae	Brevibacterium	Brevibacterium linens	Brevibacterium linens BL2		ABSENT	ABSENT	yes	ABSENT	ABSENT	ABSENT	ABSENT	ABSENT	ABSENT	ABSENT	ABSENT	ABSENT	ABSENT	ABSENT	yes	ABSENT	ABSENT	ABSENT	ABSENT	ABSENT	ABSENT	ABSENT	ABSENT	yes	ABSENT	ABSENT
3	1495854	Proteobacteria	Alphaproteobacteria	Caulobacterales	Caulobacteraceae	Brevundimonas	Brevundimonas sp. EAKA	Brevundimonas sp. EAKA_u_t		ABSENT	ABSENT	ABSENT	yes	ABSENT	ABSENT	ABSENT	ABSENT	ABSENT	ABSENT	yes	ABSENT	ABSENT	ABSENT	ABSENT	ABSENT	ABSENT	ABSENT	ABSENT	ABSENT	ABSENT	yes	ABSENT	ABSENT	ABSENT	ABSENT
3	511680	Firmicutes	Clostridia	Clostridiales	Lachnospiraceae	Butyrivibrio	Butyrivibrio crossotus	Butyrivibrio crossotus DSM 2876		yes	ABSENT	ABSENT	ABSENT	ABSENT	ABSENT	yes	ABSENT	ABSENT	ABSENT	ABSENT	ABSENT	ABSENT	ABSENT	yes	ABSENT	ABSENT	ABSENT	ABSENT	ABSENT	ABSENT	ABSENT	ABSENT	ABSENT	ABSENT	ABSENT
3	1476577	Candidatus Saccharibacteria	Candidatus Saccharibacteria_u_c	Candidatus Saccharibacteria_u_o	Candidatus Saccharibacteria_u_f	Candidatus Saccharibacteria_u_g	Candidatus Saccharibacteria oral taxon TM7x	Candidatus Saccharibacteria oral taxon TM7x_u_t		ABSENT	ABSENT	ABSENT	ABSENT	ABSENT	ABSENT	yes	ABSENT	ABSENT	ABSENT	ABSENT	yes	ABSENT	ABSENT	yes	ABSENT	ABSENT	ABSENT	ABSENT	ABSENT	ABSENT	ABSENT	ABSENT	ABSENT	ABSENT	ABSENT
3	641143	Bacteroidetes	Flavobacteriia	Flavobacteriales	Flavobacteriaceae	Capnocytophaga	Capnocytophaga granulosa	Capnocytophaga granulosa ATCC 51502		ABSENT	ABSENT	ABSENT	ABSENT	ABSENT	ABSENT	yes	ABSENT	ABSENT	ABSENT	ABSENT	yes	ABSENT	ABSENT	yes	ABSENT	ABSENT	ABSENT	ABSENT	ABSENT	ABSENT	ABSENT	ABSENT	ABSENT	ABSENT	ABSENT
3	936370	Bacteroidetes	Flavobacteriia	Flavobacteriales	Flavobacteriaceae	Capnocytophaga	Capnocytophaga sp. CM59	Capnocytophaga sp. CM59_u_t		ABSENT	ABSENT	ABSENT	ABSENT	ABSENT	ABSENT	yes	ABSENT	ABSENT	ABSENT	ABSENT	ABSENT	ABSENT	ABSENT	yes	ABSENT	ABSENT	ABSENT	ABSENT	ABSENT	ABSENT	ABSENT	ABSENT	ABSENT	yes	ABSENT
3	251229	Cyanobacteria	Cyanobacteria_u_c	Chroococcidiopsidales	Chroococcidiopsidaceae	Chroococcidiopsis	Chroococcidiopsis thermalis	Chroococcidiopsis thermalis PCC 7203		ABSENT	ABSENT	ABSENT	ABSENT	ABSENT	ABSENT	ABSENT	ABSENT	ABSENT	ABSENT	yes	yes	ABSENT	ABSENT	ABSENT	ABSENT	ABSENT	yes	ABSENT	ABSENT	ABSENT	ABSENT	ABSENT	ABSENT	ABSENT	ABSENT
3	544	Proteobacteria	Gammaproteobacteria	Enterobacterales	Enterobacteriaceae	Citrobacter	Citrobacter_u_s	Citrobacter_u_t		ABSENT	ABSENT	ABSENT	yes	ABSENT	ABSENT	ABSENT	ABSENT	ABSENT	ABSENT	ABSENT	ABSENT	ABSENT	ABSENT	ABSENT	yes	ABSENT	ABSENT	ABSENT	ABSENT	ABSENT	yes	ABSENT	ABSENT	ABSENT	ABSENT
3	39791	Actinobacteria	Actinobacteria	Corynebacteriales	Corynebacteriaceae	Corynebacterium	Corynebacterium glucuronolyticum	Corynebacterium glucuronolyticum		ABSENT	ABSENT	ABSENT	ABSENT	ABSENT	ABSENT	ABSENT	ABSENT	ABSENT	ABSENT	ABSENT	yes	ABSENT	ABSENT	ABSENT	ABSENT	ABSENT	ABSENT	ABSENT	ABSENT	ABSENT	ABSENT	yes	ABSENT	yes	ABSENT
3	37637	Actinobacteria	Actinobacteria	Corynebacteriales	Corynebacteriaceae	Corynebacterium	Corynebacterium pseudodiphtheriticum	Corynebacterium pseudodiphtheriticum		ABSENT	ABSENT	ABSENT	ABSENT	ABSENT	ABSENT	ABSENT	yes	ABSENT	ABSENT	ABSENT	ABSENT	ABSENT	ABSENT	ABSENT	ABSENT	ABSENT	ABSENT	ABSENT	yes	ABSENT	ABSENT	ABSENT	ABSENT	yes	ABSENT
3	43771	Actinobacteria	Actinobacteria	Corynebacteriales	Corynebacteriaceae	Corynebacterium	Corynebacterium urealyticum	Corynebacterium urealyticum		ABSENT	ABSENT	ABSENT	ABSENT	ABSENT	ABSENT	ABSENT	ABSENT	yes	ABSENT	ABSENT	ABSENT	ABSENT	yes	ABSENT	ABSENT	ABSENT	ABSENT	ABSENT	ABSENT	ABSENT	yes	ABSENT	ABSENT	ABSENT	ABSENT
3	858619	Actinobacteria	Actinobacteria	Corynebacteriales	Corynebacteriaceae	Corynebacterium	Corynebacterium variabile	Corynebacterium variabile DSM 44702		ABSENT	ABSENT	ABSENT	ABSENT	ABSENT	yes	ABSENT	ABSENT	ABSENT	ABSENT	ABSENT	ABSENT	ABSENT	ABSENT	ABSENT	ABSENT	ABSENT	ABSENT	ABSENT	ABSENT	yes	yes	ABSENT	ABSENT	ABSENT	ABSENT
3	80866	Proteobacteria	Betaproteobacteria	Burkholderiales	Comamonadaceae	Delftia	Delftia acidovorans	Delftia acidovorans		yes	ABSENT	ABSENT	ABSENT	ABSENT	ABSENT	ABSENT	ABSENT	ABSENT	ABSENT	ABSENT	ABSENT	ABSENT	yes	ABSENT	yes	ABSENT	ABSENT	ABSENT	ABSENT	ABSENT	ABSENT	ABSENT	ABSENT	ABSENT	ABSENT
3	539	Proteobacteria	Betaproteobacteria	Neisseriales	Neisseriaceae	Eikenella	Eikenella corrodens	Eikenella corrodens		ABSENT	ABSENT	ABSENT	ABSENT	ABSENT	ABSENT	ABSENT	ABSENT	ABSENT	ABSENT	ABSENT	ABSENT	yes	ABSENT	ABSENT	ABSENT	ABSENT	yes	ABSENT	ABSENT	ABSENT	yes	ABSENT	ABSENT	ABSENT	ABSENT
3	1073362	Proteobacteria	Betaproteobacteria	Neisseriales	Neisseriaceae	Eikenella	Eikenella corrodens	Eikenella corrodens CC92I		ABSENT	ABSENT	ABSENT	ABSENT	ABSENT	ABSENT	yes	ABSENT	ABSENT	ABSENT	ABSENT	yes	ABSENT	ABSENT	yes	ABSENT	ABSENT	ABSENT	ABSENT	ABSENT	ABSENT	ABSENT	ABSENT	ABSENT	ABSENT	ABSENT
3	1274400	Proteobacteria	Gammaproteobacteria	Enterobacterales	Enterobacteriaceae	Enterobacter	Enterobacter sp. Bisph2	Enterobacter sp. Bisph2_u_t		ABSENT	ABSENT	ABSENT	ABSENT	yes	ABSENT	ABSENT	ABSENT	ABSENT	ABSENT	yes	ABSENT	ABSENT	ABSENT	ABSENT	yes	ABSENT	ABSENT	ABSENT	ABSENT	ABSENT	ABSENT	ABSENT	ABSENT	ABSENT	ABSENT
3	1903411	Proteobacteria	Gammaproteobacteria	Enterobacterales	Yersiniaceae	Yersiniaceae_u_g	Yersiniaceae_u_s	Yersiniaceae_u_t		ABSENT	ABSENT	ABSENT	yes	ABSENT	ABSENT	ABSENT	ABSENT	ABSENT	ABSENT	yes	ABSENT	ABSENT	yes	ABSENT	ABSENT	ABSENT	ABSENT	ABSENT	ABSENT	ABSENT	ABSENT	ABSENT	ABSENT	ABSENT	ABSENT
3	742813	Firmicutes	Bacilli	Lactobacillales	Enterococcaceae	Enterococcus	Enterococcus saccharolyticus	Enterococcus saccharolyticus 30_1		ABSENT	yes	ABSENT	yes	ABSENT	ABSENT	ABSENT	ABSENT	ABSENT	ABSENT	ABSENT	ABSENT	ABSENT	ABSENT	ABSENT	yes	ABSENT	ABSENT	ABSENT	ABSENT	ABSENT	ABSENT	ABSENT	ABSENT	ABSENT	ABSENT
3	1316414	Firmicutes	Bacilli	Lactobacillales	Enterococcaceae	Enterococcus	Enterococcus sp. HSIEG1	Enterococcus sp. HSIEG1_u_t		ABSENT	yes	ABSENT	yes	ABSENT	ABSENT	ABSENT	ABSENT	ABSENT	ABSENT	ABSENT	ABSENT	ABSENT	ABSENT	ABSENT	yes	ABSENT	ABSENT	ABSENT	ABSENT	ABSENT	ABSENT	ABSENT	ABSENT	ABSENT	ABSENT
3	657318	Firmicutes	Clostridia	Clostridiales	Lachnospiraceae	Lachnospiraceae_u_g	[Eubacterium] rectale	[Eubacterium] rectale DSM 17629		ABSENT	ABSENT	ABSENT	ABSENT	ABSENT	ABSENT	ABSENT	ABSENT	ABSENT	yes	yes	ABSENT	ABSENT	ABSENT	ABSENT	ABSENT	ABSENT	ABSENT	ABSENT	ABSENT	ABSENT	ABSENT	yes	ABSENT	ABSENT	ABSENT
3	66831	Firmicutes	Bacilli	Lactobacillales	Aerococcaceae	Facklamia	Facklamia_u_s	Facklamia_u_t		ABSENT	ABSENT	ABSENT	ABSENT	ABSENT	ABSENT	ABSENT	yes	ABSENT	ABSENT	ABSENT	ABSENT	ABSENT	yes	ABSENT	ABSENT	ABSENT	ABSENT	ABSENT	ABSENT	ABSENT	ABSENT	ABSENT	yes	ABSENT	ABSENT
3	178214	Firmicutes	Bacilli	Lactobacillales	Aerococcaceae	Facklamia	Facklamia hominis	Facklamia hominis		ABSENT	ABSENT	ABSENT	ABSENT	ABSENT	ABSENT	ABSENT	ABSENT	ABSENT	yes	ABSENT	ABSENT	yes	ABSENT	ABSENT	ABSENT	ABSENT	ABSENT	ABSENT	ABSENT	ABSENT	yes	ABSENT	ABSENT	ABSENT	ABSENT
3	546269	Firmicutes	Clostridia	Clostridiales	Peptostreptococcaceae	Filifactor	Filifactor alocis	Filifactor alocis ATCC 35896		ABSENT	ABSENT	ABSENT	yes	ABSENT	ABSENT	ABSENT	ABSENT	ABSENT	ABSENT	ABSENT	ABSENT	yes	ABSENT	yes	ABSENT	ABSENT	ABSENT	ABSENT	ABSENT	ABSENT	ABSENT	ABSENT	ABSENT	ABSENT	ABSENT
3	1260	Firmicutes	Tissierellia	Tissierellales	Peptoniphilaceae	Finegoldia	Finegoldia magna	Finegoldia magna		ABSENT	ABSENT	ABSENT	ABSENT	ABSENT	ABSENT	ABSENT	ABSENT	ABSENT	ABSENT	ABSENT	ABSENT	ABSENT	ABSENT	ABSENT	ABSENT	ABSENT	yes	ABSENT	ABSENT	yes	ABSENT	ABSENT	ABSENT	ABSENT	yes
3	620833	Fusobacteria	Fusobacteriia	Fusobacteriales	Fusobacteriaceae	Fusobacterium	Fusobacterium periodonticum	Fusobacterium periodonticum D10		ABSENT	ABSENT	ABSENT	ABSENT	ABSENT	ABSENT	yes	ABSENT	ABSENT	ABSENT	ABSENT	ABSENT	ABSENT	yes	yes	ABSENT	ABSENT	ABSENT	ABSENT	ABSENT	ABSENT	ABSENT	ABSENT	ABSENT	ABSENT	ABSENT
3	1378	Firmicutes	Bacilli	Bacillales	Bacillales_u_f	Gemella	Gemella_u_s	Gemella_u_t		yes	ABSENT	ABSENT	ABSENT	ABSENT	ABSENT	ABSENT	ABSENT	ABSENT	yes	yes	ABSENT	ABSENT	ABSENT	ABSENT	ABSENT	ABSENT	ABSENT	ABSENT	ABSENT	ABSENT	ABSENT	ABSENT	ABSENT	ABSENT	ABSENT
3	129337	Firmicutes	Bacilli	Bacillales	Bacillaceae	Geobacillus	Geobacillus_u_s	Geobacillus_u_t		ABSENT	ABSENT	ABSENT	yes	ABSENT	ABSENT	ABSENT	ABSENT	ABSENT	ABSENT	ABSENT	yes	ABSENT	ABSENT	ABSENT	ABSENT	ABSENT	ABSENT	ABSENT	ABSENT	ABSENT	ABSENT	yes	ABSENT	ABSENT	ABSENT
3	1422	Firmicutes	Bacilli	Bacillales	Bacillaceae	Geobacillus	Geobacillus stearothermophilus	Geobacillus stearothermophilus		ABSENT	ABSENT	ABSENT	yes	ABSENT	ABSENT	ABSENT	ABSENT	ABSENT	ABSENT	ABSENT	yes	ABSENT	ABSENT	ABSENT	ABSENT	ABSENT	ABSENT	ABSENT	ABSENT	ABSENT	yes	ABSENT	ABSENT	ABSENT	ABSENT
3	1035188	Proteobacteria	Gammaproteobacteria	Pasteurellales	Pasteurellaceae	Haemophilus	Haemophilus pittmaniae	Haemophilus pittmaniae HK 85		ABSENT	ABSENT	ABSENT	ABSENT	ABSENT	ABSENT	yes	ABSENT	ABSENT	ABSENT	ABSENT	yes	ABSENT	ABSENT	yes	ABSENT	ABSENT	ABSENT	ABSENT	ABSENT	ABSENT	ABSENT	ABSENT	ABSENT	ABSENT	ABSENT
3	963	Proteobacteria	Betaproteobacteria	Burkholderiales	Oxalobacteraceae	Herbaspirillum	Herbaspirillum_u_s	Herbaspirillum_u_t		yes	ABSENT	ABSENT	ABSENT	ABSENT	ABSENT	ABSENT	ABSENT	ABSENT	ABSENT	yes	ABSENT	ABSENT	ABSENT	ABSENT	ABSENT	ABSENT	ABSENT	ABSENT	ABSENT	ABSENT	yes	ABSENT	ABSENT	ABSENT	ABSENT
3	378753	Actinobacteria	Actinobacteria	Micrococcales	Micrococcaceae	Kocuria	Kocuria rhizophila	Kocuria rhizophila DC2201		ABSENT	ABSENT	ABSENT	ABSENT	ABSENT	ABSENT	ABSENT	ABSENT	ABSENT	ABSENT	yes	ABSENT	ABSENT	ABSENT	ABSENT	ABSENT	ABSENT	ABSENT	ABSENT	ABSENT	yes	ABSENT	yes	ABSENT	ABSENT	ABSENT
3	585524	Firmicutes	Bacilli	Lactobacillales	Lactobacillaceae	Lactobacillus	Lactobacillus amylolyticus	Lactobacillus amylolyticus DSM 11664		ABSENT	yes	yes	ABSENT	ABSENT	ABSENT	ABSENT	ABSENT	ABSENT	ABSENT	ABSENT	ABSENT	ABSENT	yes	ABSENT	ABSENT	ABSENT	ABSENT	ABSENT	ABSENT	ABSENT	ABSENT	ABSENT	ABSENT	ABSENT	ABSENT
3	883094	Firmicutes	Bacilli	Lactobacillales	Lactobacillaceae	Lactobacillus	Lactobacillus crispatus	Lactobacillus crispatus FB049-03		yes	ABSENT	ABSENT	ABSENT	ABSENT	yes	ABSENT	ABSENT	ABSENT	ABSENT	ABSENT	ABSENT	yes	ABSENT	ABSENT	ABSENT	ABSENT	ABSENT	ABSENT	ABSENT	ABSENT	ABSENT	ABSENT	ABSENT	ABSENT	ABSENT
3	1584	Firmicutes	Bacilli	Lactobacillales	Lactobacillaceae	Lactobacillus	Lactobacillus delbrueckii	Lactobacillus delbrueckii		ABSENT	ABSENT	ABSENT	ABSENT	ABSENT	ABSENT	ABSENT	ABSENT	ABSENT	ABSENT	ABSENT	ABSENT	ABSENT	ABSENT	ABSENT	ABSENT	ABSENT	ABSENT	yes	yes	ABSENT	ABSENT	ABSENT	ABSENT	ABSENT	yes
3	405566	Firmicutes	Bacilli	Lactobacillales	Lactobacillaceae	Lactobacillus	Lactobacillus helveticus	Lactobacillus helveticus DPC 4571		ABSENT	ABSENT	ABSENT	ABSENT	yes	ABSENT	ABSENT	ABSENT	ABSENT	ABSENT	ABSENT	ABSENT	ABSENT	ABSENT	ABSENT	ABSENT	ABSENT	ABSENT	ABSENT	ABSENT	ABSENT	yes	yes	ABSENT	ABSENT	ABSENT
3	97478	Firmicutes	Bacilli	Lactobacillales	Lactobacillaceae	Lactobacillus	Lactobacillus mucosae	Lactobacillus mucosae		ABSENT	yes	yes	ABSENT	ABSENT	ABSENT	ABSENT	ABSENT	ABSENT	ABSENT	ABSENT	ABSENT	ABSENT	yes	ABSENT	ABSENT	ABSENT	ABSENT	ABSENT	ABSENT	ABSENT	ABSENT	ABSENT	ABSENT	ABSENT	ABSENT
3	1599	Firmicutes	Bacilli	Lactobacillales	Lactobacillaceae	Lactobacillus	Lactobacillus sakei	Lactobacillus sakei		ABSENT	yes	ABSENT	ABSENT	ABSENT	ABSENT	ABSENT	ABSENT	ABSENT	ABSENT	ABSENT	ABSENT	ABSENT	yes	ABSENT	ABSENT	ABSENT	ABSENT	ABSENT	ABSENT	ABSENT	yes	ABSENT	ABSENT	ABSENT	ABSENT
3	1111678	Firmicutes	Bacilli	Lactobacillales	Streptococcaceae	Lactococcus	Lactococcus lactis	Lactococcus lactis subsp. cremoris UC509.9		ABSENT	ABSENT	ABSENT	ABSENT	ABSENT	ABSENT	ABSENT	ABSENT	ABSENT	ABSENT	ABSENT	ABSENT	ABSENT	ABSENT	ABSENT	ABSENT	ABSENT	ABSENT	ABSENT	yes	yes	ABSENT	ABSENT	yes	ABSENT	ABSENT
3	523794	Fusobacteria	Fusobacteriia	Fusobacteriales	Leptotrichiaceae	Leptotrichia	Leptotrichia buccalis	Leptotrichia buccalis C-1013-b		ABSENT	ABSENT	ABSENT	yes	ABSENT	ABSENT	ABSENT	ABSENT	ABSENT	ABSENT	ABSENT	yes	yes	ABSENT	ABSENT	ABSENT	ABSENT	ABSENT	ABSENT	ABSENT	ABSENT	ABSENT	ABSENT	ABSENT	ABSENT	ABSENT
3	157692	Fusobacteria	Fusobacteriia	Fusobacteriales	Leptotrichiaceae	Leptotrichia	Leptotrichia goodfellowii	Leptotrichia goodfellowii		ABSENT	ABSENT	ABSENT	ABSENT	ABSENT	ABSENT	ABSENT	ABSENT	ABSENT	ABSENT	ABSENT	yes	ABSENT	ABSENT	yes	ABSENT	ABSENT	ABSENT	ABSENT	ABSENT	yes	ABSENT	ABSENT	ABSENT	ABSENT	ABSENT
3	1108974	Firmicutes	Bacilli	Lactobacillales	Leuconostocaceae	Leuconostoc	Leuconostoc citreum	Leuconostoc citreum LBAE C10		ABSENT	yes	yes	ABSENT	ABSENT	ABSENT	ABSENT	ABSENT	ABSENT	ABSENT	ABSENT	ABSENT	ABSENT	yes	ABSENT	ABSENT	ABSENT	ABSENT	ABSENT	ABSENT	ABSENT	ABSENT	ABSENT	ABSENT	ABSENT	ABSENT
3	1339246	Firmicutes	Bacilli	Lactobacillales	Leuconostocaceae	Leuconostoc	Leuconostoc pseudomesenteroides	Leuconostoc pseudomesenteroides 1159		ABSENT	yes	yes	ABSENT	ABSENT	ABSENT	ABSENT	ABSENT	ABSENT	ABSENT	ABSENT	ABSENT	ABSENT	yes	ABSENT	ABSENT	ABSENT	ABSENT	ABSENT	ABSENT	ABSENT	ABSENT	ABSENT	ABSENT	ABSENT	ABSENT
3	1442599	Proteobacteria	Gammaproteobacteria	Xanthomonadales	Xanthomonadaceae	Luteimonas	Luteimonas huabeiensis	Luteimonas huabeiensis HB2		ABSENT	ABSENT	ABSENT	yes	ABSENT	ABSENT	ABSENT	ABSENT	ABSENT	ABSENT	ABSENT	ABSENT	ABSENT	ABSENT	ABSENT	ABSENT	yes	ABSENT	ABSENT	ABSENT	yes	ABSENT	ABSENT	ABSENT	ABSENT	ABSENT
3	1231627	Firmicutes	Bacilli	Bacillales	Bacillaceae	Lysinibacillus	Lysinibacillus fusiformis	Lysinibacillus fusiformis ZB2		ABSENT	yes	ABSENT	yes	ABSENT	ABSENT	ABSENT	ABSENT	ABSENT	ABSENT	ABSENT	ABSENT	ABSENT	ABSENT	ABSENT	yes	ABSENT	ABSENT	ABSENT	ABSENT	ABSENT	ABSENT	ABSENT	ABSENT	ABSENT	ABSENT
3	2173	Euryarchaeota	Methanobacteria	Methanobacteriales	Methanobacteriaceae	Methanobrevibacter	Methanobrevibacter smithii	Methanobrevibacter smithii		ABSENT	ABSENT	ABSENT	ABSENT	ABSENT	ABSENT	yes	yes	ABSENT	ABSENT	ABSENT	ABSENT	ABSENT	ABSENT	ABSENT	ABSENT	ABSENT	ABSENT	ABSENT	ABSENT	ABSENT	ABSENT	ABSENT	yes	ABSENT	ABSENT
3	441620	Proteobacteria	Alphaproteobacteria	Rhizobiales	Methylobacteriaceae	Methylobacterium	Methylobacterium populi	Methylobacterium populi BJ001		ABSENT	ABSENT	ABSENT	yes	ABSENT	ABSENT	ABSENT	ABSENT	ABSENT	ABSENT	ABSENT	ABSENT	ABSENT	ABSENT	ABSENT	ABSENT	ABSENT	ABSENT	ABSENT	ABSENT	yes	ABSENT	ABSENT	yes	ABSENT	ABSENT
3	1873	Actinobacteria	Actinobacteria	Micromonosporales	Micromonosporaceae	Micromonospora	Micromonospora_u_s	Micromonospora_u_t		yes	ABSENT	ABSENT	ABSENT	ABSENT	ABSENT	ABSENT	ABSENT	ABSENT	ABSENT	ABSENT	ABSENT	ABSENT	ABSENT	ABSENT	ABSENT	ABSENT	ABSENT	ABSENT	ABSENT	yes	ABSENT	ABSENT	yes	ABSENT	ABSENT
3	1214102	Actinobacteria	Actinobacteria	Corynebacteriales	Mycobacteriaceae	Mycobacterium	Mycobacterium fortuitum	Mycobacterium fortuitum subsp. fortuitum DSM 46621 = ATCC 6841		ABSENT	ABSENT	yes	yes	ABSENT	ABSENT	ABSENT	ABSENT	ABSENT	ABSENT	ABSENT	ABSENT	ABSENT	yes	ABSENT	ABSENT	ABSENT	ABSENT	ABSENT	ABSENT	ABSENT	ABSENT	ABSENT	ABSENT	ABSENT	ABSENT
3	1804	Actinobacteria	Actinobacteria	Corynebacteriales	Mycobacteriaceae	Mycobacterium	Mycobacterium gilvum	Mycobacterium gilvum		ABSENT	ABSENT	ABSENT	ABSENT	ABSENT	yes	ABSENT	ABSENT	ABSENT	ABSENT	ABSENT	ABSENT	yes	ABSENT	ABSENT	ABSENT	ABSENT	ABSENT	ABSENT	ABSENT	ABSENT	yes	ABSENT	ABSENT	ABSENT	ABSENT
3	318424	Actinobacteria	Actinobacteria	Corynebacteriales	Mycobacteriaceae	Mycobacterium	Mycobacterium rufum	Mycobacterium rufum		ABSENT	ABSENT	ABSENT	ABSENT	ABSENT	ABSENT	ABSENT	ABSENT	ABSENT	ABSENT	ABSENT	ABSENT	yes	ABSENT	ABSENT	ABSENT	ABSENT	yes	ABSENT	ABSENT	yes	ABSENT	ABSENT	ABSENT	ABSENT	ABSENT
3	1273687	Actinobacteria	Actinobacteria	Corynebacteriales	Mycobacteriaceae	Mycobacterium	Mycobacterium sp. VKM Ac-1817D	Mycobacterium sp. VKM Ac-1817D_u_t		ABSENT	yes	yes	ABSENT	ABSENT	ABSENT	ABSENT	ABSENT	ABSENT	ABSENT	ABSENT	ABSENT	ABSENT	yes	ABSENT	ABSENT	ABSENT	ABSENT	ABSENT	ABSENT	ABSENT	ABSENT	ABSENT	ABSENT	ABSENT	ABSENT
3	888742	Proteobacteria	Betaproteobacteria	Neisseriales	Neisseriaceae	Neisseria	Neisseria bacilliformis	Neisseria bacilliformis ATCC BAA-1200		yes	ABSENT	ABSENT	ABSENT	ABSENT	ABSENT	ABSENT	yes	ABSENT	ABSENT	ABSENT	ABSENT	ABSENT	ABSENT	ABSENT	ABSENT	ABSENT	ABSENT	ABSENT	ABSENT	ABSENT	yes	ABSENT	ABSENT	ABSENT	ABSENT
3	165696	Proteobacteria	Alphaproteobacteria	Sphingomonadales	Sphingomonadaceae	Novosphingobium	Novosphingobium_u_s	Novosphingobium_u_t		ABSENT	ABSENT	ABSENT	ABSENT	ABSENT	ABSENT	ABSENT	ABSENT	ABSENT	ABSENT	yes	ABSENT	ABSENT	yes	ABSENT	ABSENT	ABSENT	ABSENT	ABSENT	ABSENT	ABSENT	ABSENT	ABSENT	yes	ABSENT	ABSENT
3	529	Proteobacteria	Alphaproteobacteria	Rhizobiales	Brucellaceae	Ochrobactrum	Ochrobactrum anthropi	Ochrobactrum anthropi		yes	ABSENT	ABSENT	ABSENT	ABSENT	ABSENT	ABSENT	ABSENT	ABSENT	ABSENT	yes	ABSENT	ABSENT	ABSENT	ABSENT	ABSENT	ABSENT	ABSENT	ABSENT	ABSENT	ABSENT	yes	ABSENT	ABSENT	ABSENT	ABSENT
3	543311	Firmicutes	Tissierellia	Tissierellales	Peptoniphilaceae	Parvimonas	Parvimonas_u_s	Parvimonas_u_t		ABSENT	ABSENT	ABSENT	ABSENT	ABSENT	ABSENT	ABSENT	ABSENT	ABSENT	yes	ABSENT	yes	ABSENT	ABSENT	ABSENT	ABSENT	ABSENT	ABSENT	yes	ABSENT	ABSENT	ABSENT	ABSENT	ABSENT	ABSENT	ABSENT
3	1254	Firmicutes	Bacilli	Lactobacillales	Lactobacillaceae	Pediococcus	Pediococcus acidilactici	Pediococcus acidilactici		ABSENT	ABSENT	ABSENT	ABSENT	ABSENT	ABSENT	ABSENT	ABSENT	ABSENT	ABSENT	yes	ABSENT	ABSENT	ABSENT	ABSENT	ABSENT	ABSENT	ABSENT	ABSENT	ABSENT	ABSENT	yes	yes	ABSENT	ABSENT	ABSENT
3	1257	Firmicutes	Clostridia	Clostridiales	Peptostreptococcaceae	Peptostreptococcus	Peptostreptococcus_u_s	Peptostreptococcus_u_t		ABSENT	ABSENT	ABSENT	ABSENT	ABSENT	ABSENT	ABSENT	yes	ABSENT	yes	ABSENT	ABSENT	ABSENT	ABSENT	ABSENT	ABSENT	ABSENT	ABSENT	ABSENT	ABSENT	ABSENT	yes	ABSENT	ABSENT	ABSENT	ABSENT
3	1236504	Bacteroidetes	Bacteroidia	Bacteroidales	Prevotellaceae	Prevotella	Prevotella histicola	Prevotella histicola JCM 15637 = DNF00424		ABSENT	ABSENT	ABSENT	yes	ABSENT	ABSENT	ABSENT	ABSENT	ABSENT	ABSENT	ABSENT	yes	ABSENT	ABSENT	ABSENT	ABSENT	ABSENT	yes	ABSENT	ABSENT	ABSENT	ABSENT	ABSENT	ABSENT	ABSENT	ABSENT
3	28131	Bacteroidetes	Bacteroidia	Bacteroidales	Prevotellaceae	Prevotella	Prevotella intermedia	Prevotella intermedia		ABSENT	ABSENT	ABSENT	ABSENT	ABSENT	yes	ABSENT	ABSENT	yes	ABSENT	ABSENT	ABSENT	ABSENT	ABSENT	ABSENT	ABSENT	ABSENT	ABSENT	ABSENT	ABSENT	ABSENT	yes	ABSENT	ABSENT	ABSENT	ABSENT
3	1122985	Bacteroidetes	Bacteroidia	Bacteroidales	Prevotellaceae	Prevotella	Prevotella loescheii	Prevotella loescheii DSM 19665 = JCM 12249 = ATCC 15930		ABSENT	ABSENT	ABSENT	ABSENT	ABSENT	ABSENT	yes	ABSENT	ABSENT	ABSENT	ABSENT	ABSENT	ABSENT	ABSENT	yes	ABSENT	ABSENT	ABSENT	ABSENT	ABSENT	ABSENT	ABSENT	ABSENT	ABSENT	yes	ABSENT
3	1161412	Bacteroidetes	Bacteroidia	Bacteroidales	Prevotellaceae	Prevotella	Prevotella sp. ICM33	Prevotella sp. ICM33_u_t		yes	ABSENT	ABSENT	ABSENT	ABSENT	ABSENT	ABSENT	ABSENT	ABSENT	ABSENT	ABSENT	yes	ABSENT	ABSENT	ABSENT	ABSENT	ABSENT	ABSENT	ABSENT	ABSENT	ABSENT	yes	ABSENT	ABSENT	ABSENT	ABSENT
3	1447529	Proteobacteria	Gammaproteobacteria	Pseudomonadales	Pseudomonadaceae	Pseudomonas	Pseudomonas aeruginosa	Pseudomonas aeruginosa 3574		ABSENT	ABSENT	ABSENT	ABSENT	ABSENT	ABSENT	ABSENT	ABSENT	ABSENT	ABSENT	yes	ABSENT	ABSENT	ABSENT	ABSENT	ABSENT	yes	ABSENT	ABSENT	ABSENT	ABSENT	yes	ABSENT	ABSENT	ABSENT	ABSENT
3	1248438	Proteobacteria	Gammaproteobacteria	Pseudomonadales	Pseudomonadaceae	Pseudomonas	Pseudomonas alcaliphila	Pseudomonas alcaliphila 34		ABSENT	yes	ABSENT	yes	ABSENT	ABSENT	ABSENT	ABSENT	ABSENT	ABSENT	ABSENT	ABSENT	ABSENT	yes	ABSENT	ABSENT	ABSENT	ABSENT	ABSENT	ABSENT	ABSENT	ABSENT	ABSENT	ABSENT	ABSENT	ABSENT
3	1136138	Proteobacteria	Gammaproteobacteria	Pseudomonadales	Pseudomonadaceae	Pseudomonas	Pseudomonas fragi	Pseudomonas fragi B25		ABSENT	ABSENT	ABSENT	yes	ABSENT	ABSENT	ABSENT	ABSENT	ABSENT	ABSENT	ABSENT	ABSENT	yes	ABSENT	ABSENT	ABSENT	ABSENT	ABSENT	ABSENT	ABSENT	yes	ABSENT	ABSENT	ABSENT	ABSENT	ABSENT
3	1123524	Proteobacteria	Gammaproteobacteria	Pseudomonadales	Pseudomonadaceae	Pseudomonas	Pseudomonas monteilii	Pseudomonas monteilii QM		ABSENT	ABSENT	ABSENT	yes	yes	ABSENT	ABSENT	ABSENT	ABSENT	ABSENT	ABSENT	ABSENT	ABSENT	ABSENT	ABSENT	yes	ABSENT	ABSENT	ABSENT	ABSENT	ABSENT	ABSENT	ABSENT	ABSENT	ABSENT	ABSENT
3	1847	Actinobacteria	Actinobacteria	Pseudonocardiales	Pseudonocardiaceae	Pseudonocardia	Pseudonocardia_u_s	Pseudonocardia_u_t		ABSENT	yes	ABSENT	ABSENT	ABSENT	ABSENT	ABSENT	ABSENT	ABSENT	ABSENT	ABSENT	ABSENT	ABSENT	ABSENT	ABSENT	ABSENT	ABSENT	ABSENT	ABSENT	ABSENT	yes	ABSENT	ABSENT	yes	ABSENT	ABSENT
3	34037	Proteobacteria	Gammaproteobacteria	Enterobacterales	Yersiniaceae	Rahnella	Rahnella_u_s	Rahnella_u_t		ABSENT	ABSENT	ABSENT	ABSENT	ABSENT	ABSENT	ABSENT	yes	ABSENT	ABSENT	ABSENT	ABSENT	yes	ABSENT	ABSENT	ABSENT	ABSENT	ABSENT	ABSENT	ABSENT	ABSENT	yes	ABSENT	ABSENT	ABSENT	ABSENT
3	357	Proteobacteria	Alphaproteobacteria	Rhizobiales	Rhizobiaceae	Agrobacterium	Agrobacterium_u_s	Agrobacterium_u_t		ABSENT	ABSENT	ABSENT	ABSENT	ABSENT	ABSENT	ABSENT	yes	ABSENT	ABSENT	yes	ABSENT	ABSENT	ABSENT	ABSENT	ABSENT	ABSENT	ABSENT	ABSENT	ABSENT	ABSENT	yes	ABSENT	ABSENT	ABSENT	ABSENT
3	1510041	Proteobacteria	Alphaproteobacteria	Rhizobiales	Rhizobiaceae	Rhizobium	Rhizobium sp. H41	Rhizobium sp. H41_u_t		ABSENT	ABSENT	ABSENT	yes	ABSENT	ABSENT	ABSENT	ABSENT	ABSENT	ABSENT	yes	ABSENT	ABSENT	ABSENT	ABSENT	ABSENT	ABSENT	ABSENT	ABSENT	ABSENT	ABSENT	yes	ABSENT	ABSENT	ABSENT	ABSENT
3	1263	Firmicutes	Clostridia	Clostridiales	Ruminococcaceae	Ruminococcus	Ruminococcus_u_s	Ruminococcus_u_t		ABSENT	ABSENT	ABSENT	ABSENT	ABSENT	ABSENT	ABSENT	ABSENT	ABSENT	yes	ABSENT	ABSENT	ABSENT	yes	yes	ABSENT	ABSENT	ABSENT	ABSENT	ABSENT	ABSENT	ABSENT	ABSENT	ABSENT	ABSENT	ABSENT
3	457412	Firmicutes	Clostridia	Clostridiales	Ruminococcaceae	Ruminococcus	Ruminococcus sp. 5_1_39BFAA	Ruminococcus sp. 5_1_39BFAA_u_t		ABSENT	ABSENT	ABSENT	ABSENT	ABSENT	ABSENT	ABSENT	yes	ABSENT	ABSENT	yes	ABSENT	ABSENT	ABSENT	ABSENT	ABSENT	ABSENT	ABSENT	ABSENT	ABSENT	ABSENT	ABSENT	yes	ABSENT	ABSENT	ABSENT
3	749551	Firmicutes	Negativicutes	Selenomonadales	Selenomonadaceae	Selenomonas	Selenomonas artemidis	Selenomonas artemidis F0399		ABSENT	ABSENT	ABSENT	ABSENT	ABSENT	ABSENT	yes	ABSENT	ABSENT	ABSENT	ABSENT	yes	ABSENT	ABSENT	yes	ABSENT	ABSENT	ABSENT	ABSENT	ABSENT	ABSENT	ABSENT	ABSENT	ABSENT	ABSENT	ABSENT
3	615	Proteobacteria	Gammaproteobacteria	Enterobacterales	Yersiniaceae	Serratia	Serratia marcescens	Serratia marcescens		ABSENT	ABSENT	ABSENT	ABSENT	ABSENT	ABSENT	ABSENT	ABSENT	ABSENT	ABSENT	yes	ABSENT	ABSENT	ABSENT	ABSENT	ABSENT	yes	ABSENT	ABSENT	ABSENT	ABSENT	ABSENT	yes	ABSENT	ABSENT	ABSENT
3	1090320	Proteobacteria	Alphaproteobacteria	Sphingomonadales	Sphingomonadaceae	Sphingomonas	Sphingomonas melonis	Sphingomonas melonis DAPP-PG 224		ABSENT	ABSENT	ABSENT	ABSENT	ABSENT	yes	ABSENT	ABSENT	ABSENT	ABSENT	ABSENT	ABSENT	yes	ABSENT	ABSENT	ABSENT	ABSENT	ABSENT	ABSENT	ABSENT	ABSENT	ABSENT	ABSENT	yes	ABSENT	ABSENT
3	1090319	Proteobacteria	Alphaproteobacteria	Sphingomonadales	Sphingomonadaceae	Sphingomonas	Sphingomonas phyllosphaerae	Sphingomonas phyllosphaerae FA2		ABSENT	yes	ABSENT	ABSENT	ABSENT	ABSENT	ABSENT	ABSENT	ABSENT	ABSENT	ABSENT	ABSENT	ABSENT	yes	ABSENT	ABSENT	ABSENT	ABSENT	ABSENT	ABSENT	ABSENT	ABSENT	ABSENT	yes	ABSENT	ABSENT
3	1007104	Proteobacteria	Alphaproteobacteria	Sphingomonadales	Sphingomonadaceae	Sphingomonas	Sphingomonas sp. S17	Sphingomonas sp. S17_u_t		ABSENT	ABSENT	ABSENT	yes	ABSENT	yes	ABSENT	ABSENT	ABSENT	ABSENT	ABSENT	ABSENT	yes	ABSENT	ABSENT	ABSENT	ABSENT	ABSENT	ABSENT	ABSENT	ABSENT	ABSENT	ABSENT	ABSENT	ABSENT	ABSENT
3	29388	Firmicutes	Bacilli	Bacillales	Staphylococcaceae	Staphylococcus	Staphylococcus capitis	Staphylococcus capitis		ABSENT	ABSENT	ABSENT	ABSENT	ABSENT	ABSENT	ABSENT	ABSENT	ABSENT	ABSENT	yes	ABSENT	ABSENT	ABSENT	ABSENT	ABSENT	ABSENT	ABSENT	ABSENT	ABSENT	yes	ABSENT	yes	ABSENT	ABSENT	ABSENT
3	979209	Firmicutes	Bacilli	Bacillales	Staphylococcaceae	Staphylococcus	Staphylococcus epidermidis	Staphylococcus epidermidis NIHLM039		ABSENT	ABSENT	ABSENT	ABSENT	ABSENT	ABSENT	yes	ABSENT	ABSENT	ABSENT	ABSENT	ABSENT	ABSENT	ABSENT	yes	ABSENT	ABSENT	ABSENT	ABSENT	yes	ABSENT	ABSENT	ABSENT	ABSENT	ABSENT	ABSENT
3	979208	Firmicutes	Bacilli	Bacillales	Staphylococcaceae	Staphylococcus	Staphylococcus epidermidis	Staphylococcus epidermidis NIHLM040		ABSENT	ABSENT	ABSENT	yes	ABSENT	ABSENT	ABSENT	ABSENT	ABSENT	ABSENT	ABSENT	ABSENT	yes	ABSENT	ABSENT	ABSENT	ABSENT	ABSENT	ABSENT	ABSENT	ABSENT	ABSENT	ABSENT	yes	ABSENT	ABSENT
3	1344991	Firmicutes	Bacilli	Bacillales	Staphylococcaceae	Staphylococcus	Staphylococcus epidermidis	Staphylococcus epidermidis Scl31		ABSENT	yes	ABSENT	ABSENT	yes	ABSENT	ABSENT	ABSENT	ABSENT	ABSENT	yes	ABSENT	ABSENT	ABSENT	ABSENT	ABSENT	ABSENT	ABSENT	ABSENT	ABSENT	ABSENT	ABSENT	ABSENT	ABSENT	ABSENT	ABSENT
3	1286	Firmicutes	Bacilli	Bacillales	Staphylococcaceae	Staphylococcus	Staphylococcus simulans	Staphylococcus simulans		ABSENT	ABSENT	ABSENT	ABSENT	ABSENT	ABSENT	ABSENT	ABSENT	ABSENT	ABSENT	ABSENT	ABSENT	ABSENT	ABSENT	yes	ABSENT	yes	ABSENT	ABSENT	ABSENT	ABSENT	yes	ABSENT	ABSENT	ABSENT	ABSENT
3	904338	Firmicutes	Bacilli	Bacillales	Staphylococcaceae	Staphylococcus	Staphylococcus warneri	Staphylococcus warneri VCU121		yes	ABSENT	ABSENT	ABSENT	ABSENT	yes	ABSENT	ABSENT	ABSENT	ABSENT	ABSENT	ABSENT	ABSENT	ABSENT	ABSENT	ABSENT	ABSENT	ABSENT	ABSENT	ABSENT	ABSENT	ABSENT	ABSENT	ABSENT	ABSENT	yes
3	671232	Firmicutes	Bacilli	Lactobacillales	Streptococcaceae	Streptococcus	Streptococcus anginosus group	Streptococcus anginosus group_u_t		ABSENT	ABSENT	ABSENT	yes	ABSENT	ABSENT	ABSENT	ABSENT	ABSENT	ABSENT	ABSENT	ABSENT	yes	ABSENT	yes	ABSENT	ABSENT	ABSENT	ABSENT	ABSENT	ABSENT	ABSENT	ABSENT	ABSENT	ABSENT	ABSENT
3	862967	Firmicutes	Bacilli	Lactobacillales	Streptococcaceae	Streptococcus	Streptococcus intermedius	Streptococcus intermedius B196		ABSENT	ABSENT	ABSENT	ABSENT	ABSENT	ABSENT	ABSENT	ABSENT	ABSENT	ABSENT	yes	ABSENT	yes	ABSENT	ABSENT	ABSENT	ABSENT	ABSENT	ABSENT	ABSENT	ABSENT	ABSENT	yes	ABSENT	ABSENT	ABSENT
3	1340484	Firmicutes	Bacilli	Lactobacillales	Streptococcaceae	Streptococcus	Streptococcus mitis	Streptococcus mitis 17/34		ABSENT	ABSENT	ABSENT	ABSENT	ABSENT	ABSENT	ABSENT	ABSENT	ABSENT	ABSENT	ABSENT	ABSENT	yes	ABSENT	ABSENT	ABSENT	ABSENT	ABSENT	yes	ABSENT	ABSENT	yes	ABSENT	ABSENT	ABSENT	ABSENT
3	585202	Firmicutes	Bacilli	Lactobacillales	Streptococcaceae	Streptococcus	Streptococcus mitis	Streptococcus mitis SK321		ABSENT	ABSENT	ABSENT	ABSENT	ABSENT	yes	ABSENT	yes	ABSENT	ABSENT	ABSENT	ABSENT	ABSENT	ABSENT	ABSENT	ABSENT	ABSENT	ABSENT	ABSENT	ABSENT	ABSENT	ABSENT	ABSENT	yes	ABSENT	ABSENT
3	888746	Firmicutes	Bacilli	Lactobacillales	Streptococcaceae	Streptococcus	Streptococcus peroris	Streptococcus peroris ATCC 700780		ABSENT	ABSENT	ABSENT	ABSENT	ABSENT	ABSENT	ABSENT	ABSENT	ABSENT	ABSENT	ABSENT	yes	ABSENT	ABSENT	ABSENT	ABSENT	ABSENT	ABSENT	ABSENT	yes	ABSENT	ABSENT	ABSENT	ABSENT	yes	ABSENT
3	760790	Firmicutes	Bacilli	Lactobacillales	Streptococcaceae	Streptococcus	Streptococcus pneumoniae	Streptococcus pneumoniae GA17328		ABSENT	ABSENT	ABSENT	ABSENT	ABSENT	ABSENT	ABSENT	ABSENT	ABSENT	ABSENT	ABSENT	yes	ABSENT	ABSENT	ABSENT	ABSENT	ABSENT	yes	ABSENT	ABSENT	ABSENT	ABSENT	yes	ABSENT	ABSENT	ABSENT
3	1415759	Firmicutes	Bacilli	Lactobacillales	Streptococcaceae	Streptococcus	Streptococcus pseudopneumoniae	Streptococcus pseudopneumoniae 22725		ABSENT	yes	ABSENT	yes	ABSENT	ABSENT	ABSENT	ABSENT	ABSENT	ABSENT	ABSENT	yes	ABSENT	ABSENT	ABSENT	ABSENT	ABSENT	ABSENT	ABSENT	ABSENT	ABSENT	ABSENT	ABSENT	ABSENT	ABSENT	ABSENT
3	888818	Firmicutes	Bacilli	Lactobacillales	Streptococcaceae	Streptococcus	Streptococcus sanguinis	Streptococcus sanguinis SK408		ABSENT	ABSENT	ABSENT	yes	ABSENT	ABSENT	ABSENT	yes	ABSENT	ABSENT	ABSENT	ABSENT	ABSENT	yes	ABSENT	ABSENT	ABSENT	ABSENT	ABSENT	ABSENT	ABSENT	ABSENT	ABSENT	ABSENT	ABSENT	ABSENT
3	1169674	Firmicutes	Bacilli	Lactobacillales	Streptococcaceae	Streptococcus	Streptococcus sp. GMD5S	Streptococcus sp. GMD5S_u_t		ABSENT	ABSENT	ABSENT	ABSENT	ABSENT	ABSENT	ABSENT	ABSENT	ABSENT	yes	ABSENT	ABSENT	ABSENT	ABSENT	ABSENT	ABSENT	yes	ABSENT	ABSENT	ABSENT	ABSENT	ABSENT	ABSENT	yes	ABSENT	ABSENT
3	1156433	Firmicutes	Bacilli	Lactobacillales	Streptococcaceae	Streptococcus	Streptococcus sp. I-P16	Streptococcus sp. I-P16_u_t		ABSENT	ABSENT	ABSENT	ABSENT	ABSENT	ABSENT	yes	ABSENT	ABSENT	ABSENT	ABSENT	ABSENT	ABSENT	ABSENT	yes	ABSENT	ABSENT	ABSENT	ABSENT	ABSENT	ABSENT	ABSENT	yes	ABSENT	ABSENT	ABSENT
3	1161417	Firmicutes	Bacilli	Lactobacillales	Streptococcaceae	Streptococcus	Streptococcus sp. SR4	Streptococcus sp. SR4_u_t		ABSENT	yes	ABSENT	yes	ABSENT	ABSENT	ABSENT	ABSENT	ABSENT	ABSENT	ABSENT	ABSENT	ABSENT	ABSENT	ABSENT	yes	ABSENT	ABSENT	ABSENT	ABSENT	ABSENT	ABSENT	ABSENT	ABSENT	ABSENT	ABSENT
3	1408178	Firmicutes	Bacilli	Lactobacillales	Streptococcaceae	Streptococcus	Streptococcus thermophilus	Streptococcus thermophilus ASCC 1275		yes	ABSENT	ABSENT	ABSENT	ABSENT	ABSENT	yes	ABSENT	ABSENT	ABSENT	ABSENT	ABSENT	ABSENT	ABSENT	ABSENT	ABSENT	ABSENT	ABSENT	ABSENT	ABSENT	ABSENT	ABSENT	yes	ABSENT	ABSENT	ABSENT
3	322159	Firmicutes	Bacilli	Lactobacillales	Streptococcaceae	Streptococcus	Streptococcus thermophilus	Streptococcus thermophilus LMD-9		ABSENT	ABSENT	yes	ABSENT	ABSENT	ABSENT	ABSENT	ABSENT	ABSENT	ABSENT	ABSENT	ABSENT	ABSENT	yes	ABSENT	ABSENT	ABSENT	ABSENT	ABSENT	ABSENT	ABSENT	ABSENT	ABSENT	ABSENT	yes	ABSENT
3	1423145	Firmicutes	Bacilli	Lactobacillales	Streptococcaceae	Streptococcus	Streptococcus thermophilus	Streptococcus thermophilus TH1436		ABSENT	ABSENT	ABSENT	ABSENT	ABSENT	ABSENT	ABSENT	ABSENT	yes	yes	ABSENT	ABSENT	ABSENT	ABSENT	ABSENT	ABSENT	ABSENT	ABSENT	ABSENT	ABSENT	ABSENT	ABSENT	ABSENT	ABSENT	ABSENT	yes
3	203275	Bacteroidetes	Bacteroidia	Bacteroidales	Tannerellaceae	Tannerella	Tannerella forsythia	Tannerella forsythia 92A2		ABSENT	ABSENT	ABSENT	ABSENT	ABSENT	ABSENT	yes	ABSENT	ABSENT	ABSENT	ABSENT	ABSENT	yes	ABSENT	yes	ABSENT	ABSENT	ABSENT	ABSENT	ABSENT	ABSENT	ABSENT	ABSENT	ABSENT	ABSENT	ABSENT
3	46255	Firmicutes	Bacilli	Lactobacillales	Leuconostocaceae	Weissella	Weissella_u_s	Weissella_u_t		ABSENT	ABSENT	yes	ABSENT	ABSENT	ABSENT	ABSENT	ABSENT	ABSENT	ABSENT	yes	ABSENT	ABSENT	ABSENT	ABSENT	ABSENT	ABSENT	yes	ABSENT	ABSENT	ABSENT	ABSENT	ABSENT	ABSENT	ABSENT	ABSENT
3	190485	Proteobacteria	Gammaproteobacteria	Xanthomonadales	Xanthomonadaceae	Xanthomonas	Xanthomonas campestris	Xanthomonas campestris pv. campestris str. ATCC 33913		ABSENT	ABSENT	ABSENT	ABSENT	ABSENT	ABSENT	ABSENT	ABSENT	ABSENT	ABSENT	yes	ABSENT	ABSENT	ABSENT	ABSENT	ABSENT	yes	yes	ABSENT	ABSENT	ABSENT	ABSENT	ABSENT	ABSENT	ABSENT	ABSENT
3	1504823	Bacteria_u_p	Bacteria_u_c	Bacteria_u_o	Bacteria_u_f	Bacteria_u_g	bacterium LF-3	bacterium LF-3_u_t		ABSENT	ABSENT	ABSENT	ABSENT	ABSENT	ABSENT	ABSENT	ABSENT	ABSENT	yes	yes	ABSENT	ABSENT	ABSENT	ABSENT	ABSENT	ABSENT	ABSENT	ABSENT	ABSENT	ABSENT	ABSENT	yes	ABSENT	ABSENT	ABSENT
3	447454	Candidatus Saccharibacteria	Candidatus Saccharibacteria_u_c	Candidatus Saccharibacteria_u_o	Candidatus Saccharibacteria_u_f	Candidatus Saccharibacteria_u_g	candidate division TM7 single-cell isolate TM7a	candidate division TM7 single-cell isolate TM7a_u_t		ABSENT	ABSENT	ABSENT	ABSENT	ABSENT	ABSENT	ABSENT	ABSENT	ABSENT	ABSENT	ABSENT	yes	ABSENT	ABSENT	ABSENT	ABSENT	ABSENT	yes	ABSENT	ABSENT	ABSENT	ABSENT	ABSENT	ABSENT	yes	ABSENT
2	222	Proteobacteria	Betaproteobacteria	Burkholderiales	Alcaligenaceae	Achromobacter	Achromobacter_u_s	Achromobacter_u_t		yes	ABSENT	ABSENT	ABSENT	ABSENT	ABSENT	ABSENT	ABSENT	ABSENT	ABSENT	yes	ABSENT	ABSENT	ABSENT	ABSENT	ABSENT	ABSENT	ABSENT	ABSENT	ABSENT	ABSENT	ABSENT	ABSENT	ABSENT	ABSENT	ABSENT
2	232721	Proteobacteria	Betaproteobacteria	Burkholderiales	Comamonadaceae	Acidovorax	Acidovorax sp. JS42	Acidovorax sp. JS42_u_t		ABSENT	ABSENT	ABSENT	ABSENT	yes	ABSENT	ABSENT	ABSENT	yes	ABSENT	ABSENT	ABSENT	ABSENT	ABSENT	ABSENT	ABSENT	ABSENT	ABSENT	ABSENT	ABSENT	ABSENT	ABSENT	ABSENT	ABSENT	ABSENT	ABSENT
2	40214	Proteobacteria	Gammaproteobacteria	Pseudomonadales	Moraxellaceae	Acinetobacter	Acinetobacter johnsonii	Acinetobacter johnsonii		ABSENT	ABSENT	yes	ABSENT	ABSENT	ABSENT	ABSENT	ABSENT	ABSENT	ABSENT	ABSENT	ABSENT	ABSENT	ABSENT	yes	ABSENT	ABSENT	ABSENT	ABSENT	ABSENT	ABSENT	ABSENT	ABSENT	ABSENT	ABSENT	ABSENT
2	106654	Proteobacteria	Gammaproteobacteria	Pseudomonadales	Moraxellaceae	Acinetobacter	Acinetobacter nosocomialis	Acinetobacter nosocomialis		ABSENT	ABSENT	ABSENT	yes	ABSENT	ABSENT	ABSENT	ABSENT	ABSENT	ABSENT	ABSENT	ABSENT	ABSENT	ABSENT	ABSENT	yes	ABSENT	ABSENT	ABSENT	ABSENT	ABSENT	ABSENT	ABSENT	ABSENT	ABSENT	ABSENT
2	981333	Proteobacteria	Gammaproteobacteria	Pseudomonadales	Moraxellaceae	Acinetobacter	Acinetobacter parvus	Acinetobacter parvus DSM 16617 = CIP 108168		ABSENT	ABSENT	ABSENT	yes	ABSENT	ABSENT	ABSENT	ABSENT	ABSENT	ABSENT	ABSENT	yes	ABSENT	ABSENT	ABSENT	ABSENT	ABSENT	ABSENT	ABSENT	ABSENT	ABSENT	ABSENT	ABSENT	ABSENT	ABSENT	ABSENT
2	1144662	Proteobacteria	Gammaproteobacteria	Pseudomonadales	Moraxellaceae	Acinetobacter	Acinetobacter sp. CIP 101966	Acinetobacter sp. CIP 101966_u_t		ABSENT	ABSENT	ABSENT	ABSENT	yes	ABSENT	ABSENT	ABSENT	ABSENT	ABSENT	ABSENT	ABSENT	ABSENT	yes	ABSENT	ABSENT	ABSENT	ABSENT	ABSENT	ABSENT	ABSENT	ABSENT	ABSENT	ABSENT	ABSENT	ABSENT
2	1217716	Proteobacteria	Gammaproteobacteria	Pseudomonadales	Moraxellaceae	Acinetobacter	Acinetobacter ursingii	Acinetobacter ursingii NIPH 706		ABSENT	ABSENT	ABSENT	ABSENT	ABSENT	ABSENT	ABSENT	ABSENT	ABSENT	yes	yes	ABSENT	ABSENT	ABSENT	ABSENT	ABSENT	ABSENT	ABSENT	ABSENT	ABSENT	ABSENT	ABSENT	ABSENT	ABSENT	ABSENT	ABSENT
2	1760	Actinobacteria	Actinobacteria	Actinobacteria_u_o	Actinobacteria_u_f	Actinobacteria_u_g	Actinobacteria_u_s	Actinobacteria_u_t		ABSENT	ABSENT	ABSENT	ABSENT	ABSENT	ABSENT	ABSENT	ABSENT	ABSENT	ABSENT	ABSENT	ABSENT	ABSENT	ABSENT	ABSENT	ABSENT	ABSENT	yes	ABSENT	ABSENT	ABSENT	ABSENT	ABSENT	yes	ABSENT	ABSENT
2	883066	Actinobacteria	Actinobacteria	Actinomycetales	Actinomycetaceae	Actinobaculum	Actinobaculum massiliense	Actinobaculum massiliense ACS-171-V-Col2		ABSENT	ABSENT	ABSENT	ABSENT	ABSENT	ABSENT	ABSENT	ABSENT	ABSENT	ABSENT	ABSENT	ABSENT	ABSENT	ABSENT	yes	ABSENT	ABSENT	ABSENT	yes	ABSENT	ABSENT	ABSENT	ABSENT	ABSENT	ABSENT	ABSENT
2	1120944	Actinobacteria	Actinobacteria	Actinomycetales	Actinomycetaceae	Actinomyces	Actinomyces israelii	Actinomyces israelii DSM 43320		ABSENT	ABSENT	ABSENT	ABSENT	ABSENT	ABSENT	ABSENT	ABSENT	ABSENT	ABSENT	ABSENT	yes	ABSENT	ABSENT	ABSENT	ABSENT	ABSENT	ABSENT	ABSENT	ABSENT	ABSENT	yes	ABSENT	ABSENT	ABSENT	ABSENT
2	878320	Proteobacteria	Gammaproteobacteria	Aeromonadales	Aeromonadaceae	Aeromonas	Aeromonas caviae	Aeromonas caviae Ae398		ABSENT	ABSENT	ABSENT	ABSENT	ABSENT	ABSENT	ABSENT	ABSENT	ABSENT	ABSENT	yes	ABSENT	ABSENT	ABSENT	ABSENT	ABSENT	ABSENT	ABSENT	ABSENT	ABSENT	ABSENT	yes	ABSENT	ABSENT	ABSENT	ABSENT
2	644	Proteobacteria	Gammaproteobacteria	Aeromonadales	Aeromonadaceae	Aeromonas	Aeromonas hydrophila	Aeromonas hydrophila		ABSENT	ABSENT	ABSENT	ABSENT	ABSENT	ABSENT	ABSENT	ABSENT	ABSENT	ABSENT	ABSENT	yes	ABSENT	yes	ABSENT	ABSENT	ABSENT	ABSENT	ABSENT	ABSENT	ABSENT	ABSENT	ABSENT	ABSENT	ABSENT	ABSENT
2	46352	Actinobacteria	Actinobacteria	Micrococcales	Microbacteriaceae	Agrococcus	Agrococcus_u_s	Agrococcus_u_t		ABSENT	ABSENT	ABSENT	ABSENT	ABSENT	ABSENT	ABSENT	ABSENT	ABSENT	ABSENT	ABSENT	ABSENT	yes	ABSENT	ABSENT	ABSENT	ABSENT	ABSENT	ABSENT	ABSENT	yes	ABSENT	ABSENT	ABSENT	ABSENT	ABSENT
2	507	Proteobacteria	Betaproteobacteria	Burkholderiales	Alcaligenaceae	Alcaligenes	Alcaligenes_u_s	Alcaligenes_u_t		ABSENT	ABSENT	ABSENT	ABSENT	ABSENT	ABSENT	ABSENT	ABSENT	ABSENT	ABSENT	ABSENT	ABSENT	ABSENT	ABSENT	ABSENT	ABSENT	ABSENT	ABSENT	ABSENT	ABSENT	ABSENT	yes	yes	ABSENT	ABSENT	ABSENT
2	111142	Proteobacteria	Gammaproteobacteria	Alteromonadales	Alteromonadaceae	Alishewanella	Alishewanella_u_s	Alishewanella_u_t		ABSENT	ABSENT	ABSENT	yes	ABSENT	ABSENT	ABSENT	ABSENT	ABSENT	ABSENT	ABSENT	ABSENT	ABSENT	yes	ABSENT	ABSENT	ABSENT	ABSENT	ABSENT	ABSENT	ABSENT	ABSENT	ABSENT	ABSENT	ABSENT	ABSENT
2	1195246	Proteobacteria	Gammaproteobacteria	Alteromonadales	Alteromonadaceae	Alishewanella	Alishewanella agri	Alishewanella agri BL06		ABSENT	ABSENT	ABSENT	yes	ABSENT	ABSENT	ABSENT	ABSENT	ABSENT	ABSENT	ABSENT	ABSENT	ABSENT	yes	ABSENT	ABSENT	ABSENT	ABSENT	ABSENT	ABSENT	ABSENT	ABSENT	ABSENT	ABSENT	ABSENT	ABSENT
2	239759	Bacteroidetes	Bacteroidia	Bacteroidales	Rikenellaceae	Alistipes	Alistipes_u_s	Alistipes_u_t		ABSENT	ABSENT	ABSENT	ABSENT	ABSENT	ABSENT	ABSENT	ABSENT	ABSENT	ABSENT	ABSENT	ABSENT	ABSENT	ABSENT	yes	ABSENT	ABSENT	ABSENT	ABSENT	ABSENT	ABSENT	ABSENT	yes	ABSENT	ABSENT	ABSENT
2	1120977	Proteobacteria	Gammaproteobacteria	Pseudomonadales	Moraxellaceae	Alkanindiges	Alkanindiges illinoisensis	Alkanindiges illinoisensis DSM 15370		ABSENT	ABSENT	ABSENT	ABSENT	ABSENT	yes	ABSENT	ABSENT	ABSENT	ABSENT	ABSENT	ABSENT	yes	ABSENT	ABSENT	ABSENT	ABSENT	ABSENT	ABSENT	ABSENT	ABSENT	ABSENT	ABSENT	ABSENT	ABSENT	ABSENT
2	31989	Proteobacteria	Alphaproteobacteria	Rhodobacterales	Rhodobacteraceae	Rhodobacteraceae_u_g	Rhodobacteraceae_u_s	Rhodobacteraceae_u_t		ABSENT	ABSENT	ABSENT	ABSENT	ABSENT	ABSENT	ABSENT	ABSENT	ABSENT	ABSENT	ABSENT	ABSENT	ABSENT	ABSENT	ABSENT	ABSENT	ABSENT	ABSENT	ABSENT	ABSENT	ABSENT	ABSENT	ABSENT	yes	ABSENT	yes
2	33032	Firmicutes	Tissierellia	Tissierellales	Peptoniphilaceae	Anaerococcus	Anaerococcus lactolyticus	Anaerococcus lactolyticus		ABSENT	ABSENT	ABSENT	ABSENT	ABSENT	ABSENT	ABSENT	ABSENT	ABSENT	ABSENT	yes	ABSENT	ABSENT	ABSENT	yes	ABSENT	ABSENT	ABSENT	ABSENT	ABSENT	ABSENT	ABSENT	ABSENT	ABSENT	ABSENT	ABSENT
2	490567	Proteobacteria	Gammaproteobacteria	Xanthomonadales	Xanthomonadaceae	Arenimonas	Arenimonas_u_s	Arenimonas_u_t		ABSENT	ABSENT	ABSENT	yes	ABSENT	ABSENT	ABSENT	ABSENT	ABSENT	ABSENT	ABSENT	ABSENT	ABSENT	ABSENT	ABSENT	ABSENT	ABSENT	ABSENT	ABSENT	ABSENT	yes	ABSENT	ABSENT	ABSENT	ABSENT	ABSENT
2	1287474	Actinobacteria	Coriobacteriia	Coriobacteriales	Atopobiaceae	Atopobium	Atopobium parvulum	Atopobium parvulum DNF00906		ABSENT	ABSENT	ABSENT	yes	ABSENT	ABSENT	ABSENT	ABSENT	ABSENT	ABSENT	ABSENT	ABSENT	ABSENT	ABSENT	ABSENT	ABSENT	ABSENT	yes	ABSENT	ABSENT	ABSENT	ABSENT	ABSENT	ABSENT	ABSENT	ABSENT
2	1190620	Actinobacteria	Coriobacteriia	Coriobacteriales	Atopobiaceae	Atopobium	Atopobium sp. ICM42b	Atopobium sp. ICM42b_u_t		ABSENT	ABSENT	ABSENT	yes	ABSENT	ABSENT	ABSENT	ABSENT	ABSENT	ABSENT	ABSENT	ABSENT	ABSENT	ABSENT	ABSENT	ABSENT	ABSENT	yes	ABSENT	ABSENT	ABSENT	ABSENT	ABSENT	ABSENT	ABSENT	ABSENT
2	191	Proteobacteria	Alphaproteobacteria	Rhodospirillales	Rhodospirillaceae	Azospirillum	Azospirillum_u_s	Azospirillum_u_t		ABSENT	ABSENT	ABSENT	ABSENT	ABSENT	ABSENT	ABSENT	ABSENT	ABSENT	ABSENT	ABSENT	ABSENT	ABSENT	ABSENT	ABSENT	ABSENT	ABSENT	ABSENT	ABSENT	ABSENT	yes	ABSENT	yes	ABSENT	ABSENT	ABSENT
2	492670	Firmicutes	Bacilli	Bacillales	Bacillaceae	Bacillus	Bacillus velezensis	Bacillus velezensis		ABSENT	ABSENT	ABSENT	ABSENT	ABSENT	ABSENT	yes	ABSENT	ABSENT	ABSENT	ABSENT	ABSENT	ABSENT	ABSENT	yes	ABSENT	ABSENT	ABSENT	ABSENT	ABSENT	ABSENT	ABSENT	ABSENT	ABSENT	ABSENT	ABSENT
2	653685	Firmicutes	Bacilli	Bacillales	Bacillaceae	Bacillus	Bacillus subtilis group	Bacillus subtilis group_u_t		ABSENT	ABSENT	ABSENT	ABSENT	ABSENT	ABSENT	yes	ABSENT	ABSENT	ABSENT	ABSENT	ABSENT	ABSENT	ABSENT	yes	ABSENT	ABSENT	ABSENT	ABSENT	ABSENT	ABSENT	ABSENT	ABSENT	ABSENT	ABSENT	ABSENT
2	1423	Firmicutes	Bacilli	Bacillales	Bacillaceae	Bacillus	Bacillus subtilis	Bacillus subtilis		ABSENT	ABSENT	ABSENT	ABSENT	ABSENT	ABSENT	yes	ABSENT	ABSENT	ABSENT	ABSENT	ABSENT	ABSENT	ABSENT	ABSENT	ABSENT	ABSENT	ABSENT	ABSENT	ABSENT	ABSENT	ABSENT	ABSENT	ABSENT	yes	ABSENT
2	171549	Bacteroidetes	Bacteroidia	Bacteroidales	Bacteroidales_u_f	Bacteroidales_u_g	Bacteroidales_u_s	Bacteroidales_u_t		ABSENT	ABSENT	ABSENT	ABSENT	ABSENT	ABSENT	yes	ABSENT	ABSENT	ABSENT	ABSENT	ABSENT	ABSENT	ABSENT	yes	ABSENT	ABSENT	ABSENT	ABSENT	ABSENT	ABSENT	ABSENT	ABSENT	ABSENT	ABSENT	ABSENT
2	246787	Bacteroidetes	Bacteroidia	Bacteroidales	Bacteroidaceae	Bacteroides	Bacteroides cellulosilyticus	Bacteroides cellulosilyticus		ABSENT	ABSENT	ABSENT	ABSENT	ABSENT	ABSENT	ABSENT	yes	ABSENT	ABSENT	yes	ABSENT	ABSENT	ABSENT	ABSENT	ABSENT	ABSENT	ABSENT	ABSENT	ABSENT	ABSENT	ABSENT	ABSENT	ABSENT	ABSENT	ABSENT
2	357276	Bacteroidetes	Bacteroidia	Bacteroidales	Bacteroidaceae	Bacteroides	Bacteroides dorei	Bacteroides dorei		ABSENT	ABSENT	ABSENT	ABSENT	ABSENT	ABSENT	ABSENT	ABSENT	ABSENT	ABSENT	yes	ABSENT	ABSENT	ABSENT	ABSENT	ABSENT	ABSENT	ABSENT	ABSENT	ABSENT	ABSENT	ABSENT	yes	ABSENT	ABSENT	ABSENT
2	665953	Bacteroidetes	Bacteroidia	Bacteroidales	Bacteroidaceae	Bacteroides	Bacteroides eggerthii	Bacteroides eggerthii 1_2_48FAA		ABSENT	ABSENT	ABSENT	ABSENT	ABSENT	ABSENT	ABSENT	ABSENT	ABSENT	ABSENT	yes	ABSENT	ABSENT	ABSENT	ABSENT	ABSENT	ABSENT	ABSENT	ABSENT	ABSENT	ABSENT	ABSENT	yes	ABSENT	ABSENT	ABSENT
2	1121098	Bacteroidetes	Bacteroidia	Bacteroidales	Bacteroidaceae	Bacteroides	Bacteroides massiliensis	Bacteroides massiliensis B84634 = Timone 84634 = DSM 17679 = JCM 13223		ABSENT	ABSENT	ABSENT	ABSENT	ABSENT	ABSENT	ABSENT	ABSENT	ABSENT	ABSENT	yes	ABSENT	ABSENT	ABSENT	ABSENT	ABSENT	ABSENT	ABSENT	ABSENT	ABSENT	ABSENT	ABSENT	yes	ABSENT	ABSENT	ABSENT
2	457394	Bacteroidetes	Bacteroidia	Bacteroidales	Bacteroidaceae	Bacteroides	Bacteroides sp. 4_3_47FAA	Bacteroides sp. 4_3_47FAA_u_t		ABSENT	ABSENT	ABSENT	ABSENT	ABSENT	ABSENT	ABSENT	ABSENT	ABSENT	ABSENT	yes	ABSENT	ABSENT	ABSENT	ABSENT	ABSENT	ABSENT	ABSENT	ABSENT	ABSENT	ABSENT	ABSENT	yes	ABSENT	ABSENT	ABSENT
2	216816	Actinobacteria	Actinobacteria	Bifidobacteriales	Bifidobacteriaceae	Bifidobacterium	Bifidobacterium longum	Bifidobacterium longum		ABSENT	ABSENT	ABSENT	ABSENT	ABSENT	yes	ABSENT	ABSENT	ABSENT	ABSENT	ABSENT	ABSENT	ABSENT	ABSENT	ABSENT	ABSENT	yes	ABSENT	ABSENT	ABSENT	ABSENT	ABSENT	ABSENT	ABSENT	ABSENT	ABSENT
2	1437612	Actinobacteria	Actinobacteria	Bifidobacteriales	Bifidobacteriaceae	Bifidobacterium	Bifidobacterium adolescentis	Bifidobacterium stercoris JCM 15918		ABSENT	yes	ABSENT	ABSENT	ABSENT	ABSENT	ABSENT	ABSENT	ABSENT	ABSENT	yes	ABSENT	ABSENT	ABSENT	ABSENT	ABSENT	ABSENT	ABSENT	ABSENT	ABSENT	ABSENT	ABSENT	ABSENT	ABSENT	ABSENT	ABSENT
2	1380356	Actinobacteria	Actinobacteria	Geodermatophilales	Geodermatophilaceae	Blastococcus	Blastococcus sp. URHD0036	Blastococcus sp. URHD0036_u_t		ABSENT	ABSENT	ABSENT	ABSENT	ABSENT	ABSENT	ABSENT	ABSENT	ABSENT	ABSENT	ABSENT	ABSENT	ABSENT	ABSENT	ABSENT	ABSENT	ABSENT	ABSENT	ABSENT	ABSENT	yes	ABSENT	ABSENT	yes	ABSENT	ABSENT
2	1226324	Firmicutes	Clostridia	Clostridiales	Lachnospiraceae	Blautia	Blautia sp. KLE 1732	Blautia sp. KLE 1732_u_t		ABSENT	ABSENT	ABSENT	ABSENT	ABSENT	ABSENT	ABSENT	ABSENT	ABSENT	ABSENT	yes	ABSENT	ABSENT	ABSENT	ABSENT	ABSENT	ABSENT	ABSENT	ABSENT	ABSENT	ABSENT	ABSENT	yes	ABSENT	ABSENT	ABSENT
2	1121115	Firmicutes	Clostridia	Clostridiales	Lachnospiraceae	Blautia	Blautia wexlerae	Blautia wexlerae DSM 19850		ABSENT	ABSENT	ABSENT	ABSENT	ABSENT	ABSENT	ABSENT	ABSENT	ABSENT	ABSENT	yes	ABSENT	ABSENT	ABSENT	ABSENT	ABSENT	ABSENT	ABSENT	ABSENT	ABSENT	ABSENT	ABSENT	yes	ABSENT	ABSENT	ABSENT
2	1074488	Actinobacteria	Actinobacteria	Micrococcales	Dermabacteraceae	Brachybacterium	Brachybacterium squillarum	Brachybacterium squillarum M-6-3		ABSENT	ABSENT	ABSENT	yes	ABSENT	ABSENT	ABSENT	ABSENT	ABSENT	ABSENT	ABSENT	ABSENT	ABSENT	ABSENT	ABSENT	ABSENT	yes	ABSENT	ABSENT	ABSENT	ABSENT	ABSENT	ABSENT	ABSENT	ABSENT	ABSENT
2	1176165	Actinobacteria	Actinobacteria	Micrococcales	Brevibacteriaceae	Brevibacterium	Brevibacterium ravenspurgense	Brevibacterium ravenspurgense 5401308 = CCUG 53855		ABSENT	ABSENT	ABSENT	ABSENT	ABSENT	ABSENT	ABSENT	ABSENT	ABSENT	ABSENT	ABSENT	ABSENT	ABSENT	ABSENT	ABSENT	ABSENT	ABSENT	ABSENT	ABSENT	ABSENT	ABSENT	yes	yes	ABSENT	ABSENT	ABSENT
2	588932	Proteobacteria	Alphaproteobacteria	Caulobacterales	Caulobacteraceae	Brevundimonas	Brevundimonas naejangsanensis	Brevundimonas naejangsanensis		ABSENT	ABSENT	ABSENT	yes	ABSENT	ABSENT	ABSENT	ABSENT	ABSENT	ABSENT	ABSENT	ABSENT	ABSENT	ABSENT	ABSENT	ABSENT	ABSENT	ABSENT	ABSENT	ABSENT	ABSENT	ABSENT	ABSENT	ABSENT	yes	ABSENT
2	553220	Proteobacteria	Epsilonproteobacteria	Campylobacterales	Campylobacteraceae	Campylobacter	Campylobacter gracilis	Campylobacter gracilis RM3268		ABSENT	ABSENT	ABSENT	ABSENT	ABSENT	ABSENT	yes	ABSENT	ABSENT	ABSENT	ABSENT	ABSENT	ABSENT	ABSENT	yes	ABSENT	ABSENT	ABSENT	ABSENT	ABSENT	ABSENT	ABSENT	ABSENT	ABSENT	ABSENT	ABSENT
2	553218	Proteobacteria	Epsilonproteobacteria	Campylobacterales	Campylobacteraceae	Campylobacter	Campylobacter rectus	Campylobacter rectus RM3267		ABSENT	ABSENT	ABSENT	ABSENT	ABSENT	ABSENT	yes	ABSENT	ABSENT	ABSENT	ABSENT	ABSENT	ABSENT	ABSENT	yes	ABSENT	ABSENT	ABSENT	ABSENT	ABSENT	ABSENT	ABSENT	ABSENT	ABSENT	ABSENT	ABSENT
2	1244083	Proteobacteria	Epsilonproteobacteria	Campylobacterales	Campylobacteraceae	Campylobacter	Campylobacter showae	Campylobacter showae CSUNSWCD		ABSENT	ABSENT	ABSENT	ABSENT	ABSENT	ABSENT	yes	ABSENT	ABSENT	ABSENT	ABSENT	ABSENT	ABSENT	ABSENT	yes	ABSENT	ABSENT	ABSENT	ABSENT	ABSENT	ABSENT	ABSENT	ABSENT	ABSENT	ABSENT	ABSENT
2	1449336	Firmicutes	Bacilli	Lactobacillales	Carnobacteriaceae	Carnobacterium	Carnobacterium divergens	Carnobacterium divergens DSM 20623		ABSENT	ABSENT	yes	ABSENT	ABSENT	ABSENT	ABSENT	ABSENT	ABSENT	ABSENT	ABSENT	ABSENT	ABSENT	yes	ABSENT	ABSENT	ABSENT	ABSENT	ABSENT	ABSENT	ABSENT	ABSENT	ABSENT	ABSENT	ABSENT	ABSENT
2	592026	Firmicutes	Clostridia	Clostridiales	Lachnospiraceae	Catonella	Catonella morbi	Catonella morbi ATCC 51271		ABSENT	ABSENT	ABSENT	ABSENT	ABSENT	ABSENT	yes	ABSENT	ABSENT	ABSENT	ABSENT	ABSENT	ABSENT	ABSENT	yes	ABSENT	ABSENT	ABSENT	ABSENT	ABSENT	ABSENT	ABSENT	ABSENT	ABSENT	ABSENT	ABSENT
2	75	Proteobacteria	Alphaproteobacteria	Caulobacterales	Caulobacteraceae	Caulobacter	Caulobacter_u_s	Caulobacter_u_t		yes	ABSENT	ABSENT	ABSENT	yes	ABSENT	ABSENT	ABSENT	ABSENT	ABSENT	ABSENT	ABSENT	ABSENT	ABSENT	ABSENT	ABSENT	ABSENT	ABSENT	ABSENT	ABSENT	ABSENT	ABSENT	ABSENT	ABSENT	ABSENT	ABSENT
2	990721	Firmicutes	Clostridia	Clostridiales	Christensenellaceae	Christensenella	Christensenella_u_s	Christensenella_u_t		ABSENT	ABSENT	ABSENT	ABSENT	ABSENT	ABSENT	ABSENT	ABSENT	ABSENT	ABSENT	ABSENT	ABSENT	ABSENT	ABSENT	ABSENT	ABSENT	ABSENT	ABSENT	ABSENT	ABSENT	ABSENT	yes	yes	ABSENT	ABSENT	ABSENT
2	1450526	Bacteroidetes	Flavobacteriia	Flavobacteriales	Flavobacteriaceae	Chryseobacterium	Chryseobacterium haifense	Chryseobacterium haifense DSM 19056		ABSENT	ABSENT	ABSENT	ABSENT	ABSENT	ABSENT	ABSENT	ABSENT	ABSENT	ABSENT	ABSENT	yes	ABSENT	ABSENT	ABSENT	ABSENT	ABSENT	ABSENT	ABSENT	ABSENT	ABSENT	yes	ABSENT	ABSENT	ABSENT	ABSENT
2	290338	Proteobacteria	Gammaproteobacteria	Enterobacterales	Enterobacteriaceae	Citrobacter	Citrobacter koseri	Citrobacter koseri ATCC BAA-895		ABSENT	ABSENT	ABSENT	ABSENT	ABSENT	ABSENT	yes	ABSENT	ABSENT	ABSENT	ABSENT	ABSENT	ABSENT	ABSENT	yes	ABSENT	ABSENT	ABSENT	ABSENT	ABSENT	ABSENT	ABSENT	ABSENT	ABSENT	ABSENT	ABSENT
2	1573	Actinobacteria	Actinobacteria	Micrococcales	Microbacteriaceae	Clavibacter	Clavibacter_u_s	Clavibacter_u_t		ABSENT	yes	ABSENT	ABSENT	ABSENT	ABSENT	ABSENT	ABSENT	ABSENT	ABSENT	ABSENT	ABSENT	ABSENT	ABSENT	ABSENT	ABSENT	ABSENT	ABSENT	ABSENT	ABSENT	ABSENT	ABSENT	ABSENT	yes	ABSENT	ABSENT
2	938288	Firmicutes	Clostridia	Clostridiales	Clostridiales_u_f	Fenollaria	Fenollaria massiliensis	Fenollaria massiliensis		yes	ABSENT	ABSENT	ABSENT	ABSENT	ABSENT	ABSENT	ABSENT	ABSENT	ABSENT	ABSENT	ABSENT	ABSENT	ABSENT	ABSENT	ABSENT	ABSENT	ABSENT	yes	ABSENT	ABSENT	ABSENT	ABSENT	ABSENT	ABSENT	ABSENT
2	1502	Firmicutes	Clostridia	Clostridiales	Clostridiaceae	Clostridium	Clostridium perfringens	Clostridium perfringens		ABSENT	ABSENT	ABSENT	ABSENT	ABSENT	ABSENT	ABSENT	ABSENT	ABSENT	ABSENT	ABSENT	ABSENT	ABSENT	yes	ABSENT	ABSENT	ABSENT	ABSENT	ABSENT	ABSENT	ABSENT	ABSENT	yes	ABSENT	ABSENT	ABSENT
2	1414720	Firmicutes	Clostridia	Clostridiales	Clostridiaceae	Clostridium	Clostridium saudiense	Clostridium saudiense		ABSENT	ABSENT	ABSENT	ABSENT	ABSENT	ABSENT	ABSENT	ABSENT	ABSENT	ABSENT	ABSENT	ABSENT	ABSENT	ABSENT	yes	ABSENT	yes	ABSENT	ABSENT	ABSENT	ABSENT	ABSENT	ABSENT	ABSENT	ABSENT	ABSENT
2	204286	Proteobacteria	Gammaproteobacteria	Oceanospirillales	Halomonadaceae	Cobetia	Cobetia_u_s	Cobetia_u_t		ABSENT	ABSENT	ABSENT	ABSENT	ABSENT	ABSENT	ABSENT	ABSENT	yes	yes	ABSENT	ABSENT	ABSENT	ABSENT	ABSENT	ABSENT	ABSENT	ABSENT	ABSENT	ABSENT	ABSENT	ABSENT	ABSENT	ABSENT	ABSENT	ABSENT
2	411903	Actinobacteria	Coriobacteriia	Coriobacteriales	Coriobacteriaceae	Collinsella	Collinsella aerofaciens	Collinsella aerofaciens ATCC 25986		ABSENT	ABSENT	ABSENT	ABSENT	ABSENT	ABSENT	ABSENT	ABSENT	ABSENT	ABSENT	yes	ABSENT	ABSENT	ABSENT	ABSENT	ABSENT	ABSENT	ABSENT	ABSENT	ABSENT	ABSENT	ABSENT	yes	ABSENT	ABSENT	ABSENT
2	742722	Actinobacteria	Coriobacteriia	Coriobacteriales	Coriobacteriaceae	Collinsella	Collinsella sp. 4_8_47FAA	Collinsella sp. 4_8_47FAA_u_t		ABSENT	ABSENT	ABSENT	ABSENT	ABSENT	ABSENT	ABSENT	ABSENT	ABSENT	ABSENT	yes	ABSENT	ABSENT	ABSENT	ABSENT	ABSENT	ABSENT	ABSENT	ABSENT	ABSENT	ABSENT	ABSENT	yes	ABSENT	ABSENT	ABSENT
2	1219031	Proteobacteria	Betaproteobacteria	Burkholderiales	Comamonadaceae	Comamonas	Comamonas aquatica	Comamonas aquatica NBRC 14918		ABSENT	ABSENT	ABSENT	yes	ABSENT	ABSENT	ABSENT	ABSENT	ABSENT	ABSENT	ABSENT	yes	ABSENT	ABSENT	ABSENT	ABSENT	ABSENT	ABSENT	ABSENT	ABSENT	ABSENT	ABSENT	ABSENT	ABSENT	ABSENT	ABSENT
2	285	Proteobacteria	Betaproteobacteria	Burkholderiales	Comamonadaceae	Comamonas	Comamonas testosteroni	Comamonas testosteroni		ABSENT	ABSENT	ABSENT	ABSENT	ABSENT	ABSENT	ABSENT	yes	ABSENT	ABSENT	ABSENT	ABSENT	ABSENT	ABSENT	ABSENT	ABSENT	ABSENT	ABSENT	ABSENT	ABSENT	ABSENT	yes	ABSENT	ABSENT	ABSENT	ABSENT
2	470146	Firmicutes	Clostridia	Clostridiales	Lachnospiraceae	Coprococcus	Coprococcus comes	Coprococcus comes ATCC 27758		ABSENT	ABSENT	ABSENT	ABSENT	ABSENT	ABSENT	ABSENT	ABSENT	ABSENT	ABSENT	yes	ABSENT	ABSENT	ABSENT	ABSENT	ABSENT	ABSENT	ABSENT	ABSENT	ABSENT	ABSENT	ABSENT	yes	ABSENT	ABSENT	ABSENT
2	548478	Actinobacteria	Actinobacteria	Corynebacteriales	Corynebacteriaceae	Corynebacterium	Corynebacterium glucuronolyticum	Corynebacterium glucuronolyticum ATCC 51866		ABSENT	ABSENT	ABSENT	ABSENT	ABSENT	ABSENT	ABSENT	ABSENT	ABSENT	ABSENT	ABSENT	ABSENT	ABSENT	ABSENT	yes	ABSENT	yes	ABSENT	ABSENT	ABSENT	ABSENT	ABSENT	ABSENT	ABSENT	ABSENT	ABSENT
2	1404245	Actinobacteria	Actinobacteria	Corynebacteriales	Corynebacteriaceae	Corynebacterium	Corynebacterium glyciniphilum	Corynebacterium glyciniphilum AJ 3170		ABSENT	ABSENT	ABSENT	ABSENT	ABSENT	ABSENT	ABSENT	ABSENT	ABSENT	ABSENT	yes	ABSENT	ABSENT	ABSENT	ABSENT	ABSENT	ABSENT	ABSENT	ABSENT	ABSENT	ABSENT	yes	ABSENT	ABSENT	ABSENT	ABSENT
2	1381111	Actinobacteria	Actinobacteria	Corynebacteriales	Corynebacteriaceae	Corynebacterium	Corynebacterium pseudodiphtheriticum	Corynebacterium pseudodiphtheriticum 090104		ABSENT	ABSENT	ABSENT	ABSENT	ABSENT	ABSENT	ABSENT	ABSENT	yes	ABSENT	ABSENT	ABSENT	ABSENT	ABSENT	ABSENT	ABSENT	ABSENT	ABSENT	ABSENT	ABSENT	ABSENT	yes	ABSENT	ABSENT	ABSENT	ABSENT
2	1078764	Actinobacteria	Actinobacteria	Corynebacteriales	Corynebacteriaceae	Corynebacterium	Corynebacterium sp. HFH0082	Corynebacterium sp. HFH0082_u_t		yes	ABSENT	ABSENT	ABSENT	ABSENT	ABSENT	ABSENT	ABSENT	ABSENT	ABSENT	ABSENT	ABSENT	ABSENT	ABSENT	ABSENT	ABSENT	ABSENT	ABSENT	ABSENT	ABSENT	yes	ABSENT	ABSENT	ABSENT	ABSENT	ABSENT
2	1203558	Actinobacteria	Actinobacteria	Corynebacteriales	Corynebacteriaceae	Corynebacterium	Corynebacterium sp. KPL1817	Corynebacterium sp. KPL1817_u_t		ABSENT	ABSENT	ABSENT	ABSENT	ABSENT	ABSENT	ABSENT	ABSENT	ABSENT	ABSENT	ABSENT	ABSENT	yes	ABSENT	ABSENT	ABSENT	ABSENT	ABSENT	ABSENT	ABSENT	ABSENT	ABSENT	ABSENT	ABSENT	ABSENT	yes
2	413496	Proteobacteria	Gammaproteobacteria	Enterobacterales	Enterobacteriaceae	Cronobacter	Cronobacter_u_s	Cronobacter_u_t		ABSENT	ABSENT	ABSENT	ABSENT	ABSENT	ABSENT	yes	ABSENT	ABSENT	ABSENT	ABSENT	ABSENT	ABSENT	ABSENT	yes	ABSENT	ABSENT	ABSENT	ABSENT	ABSENT	ABSENT	ABSENT	ABSENT	ABSENT	ABSENT	ABSENT
2	640081	Proteobacteria	Betaproteobacteria	Rhodocyclales	Rhodocyclaceae	Azospira	Azospira oryzae	Dechlorosoma suillum PS		ABSENT	ABSENT	ABSENT	yes	ABSENT	ABSENT	ABSENT	ABSENT	ABSENT	ABSENT	ABSENT	ABSENT	ABSENT	ABSENT	ABSENT	ABSENT	ABSENT	ABSENT	ABSENT	ABSENT	ABSENT	yes	ABSENT	ABSENT	ABSENT	ABSENT
2	980427	Deinococcus-Thermus	Deinococci	Deinococcales	Deinococcaceae	Deinococcus	Deinococcus wulumuqiensis	Deinococcus wulumuqiensis		ABSENT	ABSENT	ABSENT	ABSENT	ABSENT	ABSENT	ABSENT	yes	ABSENT	ABSENT	ABSENT	ABSENT	ABSENT	ABSENT	ABSENT	ABSENT	ABSENT	ABSENT	ABSENT	ABSENT	ABSENT	ABSENT	ABSENT	ABSENT	yes	ABSENT
2	883101	Proteobacteria	Betaproteobacteria	Burkholderiales	Comamonadaceae	Delftia	Delftia acidovorans	Delftia acidovorans CCUG 274B		ABSENT	yes	ABSENT	yes	ABSENT	ABSENT	ABSENT	ABSENT	ABSENT	ABSENT	ABSENT	ABSENT	ABSENT	ABSENT	ABSENT	ABSENT	ABSENT	ABSENT	ABSENT	ABSENT	ABSENT	ABSENT	ABSENT	ABSENT	ABSENT	ABSENT
2	1339242	Proteobacteria	Betaproteobacteria	Burkholderiales	Comamonadaceae	Delftia	Delftia sp. ZNC0008	Delftia sp. ZNC0008_u_t		ABSENT	yes	ABSENT	yes	ABSENT	ABSENT	ABSENT	ABSENT	ABSENT	ABSENT	ABSENT	ABSENT	ABSENT	ABSENT	ABSENT	ABSENT	ABSENT	ABSENT	ABSENT	ABSENT	ABSENT	ABSENT	ABSENT	ABSENT	ABSENT	ABSENT
2	411461	Firmicutes	Clostridia	Clostridiales	Lachnospiraceae	Dorea	Dorea formicigenerans	Dorea formicigenerans ATCC 27755		ABSENT	ABSENT	ABSENT	ABSENT	ABSENT	ABSENT	ABSENT	ABSENT	ABSENT	ABSENT	yes	ABSENT	ABSENT	ABSENT	ABSENT	ABSENT	ABSENT	ABSENT	ABSENT	ABSENT	ABSENT	ABSENT	yes	ABSENT	ABSENT	ABSENT
2	1280698	Firmicutes	Clostridia	Clostridiales	Lachnospiraceae	Dorea	Dorea longicatena	Dorea longicatena AGR2136		ABSENT	ABSENT	ABSENT	ABSENT	ABSENT	ABSENT	ABSENT	ABSENT	ABSENT	ABSENT	yes	ABSENT	ABSENT	ABSENT	ABSENT	ABSENT	ABSENT	ABSENT	ABSENT	ABSENT	ABSENT	ABSENT	yes	ABSENT	ABSENT	ABSENT
2	1216967	Bacteroidetes	Flavobacteriia	Flavobacteriales	Flavobacteriaceae	Elizabethkingia	Elizabethkingia meningoseptica	Elizabethkingia meningoseptica ATCC 13253 = NBRC 12535		ABSENT	yes	ABSENT	ABSENT	ABSENT	ABSENT	ABSENT	ABSENT	ABSENT	ABSENT	ABSENT	ABSENT	ABSENT	yes	ABSENT	ABSENT	ABSENT	ABSENT	ABSENT	ABSENT	ABSENT	ABSENT	ABSENT	ABSENT	ABSENT	ABSENT
2	53345	Firmicutes	Bacilli	Lactobacillales	Enterococcaceae	Enterococcus	Enterococcus durans	Enterococcus durans		ABSENT	yes	ABSENT	ABSENT	ABSENT	ABSENT	ABSENT	ABSENT	ABSENT	ABSENT	ABSENT	ABSENT	ABSENT	ABSENT	ABSENT	yes	ABSENT	ABSENT	ABSENT	ABSENT	ABSENT	ABSENT	ABSENT	ABSENT	ABSENT	ABSENT
2	1351	Firmicutes	Bacilli	Lactobacillales	Enterococcaceae	Enterococcus	Enterococcus faecalis	Enterococcus faecalis		ABSENT	ABSENT	ABSENT	ABSENT	ABSENT	ABSENT	ABSENT	ABSENT	ABSENT	ABSENT	ABSENT	ABSENT	ABSENT	ABSENT	yes	ABSENT	ABSENT	ABSENT	ABSENT	ABSENT	ABSENT	ABSENT	yes	ABSENT	ABSENT	ABSENT
2	1400521	Firmicutes	Bacilli	Lactobacillales	Enterococcaceae	Enterococcus	Enterococcus faecalis	Enterococcus faecalis CBRD01		ABSENT	yes	ABSENT	ABSENT	ABSENT	ABSENT	ABSENT	ABSENT	ABSENT	ABSENT	ABSENT	ABSENT	ABSENT	yes	ABSENT	ABSENT	ABSENT	ABSENT	ABSENT	ABSENT	ABSENT	ABSENT	ABSENT	ABSENT	ABSENT	ABSENT
2	1353	Firmicutes	Bacilli	Lactobacillales	Enterococcaceae	Enterococcus	Enterococcus gallinarum	Enterococcus gallinarum		ABSENT	yes	ABSENT	ABSENT	ABSENT	ABSENT	ABSENT	ABSENT	ABSENT	ABSENT	ABSENT	ABSENT	ABSENT	ABSENT	ABSENT	yes	ABSENT	ABSENT	ABSENT	ABSENT	ABSENT	ABSENT	ABSENT	ABSENT	ABSENT	ABSENT
2	551	Proteobacteria	Gammaproteobacteria	Enterobacterales	Erwiniaceae	Erwinia	Erwinia_u_s	Erwinia_u_t		ABSENT	ABSENT	ABSENT	ABSENT	ABSENT	ABSENT	yes	ABSENT	ABSENT	ABSENT	ABSENT	ABSENT	ABSENT	ABSENT	yes	ABSENT	ABSENT	ABSENT	ABSENT	ABSENT	ABSENT	ABSENT	ABSENT	ABSENT	ABSENT	ABSENT
2	411469	Firmicutes	Clostridia	Clostridiales	Eubacteriaceae	Eubacterium	[Eubacterium] hallii	[Eubacterium] hallii DSM 3353		ABSENT	ABSENT	ABSENT	ABSENT	ABSENT	ABSENT	ABSENT	ABSENT	ABSENT	ABSENT	yes	ABSENT	ABSENT	ABSENT	ABSENT	ABSENT	ABSENT	ABSENT	ABSENT	ABSENT	ABSENT	ABSENT	yes	ABSENT	ABSENT	ABSENT
2	883109	Firmicutes	Clostridia	Clostridiales	Clostridiales Family XIII. Incertae Sedis	Clostridiales Family XIII. Incertae Sedis_u_g	[Eubacterium] infirmum	Eubacterium infirmum F0142		ABSENT	ABSENT	ABSENT	ABSENT	ABSENT	ABSENT	yes	ABSENT	ABSENT	ABSENT	ABSENT	ABSENT	ABSENT	ABSENT	yes	ABSENT	ABSENT	ABSENT	ABSENT	ABSENT	ABSENT	ABSENT	ABSENT	ABSENT	ABSENT	ABSENT
2	1256908	Firmicutes	Clostridia	Clostridiales	Eubacteriaceae	Eubacterium	Eubacterium ramulus	Eubacterium ramulus ATCC 29099		ABSENT	ABSENT	ABSENT	ABSENT	ABSENT	ABSENT	ABSENT	ABSENT	ABSENT	ABSENT	yes	ABSENT	ABSENT	ABSENT	ABSENT	ABSENT	ABSENT	ABSENT	ABSENT	ABSENT	ABSENT	ABSENT	yes	ABSENT	ABSENT	ABSENT
2	888727	Firmicutes	Clostridia	Clostridiales	Clostridiales Family XIII. Incertae Sedis	Clostridiales Family XIII. Incertae Sedis_u_g	[Eubacterium] sulci	Eubacterium sulci ATCC 35585		yes	ABSENT	ABSENT	ABSENT	ABSENT	ABSENT	ABSENT	ABSENT	ABSENT	ABSENT	ABSENT	ABSENT	ABSENT	ABSENT	ABSENT	ABSENT	ABSENT	yes	ABSENT	ABSENT	ABSENT	ABSENT	ABSENT	ABSENT	ABSENT	ABSENT
2	506480	Firmicutes	Bacilli	Bacillales	Bacillales_u_f	Exiguobacterium	Exiguobacterium alkaliphilum	Exiguobacterium alkaliphilum 12/1		ABSENT	ABSENT	ABSENT	ABSENT	ABSENT	ABSENT	ABSENT	ABSENT	ABSENT	ABSENT	ABSENT	ABSENT	ABSENT	ABSENT	ABSENT	ABSENT	ABSENT	ABSENT	ABSENT	ABSENT	ABSENT	ABSENT	ABSENT	ABSENT	yes	yes
2	360911	Firmicutes	Bacilli	Bacillales	Bacillales_u_f	Exiguobacterium	Exiguobacterium sp. AT1b	Exiguobacterium sp. AT1b_u_t		ABSENT	ABSENT	ABSENT	ABSENT	ABSENT	ABSENT	ABSENT	ABSENT	ABSENT	ABSENT	ABSENT	ABSENT	ABSENT	ABSENT	ABSENT	ABSENT	ABSENT	ABSENT	ABSENT	ABSENT	ABSENT	yes	ABSENT	ABSENT	yes	ABSENT
2	866773	Firmicutes	Tissierellia	Tissierellales	Peptoniphilaceae	Finegoldia	Finegoldia magna	Finegoldia magna BVS033A4		ABSENT	yes	ABSENT	yes	ABSENT	ABSENT	ABSENT	ABSENT	ABSENT	ABSENT	ABSENT	ABSENT	ABSENT	ABSENT	ABSENT	ABSENT	ABSENT	ABSENT	ABSENT	ABSENT	ABSENT	ABSENT	ABSENT	ABSENT	ABSENT	ABSENT
2	851	Fusobacteria	Fusobacteriia	Fusobacteriales	Fusobacteriaceae	Fusobacterium	Fusobacterium nucleatum	Fusobacterium nucleatum		ABSENT	ABSENT	ABSENT	ABSENT	ABSENT	ABSENT	ABSENT	ABSENT	ABSENT	ABSENT	yes	ABSENT	ABSENT	ABSENT	ABSENT	ABSENT	ABSENT	ABSENT	ABSENT	ABSENT	ABSENT	ABSENT	yes	ABSENT	ABSENT	ABSENT
2	1307443	Fusobacteria	Fusobacteriia	Fusobacteriales	Fusobacteriaceae	Fusobacterium	Fusobacterium hwasookii	Fusobacterium hwasookii ChDC F206		ABSENT	ABSENT	ABSENT	ABSENT	ABSENT	ABSENT	yes	ABSENT	ABSENT	ABSENT	ABSENT	ABSENT	ABSENT	ABSENT	yes	ABSENT	ABSENT	ABSENT	ABSENT	ABSENT	ABSENT	ABSENT	ABSENT	ABSENT	ABSENT	ABSENT
2	469599	Fusobacteria	Fusobacteriia	Fusobacteriales	Fusobacteriaceae	Fusobacterium	Fusobacterium periodonticum	Fusobacterium periodonticum 2_1_31		ABSENT	ABSENT	ABSENT	ABSENT	ABSENT	ABSENT	ABSENT	ABSENT	ABSENT	ABSENT	ABSENT	yes	ABSENT	ABSENT	ABSENT	ABSENT	ABSENT	ABSENT	ABSENT	ABSENT	ABSENT	yes	ABSENT	ABSENT	ABSENT	ABSENT
2	562981	Firmicutes	Bacilli	Bacillales	Bacillales_u_f	Gemella	Gemella haemolysans	Gemella haemolysans M341		ABSENT	ABSENT	ABSENT	ABSENT	yes	ABSENT	ABSENT	ABSENT	ABSENT	ABSENT	ABSENT	ABSENT	ABSENT	yes	ABSENT	ABSENT	ABSENT	ABSENT	ABSENT	ABSENT	ABSENT	ABSENT	ABSENT	ABSENT	ABSENT	ABSENT
2	1121271	Proteobacteria	Alphaproteobacteria	Rhodobacterales	Rhodobacteraceae	Gemmobacter	Gemmobacter nectariphilus	Gemmobacter nectariphilus DSM 15620		ABSENT	ABSENT	ABSENT	ABSENT	ABSENT	ABSENT	ABSENT	ABSENT	ABSENT	ABSENT	ABSENT	ABSENT	ABSENT	ABSENT	ABSENT	ABSENT	yes	yes	ABSENT	ABSENT	ABSENT	ABSENT	ABSENT	ABSENT	ABSENT	ABSENT
2	471223	Firmicutes	Bacilli	Bacillales	Bacillaceae	Geobacillus	Geobacillus sp. WCH70	Geobacillus sp. WCH70_u_t		ABSENT	ABSENT	ABSENT	yes	ABSENT	ABSENT	ABSENT	yes	ABSENT	ABSENT	ABSENT	ABSENT	ABSENT	ABSENT	ABSENT	ABSENT	ABSENT	ABSENT	ABSENT	ABSENT	ABSENT	ABSENT	ABSENT	ABSENT	ABSENT	ABSENT
2	1223501	Firmicutes	Bacilli	Bacillales	Bacillaceae	Parageobacillus	Parageobacillus thermoglucosidasius	Parageobacillus thermoglucosidasius NBRC 107763		ABSENT	ABSENT	ABSENT	yes	ABSENT	ABSENT	ABSENT	ABSENT	ABSENT	ABSENT	ABSENT	yes	ABSENT	ABSENT	ABSENT	ABSENT	ABSENT	ABSENT	ABSENT	ABSENT	ABSENT	ABSENT	ABSENT	ABSENT	ABSENT	ABSENT
2	135622	Proteobacteria	Gammaproteobacteria	Alteromonadales	Alteromonadales_u_f	Alteromonadales_u_g	Alteromonadales_u_s	Alteromonadales_u_t		ABSENT	ABSENT	ABSENT	ABSENT	ABSENT	ABSENT	yes	ABSENT	ABSENT	ABSENT	ABSENT	ABSENT	ABSENT	ABSENT	yes	ABSENT	ABSENT	ABSENT	ABSENT	ABSENT	ABSENT	ABSENT	ABSENT	ABSENT	ABSENT	ABSENT
2	1220583	Actinobacteria	Actinobacteria	Corynebacteriales	Gordoniaceae	Gordonia	Gordonia aichiensis	Gordonia aichiensis NBRC 108223		ABSENT	ABSENT	ABSENT	ABSENT	ABSENT	ABSENT	ABSENT	ABSENT	ABSENT	ABSENT	ABSENT	ABSENT	ABSENT	ABSENT	ABSENT	yes	ABSENT	ABSENT	ABSENT	ABSENT	ABSENT	yes	ABSENT	ABSENT	ABSENT	ABSENT
2	84595	Actinobacteria	Actinobacteria	Corynebacteriales	Gordoniaceae	Gordonia	Gordonia polyisoprenivorans	Gordonia polyisoprenivorans		ABSENT	ABSENT	ABSENT	ABSENT	ABSENT	ABSENT	ABSENT	ABSENT	ABSENT	yes	ABSENT	ABSENT	ABSENT	ABSENT	ABSENT	ABSENT	ABSENT	ABSENT	ABSENT	ABSENT	ABSENT	ABSENT	ABSENT	yes	ABSENT	ABSENT
2	117563	Firmicutes	Bacilli	Lactobacillales	Carnobacteriaceae	Granulicatella	Granulicatella_u_s	Granulicatella_u_t		ABSENT	ABSENT	yes	ABSENT	ABSENT	ABSENT	ABSENT	ABSENT	ABSENT	ABSENT	ABSENT	ABSENT	ABSENT	ABSENT	ABSENT	yes	ABSENT	ABSENT	ABSENT	ABSENT	ABSENT	ABSENT	ABSENT	ABSENT	ABSENT	ABSENT
2	195105	Proteobacteria	Alphaproteobacteria	Rhodobacterales	Rhodobacteraceae	Haematobacter	Haematobacter massiliensis	Haematobacter massiliensis		ABSENT	ABSENT	ABSENT	ABSENT	ABSENT	ABSENT	ABSENT	ABSENT	ABSENT	ABSENT	ABSENT	ABSENT	ABSENT	ABSENT	ABSENT	ABSENT	ABSENT	ABSENT	ABSENT	ABSENT	ABSENT	yes	ABSENT	ABSENT	yes	ABSENT
2	1095742	Proteobacteria	Gammaproteobacteria	Pasteurellales	Pasteurellaceae	Haemophilus	Haemophilus haemolyticus	Haemophilus haemolyticus HK386		ABSENT	ABSENT	ABSENT	ABSENT	ABSENT	ABSENT	yes	ABSENT	ABSENT	ABSENT	ABSENT	ABSENT	ABSENT	ABSENT	yes	ABSENT	ABSENT	ABSENT	ABSENT	ABSENT	ABSENT	ABSENT	ABSENT	ABSENT	ABSENT	ABSENT
2	1028805	Proteobacteria	Gammaproteobacteria	Pasteurellales	Pasteurellaceae	Haemophilus	Haemophilus haemolyticus	Haemophilus haemolyticus M21621		ABSENT	yes	ABSENT	ABSENT	yes	ABSENT	ABSENT	ABSENT	ABSENT	ABSENT	ABSENT	ABSENT	ABSENT	ABSENT	ABSENT	ABSENT	ABSENT	ABSENT	ABSENT	ABSENT	ABSENT	ABSENT	ABSENT	ABSENT	ABSENT	ABSENT
2	862964	Proteobacteria	Gammaproteobacteria	Pasteurellales	Pasteurellaceae	Haemophilus	Haemophilus influenzae	Haemophilus influenzae 10810		ABSENT	ABSENT	ABSENT	ABSENT	ABSENT	yes	ABSENT	yes	ABSENT	ABSENT	ABSENT	ABSENT	ABSENT	ABSENT	ABSENT	ABSENT	ABSENT	ABSENT	ABSENT	ABSENT	ABSENT	ABSENT	ABSENT	ABSENT	ABSENT	ABSENT
2	374933	Proteobacteria	Gammaproteobacteria	Pasteurellales	Pasteurellaceae	Haemophilus	Haemophilus influenzae	Haemophilus influenzae PittII		ABSENT	ABSENT	ABSENT	ABSENT	ABSENT	ABSENT	yes	ABSENT	ABSENT	ABSENT	ABSENT	ABSENT	ABSENT	ABSENT	yes	ABSENT	ABSENT	ABSENT	ABSENT	ABSENT	ABSENT	ABSENT	ABSENT	ABSENT	ABSENT	ABSENT
2	735	Proteobacteria	Gammaproteobacteria	Pasteurellales	Pasteurellaceae	Haemophilus	Haemophilus parahaemolyticus	Haemophilus parahaemolyticus		ABSENT	ABSENT	ABSENT	ABSENT	ABSENT	ABSENT	ABSENT	ABSENT	ABSENT	ABSENT	ABSENT	ABSENT	ABSENT	yes	ABSENT	ABSENT	ABSENT	ABSENT	ABSENT	ABSENT	ABSENT	ABSENT	ABSENT	ABSENT	yes	ABSENT
2	729	Proteobacteria	Gammaproteobacteria	Pasteurellales	Pasteurellaceae	Haemophilus	Haemophilus parainfluenzae	Haemophilus parainfluenzae		ABSENT	ABSENT	yes	ABSENT	ABSENT	ABSENT	ABSENT	ABSENT	ABSENT	ABSENT	ABSENT	ABSENT	ABSENT	ABSENT	ABSENT	ABSENT	ABSENT	ABSENT	ABSENT	yes	ABSENT	ABSENT	ABSENT	ABSENT	ABSENT	ABSENT
2	227979	Firmicutes	Bacilli	Bacillales	Staphylococcaceae	Jeotgalicoccus	Jeotgalicoccus_u_s	Jeotgalicoccus_u_t		ABSENT	ABSENT	ABSENT	yes	ABSENT	ABSENT	ABSENT	ABSENT	ABSENT	ABSENT	ABSENT	ABSENT	yes	ABSENT	ABSENT	ABSENT	ABSENT	ABSENT	ABSENT	ABSENT	ABSENT	ABSENT	ABSENT	ABSENT	ABSENT	ABSENT
2	679200	Firmicutes	Clostridia	Clostridiales	Lachnospiraceae	Johnsonella	Johnsonella ignava	Johnsonella ignava ATCC 51276		ABSENT	ABSENT	ABSENT	ABSENT	ABSENT	ABSENT	yes	ABSENT	ABSENT	ABSENT	ABSENT	ABSENT	ABSENT	ABSENT	yes	ABSENT	ABSENT	ABSENT	ABSENT	ABSENT	ABSENT	ABSENT	ABSENT	ABSENT	ABSENT	ABSENT
2	428711	Synergistetes	Synergistia	Synergistales	Synergistaceae	Jonquetella	Jonquetella_u_s	Jonquetella_u_t		ABSENT	ABSENT	ABSENT	ABSENT	ABSENT	ABSENT	yes	ABSENT	ABSENT	ABSENT	ABSENT	ABSENT	ABSENT	ABSENT	yes	ABSENT	ABSENT	ABSENT	ABSENT	ABSENT	ABSENT	ABSENT	ABSENT	ABSENT	ABSENT	ABSENT
2	888741	Proteobacteria	Betaproteobacteria	Neisseriales	Neisseriaceae	Kingella	Kingella denitrificans	Kingella denitrificans ATCC 33394		ABSENT	ABSENT	ABSENT	ABSENT	ABSENT	ABSENT	yes	ABSENT	ABSENT	ABSENT	ABSENT	yes	ABSENT	ABSENT	ABSENT	ABSENT	ABSENT	ABSENT	ABSENT	ABSENT	ABSENT	ABSENT	ABSENT	ABSENT	ABSENT	ABSENT
2	1667327	Proteobacteria	Gammaproteobacteria	Enterobacterales	Enterobacteriaceae	Klebsiella	Klebsiella quasipneumoniae	Klebsiella quasipneumoniae subsp. quasipneumoniae		ABSENT	ABSENT	ABSENT	ABSENT	ABSENT	ABSENT	yes	ABSENT	ABSENT	ABSENT	ABSENT	ABSENT	ABSENT	ABSENT	yes	ABSENT	ABSENT	ABSENT	ABSENT	ABSENT	ABSENT	ABSENT	ABSENT	ABSENT	ABSENT	ABSENT
2	665950	Firmicutes	Clostridia	Clostridiales	Lachnospiraceae	Lachnospiraceae_u_g	Lachnospiraceae bacterium 3_1_46FAA	Lachnospiraceae bacterium 3_1_46FAA_u_t		ABSENT	ABSENT	ABSENT	ABSENT	ABSENT	ABSENT	ABSENT	ABSENT	ABSENT	ABSENT	yes	ABSENT	ABSENT	ABSENT	ABSENT	ABSENT	ABSENT	ABSENT	ABSENT	ABSENT	ABSENT	ABSENT	yes	ABSENT	ABSENT	ABSENT
2	658089	Firmicutes	Clostridia	Clostridiales	Lachnospiraceae	Lachnospiraceae_u_g	Lachnospiraceae bacterium 5_1_63FAA	Lachnospiraceae bacterium 5_1_63FAA_u_t		ABSENT	ABSENT	ABSENT	ABSENT	ABSENT	ABSENT	ABSENT	ABSENT	ABSENT	ABSENT	yes	ABSENT	ABSENT	ABSENT	ABSENT	ABSENT	ABSENT	ABSENT	ABSENT	ABSENT	ABSENT	ABSENT	yes	ABSENT	ABSENT	ABSENT
2	353496	Firmicutes	Bacilli	Lactobacillales	Lactobacillaceae	Lactobacillus	Lactobacillus delbrueckii	Lactobacillus delbrueckii subsp. bulgaricus 2038		ABSENT	ABSENT	ABSENT	ABSENT	ABSENT	ABSENT	ABSENT	yes	ABSENT	ABSENT	ABSENT	ABSENT	ABSENT	ABSENT	ABSENT	ABSENT	ABSENT	yes	ABSENT	ABSENT	ABSENT	ABSENT	ABSENT	ABSENT	ABSENT	ABSENT
2	1042400	Firmicutes	Bacilli	Lactobacillales	Lactobacillaceae	Lactobacillus	Lactobacillus delbrueckii	Lactobacillus delbrueckii subsp. bulgaricus CNCM I-1519		ABSENT	ABSENT	ABSENT	ABSENT	ABSENT	ABSENT	ABSENT	ABSENT	ABSENT	ABSENT	yes	ABSENT	ABSENT	ABSENT	ABSENT	ABSENT	ABSENT	ABSENT	ABSENT	ABSENT	ABSENT	ABSENT	yes	ABSENT	ABSENT	ABSENT
2	767453	Firmicutes	Bacilli	Lactobacillales	Lactobacillaceae	Lactobacillus	Lactobacillus fermentum	Lactobacillus fermentum F-6		ABSENT	yes	yes	ABSENT	ABSENT	ABSENT	ABSENT	ABSENT	ABSENT	ABSENT	ABSENT	ABSENT	ABSENT	ABSENT	ABSENT	ABSENT	ABSENT	ABSENT	ABSENT	ABSENT	ABSENT	ABSENT	ABSENT	ABSENT	ABSENT	ABSENT
2	147802	Firmicutes	Bacilli	Lactobacillales	Lactobacillaceae	Lactobacillus	Lactobacillus iners	Lactobacillus iners		yes	ABSENT	ABSENT	ABSENT	ABSENT	ABSENT	ABSENT	ABSENT	ABSENT	ABSENT	ABSENT	ABSENT	yes	ABSENT	ABSENT	ABSENT	ABSENT	ABSENT	ABSENT	ABSENT	ABSENT	ABSENT	ABSENT	ABSENT	ABSENT	ABSENT
2	47714	Firmicutes	Bacilli	Lactobacillales	Lactobacillaceae	Lactobacillus	Lactobacillus paracasei	Lactobacillus paracasei subsp. paracasei		ABSENT	ABSENT	yes	yes	ABSENT	ABSENT	ABSENT	ABSENT	ABSENT	ABSENT	ABSENT	ABSENT	ABSENT	ABSENT	ABSENT	ABSENT	ABSENT	ABSENT	ABSENT	ABSENT	ABSENT	ABSENT	ABSENT	ABSENT	ABSENT	ABSENT
2	1363	Firmicutes	Bacilli	Lactobacillales	Streptococcaceae	Lactococcus	Lactococcus garvieae	Lactococcus garvieae		ABSENT	yes	ABSENT	ABSENT	ABSENT	ABSENT	ABSENT	ABSENT	ABSENT	ABSENT	yes	ABSENT	ABSENT	ABSENT	ABSENT	ABSENT	ABSENT	ABSENT	ABSENT	ABSENT	ABSENT	ABSENT	ABSENT	ABSENT	ABSENT	ABSENT
2	1360	Firmicutes	Bacilli	Lactobacillales	Streptococcaceae	Lactococcus	Lactococcus lactis	Lactococcus lactis subsp. lactis		ABSENT	ABSENT	ABSENT	ABSENT	ABSENT	ABSENT	ABSENT	ABSENT	ABSENT	ABSENT	ABSENT	ABSENT	ABSENT	ABSENT	ABSENT	ABSENT	ABSENT	yes	ABSENT	ABSENT	ABSENT	ABSENT	ABSENT	ABSENT	yes	ABSENT
2	272623	Firmicutes	Bacilli	Lactobacillales	Streptococcaceae	Lactococcus	Lactococcus lactis	Lactococcus lactis subsp. lactis Il1403		ABSENT	ABSENT	ABSENT	yes	ABSENT	ABSENT	ABSENT	ABSENT	ABSENT	ABSENT	yes	ABSENT	ABSENT	ABSENT	ABSENT	ABSENT	ABSENT	ABSENT	ABSENT	ABSENT	ABSENT	ABSENT	ABSENT	ABSENT	ABSENT	ABSENT
2	762550	Firmicutes	Bacilli	Lactobacillales	Leuconostocaceae	Leuconostoc	Leuconostoc gelidum	Leuconostoc gelidum subsp. gasicomitatum LMG 18811		ABSENT	ABSENT	ABSENT	ABSENT	ABSENT	ABSENT	ABSENT	ABSENT	ABSENT	ABSENT	yes	ABSENT	ABSENT	ABSENT	ABSENT	yes	ABSENT	ABSENT	ABSENT	ABSENT	ABSENT	ABSENT	ABSENT	ABSENT	ABSENT	ABSENT
2	33965	Firmicutes	Bacilli	Lactobacillales	Leuconostocaceae	Leuconostoc	Leuconostoc mesenteroides	Leuconostoc mesenteroides subsp. cremoris		ABSENT	yes	ABSENT	ABSENT	ABSENT	ABSENT	ABSENT	ABSENT	ABSENT	ABSENT	ABSENT	ABSENT	ABSENT	yes	ABSENT	ABSENT	ABSENT	ABSENT	ABSENT	ABSENT	ABSENT	ABSENT	ABSENT	ABSENT	ABSENT	ABSENT
2	203120	Firmicutes	Bacilli	Lactobacillales	Leuconostocaceae	Leuconostoc	Leuconostoc mesenteroides	Leuconostoc mesenteroides subsp. mesenteroides ATCC 8293		ABSENT	ABSENT	ABSENT	ABSENT	ABSENT	ABSENT	ABSENT	ABSENT	ABSENT	ABSENT	yes	ABSENT	ABSENT	ABSENT	ABSENT	ABSENT	ABSENT	ABSENT	ABSENT	ABSENT	ABSENT	yes	ABSENT	ABSENT	ABSENT	ABSENT
2	400634	Firmicutes	Bacilli	Bacillales	Bacillaceae	Lysinibacillus	Lysinibacillus_u_s	Lysinibacillus_u_t		ABSENT	ABSENT	ABSENT	ABSENT	yes	ABSENT	ABSENT	ABSENT	ABSENT	ABSENT	ABSENT	ABSENT	ABSENT	yes	ABSENT	ABSENT	ABSENT	ABSENT	ABSENT	ABSENT	ABSENT	ABSENT	ABSENT	ABSENT	ABSENT	ABSENT
2	1179224	Firmicutes	Bacilli	Bacillales	Bacillaceae	Lysinibacillus	Lysinibacillus boronitolerans	Lysinibacillus boronitolerans F1182		ABSENT	yes	ABSENT	ABSENT	ABSENT	ABSENT	ABSENT	ABSENT	ABSENT	ABSENT	ABSENT	ABSENT	ABSENT	ABSENT	ABSENT	yes	ABSENT	ABSENT	ABSENT	ABSENT	ABSENT	ABSENT	ABSENT	ABSENT	ABSENT	ABSENT
2	158846	Firmicutes	Negativicutes	Selenomonadales	Selenomonadaceae	Megamonas	Megamonas_u_s	Megamonas_u_t		ABSENT	ABSENT	ABSENT	ABSENT	ABSENT	yes	ABSENT	ABSENT	ABSENT	ABSENT	yes	ABSENT	ABSENT	ABSENT	ABSENT	ABSENT	ABSENT	ABSENT	ABSENT	ABSENT	ABSENT	ABSENT	ABSENT	ABSENT	ABSENT	ABSENT
2	706434	Firmicutes	Negativicutes	Veillonellales	Veillonellaceae	Megasphaera	Megasphaera micronuciformis	Megasphaera micronuciformis F0359		ABSENT	ABSENT	ABSENT	yes	ABSENT	ABSENT	ABSENT	ABSENT	ABSENT	ABSENT	ABSENT	ABSENT	ABSENT	ABSENT	ABSENT	ABSENT	ABSENT	yes	ABSENT	ABSENT	ABSENT	ABSENT	ABSENT	ABSENT	ABSENT	ABSENT
2	1000568	Firmicutes	Negativicutes	Veillonellales	Veillonellaceae	Megasphaera	Megasphaera sp. UPII 199-6	Megasphaera sp. UPII 199-6_u_t		ABSENT	ABSENT	ABSENT	ABSENT	ABSENT	yes	ABSENT	ABSENT	ABSENT	ABSENT	ABSENT	ABSENT	yes	ABSENT	ABSENT	ABSENT	ABSENT	ABSENT	ABSENT	ABSENT	ABSENT	ABSENT	ABSENT	ABSENT	ABSENT	ABSENT
2	316612	Proteobacteria	Betaproteobacteria	Burkholderiales	Burkholderiales_u_f	Methylibium	Methylibium_u_s	Methylibium_u_t		ABSENT	ABSENT	ABSENT	ABSENT	ABSENT	ABSENT	ABSENT	ABSENT	ABSENT	yes	ABSENT	ABSENT	ABSENT	yes	ABSENT	ABSENT	ABSENT	ABSENT	ABSENT	ABSENT	ABSENT	ABSENT	ABSENT	ABSENT	ABSENT	ABSENT
2	408	Proteobacteria	Alphaproteobacteria	Rhizobiales	Methylobacteriaceae	Methylobacterium	Methylobacterium extorquens	Methylobacterium extorquens		ABSENT	ABSENT	ABSENT	ABSENT	ABSENT	ABSENT	ABSENT	ABSENT	ABSENT	ABSENT	yes	ABSENT	ABSENT	ABSENT	ABSENT	ABSENT	ABSENT	ABSENT	ABSENT	ABSENT	ABSENT	yes	ABSENT	ABSENT	ABSENT	ABSENT
2	1096546	Proteobacteria	Alphaproteobacteria	Rhizobiales	Methylobacteriaceae	Methylobacterium	Methylobacterium sp. GXF4	Methylobacterium sp. GXF4_u_t		yes	ABSENT	ABSENT	ABSENT	ABSENT	ABSENT	ABSENT	ABSENT	ABSENT	ABSENT	ABSENT	ABSENT	ABSENT	ABSENT	ABSENT	ABSENT	ABSENT	ABSENT	ABSENT	ABSENT	ABSENT	yes	ABSENT	ABSENT	ABSENT	ABSENT
2	480	Proteobacteria	Gammaproteobacteria	Pseudomonadales	Moraxellaceae	Moraxella	Moraxella catarrhalis	Moraxella catarrhalis		ABSENT	ABSENT	ABSENT	ABSENT	ABSENT	ABSENT	ABSENT	ABSENT	yes	yes	ABSENT	ABSENT	ABSENT	ABSENT	ABSENT	ABSENT	ABSENT	ABSENT	ABSENT	ABSENT	ABSENT	ABSENT	ABSENT	ABSENT	ABSENT	ABSENT
2	857575	Proteobacteria	Gammaproteobacteria	Pseudomonadales	Moraxellaceae	Moraxella	Moraxella catarrhalis	Moraxella catarrhalis BC7		ABSENT	ABSENT	ABSENT	ABSENT	ABSENT	ABSENT	ABSENT	ABSENT	ABSENT	ABSENT	ABSENT	ABSENT	ABSENT	ABSENT	ABSENT	ABSENT	ABSENT	ABSENT	yes	ABSENT	ABSENT	ABSENT	yes	ABSENT	ABSENT	ABSENT
2	350054	Actinobacteria	Actinobacteria	Corynebacteriales	Mycobacteriaceae	Mycobacterium	Mycobacterium gilvum	Mycobacterium gilvum PYR-GCK		ABSENT	ABSENT	ABSENT	ABSENT	ABSENT	ABSENT	ABSENT	ABSENT	ABSENT	ABSENT	ABSENT	ABSENT	ABSENT	ABSENT	ABSENT	ABSENT	ABSENT	ABSENT	ABSENT	ABSENT	yes	ABSENT	yes	ABSENT	ABSENT	ABSENT
2	53460	Actinobacteria	Actinobacteria	Nakamurellales	Nakamurellaceae	Nakamurella	Nakamurella_u_s	Nakamurella_u_t		ABSENT	ABSENT	ABSENT	ABSENT	ABSENT	ABSENT	ABSENT	ABSENT	ABSENT	ABSENT	ABSENT	ABSENT	ABSENT	ABSENT	ABSENT	ABSENT	ABSENT	ABSENT	ABSENT	ABSENT	yes	yes	ABSENT	ABSENT	ABSENT	ABSENT
2	479431	Actinobacteria	Actinobacteria	Nakamurellales	Nakamurellaceae	Nakamurella	Nakamurella multipartita	Nakamurella multipartita DSM 44233		ABSENT	ABSENT	ABSENT	ABSENT	ABSENT	ABSENT	ABSENT	ABSENT	ABSENT	ABSENT	ABSENT	ABSENT	ABSENT	yes	ABSENT	ABSENT	ABSENT	yes	ABSENT	ABSENT	ABSENT	ABSENT	ABSENT	ABSENT	ABSENT	ABSENT
2	486	Proteobacteria	Betaproteobacteria	Neisseriales	Neisseriaceae	Neisseria	Neisseria lactamica	Neisseria lactamica		ABSENT	ABSENT	ABSENT	ABSENT	ABSENT	ABSENT	yes	ABSENT	ABSENT	ABSENT	ABSENT	yes	ABSENT	ABSENT	ABSENT	ABSENT	ABSENT	ABSENT	ABSENT	ABSENT	ABSENT	ABSENT	ABSENT	ABSENT	ABSENT	ABSENT
2	641149	Proteobacteria	Betaproteobacteria	Neisseriales	Neisseriaceae	Neisseria	Neisseria sp. oral taxon 014	Neisseria sp. oral taxon 014 str. F0314		ABSENT	ABSENT	ABSENT	ABSENT	ABSENT	ABSENT	ABSENT	ABSENT	ABSENT	ABSENT	ABSENT	ABSENT	ABSENT	ABSENT	yes	ABSENT	ABSENT	ABSENT	ABSENT	ABSENT	yes	ABSENT	ABSENT	ABSENT	ABSENT	ABSENT
2	528	Proteobacteria	Alphaproteobacteria	Rhizobiales	Brucellaceae	Ochrobactrum	Ochrobactrum_u_s	Ochrobactrum_u_t		ABSENT	ABSENT	ABSENT	yes	ABSENT	ABSENT	ABSENT	ABSENT	ABSENT	ABSENT	ABSENT	ABSENT	ABSENT	ABSENT	ABSENT	ABSENT	ABSENT	ABSENT	ABSENT	ABSENT	ABSENT	ABSENT	ABSENT	yes	ABSENT	ABSENT
2	1484158	Proteobacteria	Gammaproteobacteria	Enterobacterales	Erwiniaceae	Pantoea	Pantoea sp. PSNIH1	Pantoea sp. PSNIH1_u_t		ABSENT	ABSENT	ABSENT	ABSENT	yes	ABSENT	ABSENT	ABSENT	ABSENT	ABSENT	ABSENT	ABSENT	ABSENT	ABSENT	ABSENT	ABSENT	yes	ABSENT	ABSENT	ABSENT	ABSENT	ABSENT	ABSENT	ABSENT	ABSENT	ABSENT
2	936051	Proteobacteria	Alphaproteobacteria	Rhodobacterales	Rhodobacteraceae	Paracoccus	Paracoccus pantotrophus	Paracoccus pantotrophus J40		ABSENT	ABSENT	ABSENT	ABSENT	ABSENT	ABSENT	ABSENT	ABSENT	ABSENT	ABSENT	ABSENT	ABSENT	ABSENT	ABSENT	ABSENT	ABSENT	yes	ABSENT	ABSENT	ABSENT	yes	ABSENT	ABSENT	ABSENT	ABSENT	ABSENT
2	1149865	Bacteroidetes	Sphingobacteriia	Sphingobacteriales	Sphingobacteriaceae	Pedobacter	Pedobacter agri	Pedobacter agri PB92		ABSENT	ABSENT	ABSENT	ABSENT	ABSENT	ABSENT	ABSENT	ABSENT	ABSENT	ABSENT	ABSENT	ABSENT	ABSENT	ABSENT	yes	ABSENT	ABSENT	ABSENT	ABSENT	ABSENT	ABSENT	yes	ABSENT	ABSENT	ABSENT	ABSENT
2	1261	Firmicutes	Clostridia	Clostridiales	Peptostreptococcaceae	Peptostreptococcus	Peptostreptococcus anaerobius	Peptostreptococcus anaerobius		ABSENT	ABSENT	ABSENT	ABSENT	ABSENT	ABSENT	ABSENT	ABSENT	ABSENT	ABSENT	ABSENT	ABSENT	ABSENT	ABSENT	yes	ABSENT	ABSENT	ABSENT	ABSENT	ABSENT	ABSENT	ABSENT	ABSENT	ABSENT	ABSENT	yes
2	1111	Proteobacteria	Alphaproteobacteria	Sphingomonadales	Erythrobacteraceae	Porphyrobacter	Porphyrobacter_u_s	Porphyrobacter_u_t		ABSENT	ABSENT	ABSENT	ABSENT	ABSENT	ABSENT	ABSENT	ABSENT	ABSENT	ABSENT	ABSENT	ABSENT	ABSENT	yes	ABSENT	ABSENT	ABSENT	ABSENT	ABSENT	ABSENT	yes	ABSENT	ABSENT	ABSENT	ABSENT	ABSENT
2	1122982	Bacteroidetes	Bacteroidia	Bacteroidales	Prevotellaceae	Prevotella	Prevotella denticola	Prevotella denticola DSM 20614 = JCM 13449		ABSENT	ABSENT	ABSENT	ABSENT	ABSENT	ABSENT	yes	ABSENT	ABSENT	ABSENT	ABSENT	ABSENT	ABSENT	ABSENT	yes	ABSENT	ABSENT	ABSENT	ABSENT	ABSENT	ABSENT	ABSENT	ABSENT	ABSENT	ABSENT	ABSENT
2	1073366	Bacteroidetes	Bacteroidia	Bacteroidales	Prevotellaceae	Prevotella	Prevotella nigrescens	Prevotella nigrescens CC14M		ABSENT	ABSENT	ABSENT	ABSENT	ABSENT	ABSENT	ABSENT	ABSENT	ABSENT	ABSENT	ABSENT	ABSENT	ABSENT	ABSENT	yes	ABSENT	ABSENT	ABSENT	ABSENT	ABSENT	ABSENT	yes	ABSENT	ABSENT	ABSENT	ABSENT
2	28137	Bacteroidetes	Bacteroidia	Bacteroidales	Prevotellaceae	Prevotella	Prevotella veroralis	Prevotella veroralis		ABSENT	ABSENT	ABSENT	ABSENT	ABSENT	ABSENT	ABSENT	ABSENT	ABSENT	ABSENT	ABSENT	ABSENT	ABSENT	ABSENT	ABSENT	ABSENT	ABSENT	yes	ABSENT	ABSENT	ABSENT	yes	ABSENT	ABSENT	ABSENT	ABSENT
2	1122994	Actinobacteria	Actinobacteria	Propionibacteriales	Propionibacteriaceae	Propionibacterium	Propionibacterium acidifaciens	Propionibacterium acidifaciens DSM 21887		ABSENT	ABSENT	ABSENT	ABSENT	ABSENT	ABSENT	ABSENT	ABSENT	ABSENT	ABSENT	ABSENT	ABSENT	ABSENT	ABSENT	ABSENT	ABSENT	ABSENT	ABSENT	ABSENT	ABSENT	ABSENT	yes	ABSENT	ABSENT	yes	ABSENT
2	1748	Actinobacteria	Actinobacteria	Propionibacteriales	Propionibacteriaceae	Acidipropionibacterium	Acidipropionibacterium acidipropionici	Acidipropionibacterium acidipropionici		ABSENT	ABSENT	ABSENT	yes	ABSENT	yes	ABSENT	ABSENT	ABSENT	ABSENT	ABSENT	ABSENT	ABSENT	ABSENT	ABSENT	ABSENT	ABSENT	ABSENT	ABSENT	ABSENT	ABSENT	ABSENT	ABSENT	ABSENT	ABSENT	ABSENT
2	1111734	Actinobacteria	Actinobacteria	Propionibacteriales	Propionibacteriaceae	Acidipropionibacterium	Acidipropionibacterium acidipropionici	Acidipropionibacterium acidipropionici DSM 4900		yes	ABSENT	ABSENT	ABSENT	ABSENT	ABSENT	ABSENT	ABSENT	ABSENT	ABSENT	ABSENT	ABSENT	ABSENT	yes	ABSENT	ABSENT	ABSENT	ABSENT	ABSENT	ABSENT	ABSENT	ABSENT	ABSENT	ABSENT	ABSENT	ABSENT
2	765085	Actinobacteria	Actinobacteria	Propionibacteriales	Propionibacteriaceae	Cutibacterium	Cutibacterium acnes	Propionibacterium acnes HL038PA1		ABSENT	ABSENT	ABSENT	ABSENT	ABSENT	yes	ABSENT	yes	ABSENT	ABSENT	ABSENT	ABSENT	ABSENT	ABSENT	ABSENT	ABSENT	ABSENT	ABSENT	ABSENT	ABSENT	ABSENT	ABSENT	ABSENT	ABSENT	ABSENT	ABSENT
2	765061	Actinobacteria	Actinobacteria	Propionibacteriales	Propionibacteriaceae	Cutibacterium	Cutibacterium acnes	Propionibacterium acnes HL103PA1		ABSENT	ABSENT	ABSENT	ABSENT	ABSENT	ABSENT	ABSENT	ABSENT	yes	yes	ABSENT	ABSENT	ABSENT	ABSENT	ABSENT	ABSENT	ABSENT	ABSENT	ABSENT	ABSENT	ABSENT	ABSENT	ABSENT	ABSENT	ABSENT	ABSENT
2	679194	Actinobacteria	Actinobacteria	Propionibacteriales	Propionibacteriaceae	Cutibacterium	Cutibacterium acnes	Propionibacterium acnes J139		yes	ABSENT	ABSENT	ABSENT	ABSENT	ABSENT	ABSENT	ABSENT	ABSENT	ABSENT	ABSENT	ABSENT	ABSENT	ABSENT	ABSENT	ABSENT	ABSENT	ABSENT	ABSENT	ABSENT	ABSENT	yes	ABSENT	ABSENT	ABSENT	ABSENT
2	679193	Actinobacteria	Actinobacteria	Propionibacteriales	Propionibacteriaceae	Cutibacterium	Cutibacterium acnes	Propionibacterium acnes SK182		ABSENT	ABSENT	ABSENT	ABSENT	ABSENT	ABSENT	ABSENT	ABSENT	ABSENT	ABSENT	ABSENT	ABSENT	ABSENT	ABSENT	ABSENT	ABSENT	ABSENT	yes	ABSENT	ABSENT	yes	ABSENT	ABSENT	ABSENT	ABSENT	ABSENT
2	1747	Actinobacteria	Actinobacteria	Propionibacteriales	Propionibacteriaceae	Cutibacterium	Cutibacterium acnes	Cutibacterium acnes		ABSENT	ABSENT	ABSENT	ABSENT	ABSENT	ABSENT	ABSENT	ABSENT	ABSENT	ABSENT	ABSENT	yes	ABSENT	ABSENT	yes	ABSENT	ABSENT	ABSENT	ABSENT	ABSENT	ABSENT	ABSENT	ABSENT	ABSENT	ABSENT	ABSENT
2	33011	Actinobacteria	Actinobacteria	Propionibacteriales	Propionibacteriaceae	Cutibacterium	Cutibacterium granulosum	Cutibacterium granulosum		ABSENT	ABSENT	yes	ABSENT	ABSENT	ABSENT	ABSENT	ABSENT	ABSENT	ABSENT	ABSENT	ABSENT	ABSENT	ABSENT	ABSENT	ABSENT	ABSENT	ABSENT	ABSENT	yes	ABSENT	ABSENT	ABSENT	ABSENT	ABSENT	ABSENT
2	584	Proteobacteria	Gammaproteobacteria	Enterobacterales	Morganellaceae	Proteus	Proteus mirabilis	Proteus mirabilis		ABSENT	ABSENT	ABSENT	ABSENT	ABSENT	ABSENT	yes	ABSENT	ABSENT	ABSENT	ABSENT	ABSENT	ABSENT	ABSENT	yes	ABSENT	ABSENT	ABSENT	ABSENT	ABSENT	ABSENT	ABSENT	ABSENT	ABSENT	ABSENT	ABSENT
2	690598	Proteobacteria	Gammaproteobacteria	Pseudomonadales	Pseudomonadaceae	Pseudomonas	Pseudomonas agarici	Pseudomonas agarici NCPPB 2289		ABSENT	ABSENT	ABSENT	ABSENT	ABSENT	ABSENT	ABSENT	ABSENT	ABSENT	ABSENT	yes	ABSENT	ABSENT	ABSENT	ABSENT	ABSENT	ABSENT	ABSENT	ABSENT	ABSENT	yes	ABSENT	ABSENT	ABSENT	ABSENT	ABSENT
2	1333854	Proteobacteria	Gammaproteobacteria	Pseudomonadales	Pseudomonadaceae	Pseudomonas	Pseudomonas alcaligenes	Pseudomonas alcaligenes OT 69		ABSENT	ABSENT	ABSENT	yes	yes	ABSENT	ABSENT	ABSENT	ABSENT	ABSENT	ABSENT	ABSENT	ABSENT	ABSENT	ABSENT	ABSENT	ABSENT	ABSENT	ABSENT	ABSENT	ABSENT	ABSENT	ABSENT	ABSENT	ABSENT	ABSENT
2	1395516	Proteobacteria	Gammaproteobacteria	Pseudomonadales	Pseudomonadaceae	Pseudomonas	Pseudomonas moraviensis	Pseudomonas moraviensis R28-S		ABSENT	ABSENT	ABSENT	yes	ABSENT	yes	ABSENT	ABSENT	ABSENT	ABSENT	ABSENT	ABSENT	ABSENT	ABSENT	ABSENT	ABSENT	ABSENT	ABSENT	ABSENT	ABSENT	ABSENT	ABSENT	ABSENT	ABSENT	ABSENT	ABSENT
2	1215113	Proteobacteria	Gammaproteobacteria	Pseudomonadales	Pseudomonadaceae	Pseudomonas	Pseudomonas oryzihabitans	Pseudomonas oryzihabitans NBRC 102199		ABSENT	ABSENT	ABSENT	ABSENT	ABSENT	ABSENT	yes	ABSENT	ABSENT	ABSENT	ABSENT	ABSENT	ABSENT	ABSENT	ABSENT	ABSENT	ABSENT	ABSENT	ABSENT	ABSENT	ABSENT	yes	ABSENT	ABSENT	ABSENT	ABSENT
2	303	Proteobacteria	Gammaproteobacteria	Pseudomonadales	Pseudomonadaceae	Pseudomonas	Pseudomonas putida	Pseudomonas putida		yes	ABSENT	ABSENT	ABSENT	ABSENT	ABSENT	ABSENT	yes	ABSENT	ABSENT	ABSENT	ABSENT	ABSENT	ABSENT	ABSENT	ABSENT	ABSENT	ABSENT	ABSENT	ABSENT	ABSENT	ABSENT	ABSENT	ABSENT	ABSENT	ABSENT
2	985010	Proteobacteria	Gammaproteobacteria	Pseudomonadales	Pseudomonadaceae	Pseudomonas	Pseudomonas sp. TJI-51	Pseudomonas sp. TJI-51_u_t		ABSENT	ABSENT	ABSENT	ABSENT	ABSENT	ABSENT	yes	ABSENT	ABSENT	ABSENT	ABSENT	ABSENT	ABSENT	ABSENT	yes	ABSENT	ABSENT	ABSENT	ABSENT	ABSENT	ABSENT	ABSENT	ABSENT	ABSENT	ABSENT	ABSENT
2	41294	Proteobacteria	Alphaproteobacteria	Rhizobiales	Bradyrhizobiaceae	Bradyrhizobiaceae_u_g	Bradyrhizobiaceae_u_s	Bradyrhizobiaceae_u_t		ABSENT	ABSENT	ABSENT	ABSENT	ABSENT	ABSENT	ABSENT	ABSENT	ABSENT	ABSENT	ABSENT	ABSENT	ABSENT	ABSENT	ABSENT	ABSENT	ABSENT	ABSENT	ABSENT	ABSENT	yes	ABSENT	ABSENT	yes	ABSENT	ABSENT
2	1268339	Proteobacteria	Alphaproteobacteria	Rhizobiales	Rhizobiaceae	Rhizobium	Rhizobium sp. JGI 0001002-E20	Rhizobium sp. JGI 0001002-E20_u_t		ABSENT	ABSENT	ABSENT	ABSENT	ABSENT	ABSENT	ABSENT	ABSENT	yes	ABSENT	ABSENT	ABSENT	ABSENT	ABSENT	ABSENT	ABSENT	ABSENT	ABSENT	ABSENT	ABSENT	ABSENT	ABSENT	ABSENT	yes	ABSENT	ABSENT
2	334542	Actinobacteria	Actinobacteria	Corynebacteriales	Nocardiaceae	Rhodococcus	Rhodococcus qingshengii	Rhodococcus qingshengii		ABSENT	ABSENT	ABSENT	ABSENT	ABSENT	ABSENT	ABSENT	ABSENT	ABSENT	ABSENT	yes	ABSENT	yes	ABSENT	ABSENT	ABSENT	ABSENT	ABSENT	ABSENT	ABSENT	ABSENT	ABSENT	ABSENT	ABSENT	ABSENT	ABSENT
2	718255	Firmicutes	Clostridia	Clostridiales	Lachnospiraceae	Roseburia	Roseburia intestinalis	Roseburia intestinalis XB6B4		ABSENT	ABSENT	ABSENT	ABSENT	ABSENT	ABSENT	ABSENT	ABSENT	ABSENT	ABSENT	yes	ABSENT	ABSENT	ABSENT	ABSENT	ABSENT	ABSENT	ABSENT	ABSENT	ABSENT	ABSENT	ABSENT	yes	ABSENT	ABSENT	ABSENT
2	622312	Firmicutes	Clostridia	Clostridiales	Lachnospiraceae	Roseburia	Roseburia inulinivorans	Roseburia inulinivorans DSM 16841		ABSENT	ABSENT	ABSENT	ABSENT	ABSENT	ABSENT	ABSENT	ABSENT	ABSENT	ABSENT	yes	ABSENT	ABSENT	ABSENT	ABSENT	ABSENT	ABSENT	ABSENT	ABSENT	ABSENT	ABSENT	ABSENT	yes	ABSENT	ABSENT	ABSENT
2	563033	Actinobacteria	Actinobacteria	Micrococcales	Micrococcaceae	Rothia	Rothia mucilaginosa	Rothia mucilaginosa M508		ABSENT	ABSENT	ABSENT	ABSENT	ABSENT	ABSENT	ABSENT	ABSENT	ABSENT	ABSENT	ABSENT	ABSENT	ABSENT	ABSENT	ABSENT	ABSENT	ABSENT	ABSENT	yes	yes	ABSENT	ABSENT	ABSENT	ABSENT	ABSENT	ABSENT
2	1835	Actinobacteria	Actinobacteria	Pseudonocardiales	Pseudonocardiaceae	Saccharopolyspora	Saccharopolyspora_u_s	Saccharopolyspora_u_t		ABSENT	ABSENT	ABSENT	ABSENT	ABSENT	ABSENT	ABSENT	ABSENT	ABSENT	ABSENT	ABSENT	ABSENT	ABSENT	ABSENT	ABSENT	ABSENT	ABSENT	ABSENT	ABSENT	ABSENT	ABSENT	yes	ABSENT	ABSENT	yes	ABSENT
2	265976	Actinobacteria	Actinobacteria	Micrococcales	Intrasporangiaceae	Serinicoccus	Serinicoccus_u_s	Serinicoccus_u_t		ABSENT	ABSENT	ABSENT	ABSENT	yes	ABSENT	ABSENT	ABSENT	ABSENT	ABSENT	ABSENT	ABSENT	ABSENT	ABSENT	ABSENT	ABSENT	ABSENT	yes	ABSENT	ABSENT	ABSENT	ABSENT	ABSENT	ABSENT	ABSENT	ABSENT
2	1043205	Actinobacteria	Actinobacteria	Micrococcales	Intrasporangiaceae	Serinicoccus	Serinicoccus profundi	Serinicoccus profundi MCCC 1A05965		ABSENT	ABSENT	ABSENT	ABSENT	ABSENT	ABSENT	ABSENT	ABSENT	ABSENT	ABSENT	ABSENT	ABSENT	ABSENT	ABSENT	ABSENT	ABSENT	ABSENT	ABSENT	ABSENT	ABSENT	yes	yes	ABSENT	ABSENT	ABSENT	ABSENT
2	1346614	Proteobacteria	Gammaproteobacteria	Enterobacterales	Yersiniaceae	Serratia	Serratia liquefaciens	Serratia liquefaciens ATCC 27592		ABSENT	ABSENT	ABSENT	ABSENT	ABSENT	ABSENT	yes	ABSENT	ABSENT	ABSENT	ABSENT	ABSENT	ABSENT	ABSENT	yes	ABSENT	ABSENT	ABSENT	ABSENT	ABSENT	ABSENT	ABSENT	ABSENT	ABSENT	ABSENT	ABSENT
2	273526	Proteobacteria	Gammaproteobacteria	Enterobacterales	Yersiniaceae	Serratia	Serratia marcescens	Serratia marcescens subsp. marcescens Db11		ABSENT	ABSENT	ABSENT	ABSENT	ABSENT	ABSENT	yes	ABSENT	ABSENT	ABSENT	ABSENT	ABSENT	ABSENT	ABSENT	yes	ABSENT	ABSENT	ABSENT	ABSENT	ABSENT	ABSENT	ABSENT	ABSENT	ABSENT	ABSENT	ABSENT
2	1219050	Proteobacteria	Alphaproteobacteria	Sphingomonadales	Sphingomonadaceae	Sphingomonas	Sphingomonas paucimobilis	Sphingomonas paucimobilis NBRC 13935		ABSENT	ABSENT	ABSENT	yes	ABSENT	ABSENT	ABSENT	ABSENT	ABSENT	ABSENT	ABSENT	ABSENT	yes	ABSENT	ABSENT	ABSENT	ABSENT	ABSENT	ABSENT	ABSENT	ABSENT	ABSENT	ABSENT	ABSENT	ABSENT	ABSENT
2	1212545	Firmicutes	Bacilli	Bacillales	Staphylococcaceae	Staphylococcus	Staphylococcus arlettae	Staphylococcus arlettae CVD059		ABSENT	ABSENT	ABSENT	ABSENT	ABSENT	ABSENT	ABSENT	ABSENT	ABSENT	ABSENT	ABSENT	ABSENT	ABSENT	ABSENT	ABSENT	ABSENT	yes	ABSENT	ABSENT	ABSENT	ABSENT	ABSENT	yes	ABSENT	ABSENT	ABSENT
2	1357294	Firmicutes	Bacilli	Bacillales	Staphylococcaceae	Staphylococcus	Staphylococcus equorum	Staphylococcus equorum UMC-CNS-924		ABSENT	ABSENT	ABSENT	ABSENT	ABSENT	ABSENT	yes	ABSENT	ABSENT	ABSENT	ABSENT	ABSENT	ABSENT	ABSENT	yes	ABSENT	ABSENT	ABSENT	ABSENT	ABSENT	ABSENT	ABSENT	ABSENT	ABSENT	ABSENT	ABSENT
2	1401071	Firmicutes	Bacilli	Bacillales	Staphylococcaceae	Staphylococcus	Staphylococcus haemolyticus	Staphylococcus haemolyticus DNF00585		yes	ABSENT	ABSENT	ABSENT	ABSENT	ABSENT	ABSENT	ABSENT	ABSENT	ABSENT	ABSENT	ABSENT	ABSENT	ABSENT	ABSENT	ABSENT	ABSENT	ABSENT	yes	ABSENT	ABSENT	ABSENT	ABSENT	ABSENT	ABSENT	ABSENT
2	1283	Firmicutes	Bacilli	Bacillales	Staphylococcaceae	Staphylococcus	Staphylococcus haemolyticus	Staphylococcus haemolyticus		ABSENT	ABSENT	ABSENT	ABSENT	ABSENT	ABSENT	ABSENT	yes	ABSENT	ABSENT	ABSENT	ABSENT	ABSENT	ABSENT	ABSENT	ABSENT	ABSENT	yes	ABSENT	ABSENT	ABSENT	ABSENT	ABSENT	ABSENT	ABSENT	ABSENT
2	629742	Firmicutes	Bacilli	Bacillales	Staphylococcaceae	Staphylococcus	Staphylococcus hominis	Staphylococcus hominis SK119		ABSENT	ABSENT	ABSENT	ABSENT	ABSENT	ABSENT	ABSENT	ABSENT	ABSENT	ABSENT	ABSENT	ABSENT	ABSENT	ABSENT	ABSENT	ABSENT	ABSENT	ABSENT	yes	ABSENT	ABSENT	ABSENT	ABSENT	yes	ABSENT	ABSENT
2	1409679	Firmicutes	Bacilli	Bacillales	Staphylococcaceae	Staphylococcus	Staphylococcus lugdunensis	Staphylococcus lugdunensis UCIM6116		ABSENT	ABSENT	ABSENT	ABSENT	ABSENT	ABSENT	ABSENT	ABSENT	ABSENT	ABSENT	ABSENT	ABSENT	ABSENT	ABSENT	ABSENT	ABSENT	ABSENT	yes	ABSENT	ABSENT	yes	ABSENT	ABSENT	ABSENT	ABSENT	ABSENT
2	1234593	Firmicutes	Bacilli	Bacillales	Staphylococcaceae	Staphylococcus	Staphylococcus sp. E463	Staphylococcus sp. E463_u_t		ABSENT	ABSENT	ABSENT	yes	ABSENT	ABSENT	ABSENT	ABSENT	ABSENT	ABSENT	ABSENT	yes	ABSENT	ABSENT	ABSENT	ABSENT	ABSENT	ABSENT	ABSENT	ABSENT	ABSENT	ABSENT	ABSENT	ABSENT	ABSENT	ABSENT
2	1388318	Firmicutes	Bacilli	Bacillales	Staphylococcaceae	Staphylococcus	Staphylococcus sp. M0480	Staphylococcus sp. M0480_u_t		ABSENT	ABSENT	ABSENT	ABSENT	ABSENT	ABSENT	ABSENT	ABSENT	ABSENT	ABSENT	yes	ABSENT	ABSENT	ABSENT	ABSENT	yes	ABSENT	ABSENT	ABSENT	ABSENT	ABSENT	ABSENT	ABSENT	ABSENT	ABSENT	ABSENT
2	1118235	Proteobacteria	Gammaproteobacteria	Xanthomonadales	Xanthomonadaceae	Stenotrophomonas	Stenotrophomonas maltophilia	Stenotrophomonas maltophilia PML168		ABSENT	ABSENT	ABSENT	ABSENT	ABSENT	ABSENT	yes	ABSENT	ABSENT	ABSENT	ABSENT	ABSENT	ABSENT	ABSENT	yes	ABSENT	ABSENT	ABSENT	ABSENT	ABSENT	ABSENT	ABSENT	ABSENT	ABSENT	ABSENT	ABSENT
2	1118156	Proteobacteria	Gammaproteobacteria	Xanthomonadales	Xanthomonadaceae	Stenotrophomonas	Stenotrophomonas maltophilia	Stenotrophomonas maltophilia SKK35		ABSENT	yes	ABSENT	ABSENT	ABSENT	ABSENT	ABSENT	ABSENT	ABSENT	ABSENT	ABSENT	ABSENT	ABSENT	ABSENT	ABSENT	yes	ABSENT	ABSENT	ABSENT	ABSENT	ABSENT	ABSENT	ABSENT	ABSENT	ABSENT	ABSENT
2	1154893	Firmicutes	Bacilli	Lactobacillales	Streptococcaceae	Streptococcus	Streptococcus agalactiae	Streptococcus agalactiae GB00012		ABSENT	ABSENT	ABSENT	ABSENT	ABSENT	ABSENT	ABSENT	ABSENT	yes	yes	ABSENT	ABSENT	ABSENT	ABSENT	ABSENT	ABSENT	ABSENT	ABSENT	ABSENT	ABSENT	ABSENT	ABSENT	ABSENT	ABSENT	ABSENT	ABSENT
2	1154924	Firmicutes	Bacilli	Lactobacillales	Streptococcaceae	Streptococcus	Streptococcus agalactiae	Streptococcus agalactiae GB00614		ABSENT	ABSENT	ABSENT	ABSENT	ABSENT	ABSENT	ABSENT	ABSENT	ABSENT	ABSENT	ABSENT	ABSENT	ABSENT	ABSENT	ABSENT	ABSENT	ABSENT	ABSENT	yes	ABSENT	ABSENT	ABSENT	ABSENT	ABSENT	yes	ABSENT
2	150054	Firmicutes	Bacilli	Lactobacillales	Streptococcaceae	Streptococcus	Streptococcus infantarius	Streptococcus infantarius subsp. infantarius		ABSENT	ABSENT	ABSENT	yes	ABSENT	yes	ABSENT	ABSENT	ABSENT	ABSENT	ABSENT	ABSENT	ABSENT	ABSENT	ABSENT	ABSENT	ABSENT	ABSENT	ABSENT	ABSENT	ABSENT	ABSENT	ABSENT	ABSENT	ABSENT	ABSENT
2	1005705	Firmicutes	Bacilli	Lactobacillales	Streptococcaceae	Streptococcus	Streptococcus infantis	Streptococcus infantis SK1076		ABSENT	ABSENT	ABSENT	ABSENT	ABSENT	ABSENT	ABSENT	ABSENT	ABSENT	ABSENT	ABSENT	yes	ABSENT	ABSENT	ABSENT	ABSENT	ABSENT	yes	ABSENT	ABSENT	ABSENT	ABSENT	ABSENT	ABSENT	ABSENT	ABSENT
2	871237	Firmicutes	Bacilli	Lactobacillales	Streptococcaceae	Streptococcus	Streptococcus infantis	Streptococcus infantis SK1302		ABSENT	ABSENT	ABSENT	ABSENT	ABSENT	ABSENT	ABSENT	ABSENT	ABSENT	ABSENT	ABSENT	ABSENT	ABSENT	ABSENT	ABSENT	ABSENT	ABSENT	ABSENT	ABSENT	yes	ABSENT	ABSENT	ABSENT	ABSENT	ABSENT	yes
2	1340485	Firmicutes	Bacilli	Lactobacillales	Streptococcaceae	Streptococcus	Streptococcus mitis	Streptococcus mitis 18/56		ABSENT	ABSENT	ABSENT	ABSENT	ABSENT	ABSENT	ABSENT	ABSENT	ABSENT	ABSENT	yes	ABSENT	ABSENT	ABSENT	ABSENT	ABSENT	ABSENT	ABSENT	ABSENT	ABSENT	ABSENT	ABSENT	yes	ABSENT	ABSENT	ABSENT
2	1225194	Firmicutes	Bacilli	Lactobacillales	Streptococcaceae	Streptococcus	Streptococcus mutans	Streptococcus mutans B24Sm2		ABSENT	ABSENT	ABSENT	ABSENT	ABSENT	ABSENT	ABSENT	yes	ABSENT	ABSENT	ABSENT	yes	ABSENT	ABSENT	ABSENT	ABSENT	ABSENT	ABSENT	ABSENT	ABSENT	ABSENT	ABSENT	ABSENT	ABSENT	ABSENT	ABSENT
2	1415761	Firmicutes	Bacilli	Lactobacillales	Streptococcaceae	Streptococcus	Streptococcus pseudopneumoniae	Streptococcus pseudopneumoniae 5247		ABSENT	ABSENT	ABSENT	ABSENT	ABSENT	yes	ABSENT	ABSENT	ABSENT	ABSENT	ABSENT	ABSENT	yes	ABSENT	ABSENT	ABSENT	ABSENT	ABSENT	ABSENT	ABSENT	ABSENT	ABSENT	ABSENT	ABSENT	ABSENT	ABSENT
2	1157946	Firmicutes	Bacilli	Lactobacillales	Streptococcaceae	Streptococcus	Streptococcus salivarius	Streptococcus salivarius PS4		ABSENT	ABSENT	ABSENT	ABSENT	ABSENT	ABSENT	ABSENT	ABSENT	ABSENT	ABSENT	ABSENT	ABSENT	ABSENT	ABSENT	ABSENT	ABSENT	ABSENT	ABSENT	ABSENT	yes	ABSENT	ABSENT	ABSENT	ABSENT	yes	ABSENT
2	1073373	Firmicutes	Bacilli	Lactobacillales	Streptococcaceae	Streptococcus	Streptococcus sanguinis	Streptococcus sanguinis CC94A		ABSENT	ABSENT	ABSENT	ABSENT	ABSENT	ABSENT	ABSENT	ABSENT	ABSENT	ABSENT	yes	ABSENT	ABSENT	ABSENT	ABSENT	ABSENT	ABSENT	ABSENT	ABSENT	ABSENT	ABSENT	ABSENT	yes	ABSENT	ABSENT	ABSENT
2	888810	Firmicutes	Bacilli	Lactobacillales	Streptococcaceae	Streptococcus	Streptococcus sanguinis	Streptococcus sanguinis SK115		ABSENT	ABSENT	ABSENT	ABSENT	ABSENT	yes	ABSENT	ABSENT	ABSENT	ABSENT	ABSENT	ABSENT	yes	ABSENT	ABSENT	ABSENT	ABSENT	ABSENT	ABSENT	ABSENT	ABSENT	ABSENT	ABSENT	ABSENT	ABSENT	ABSENT
2	888808	Firmicutes	Bacilli	Lactobacillales	Streptococcaceae	Streptococcus	Streptococcus sanguinis	Streptococcus sanguinis SK49		ABSENT	ABSENT	ABSENT	ABSENT	ABSENT	ABSENT	ABSENT	ABSENT	ABSENT	ABSENT	ABSENT	yes	ABSENT	ABSENT	ABSENT	ABSENT	ABSENT	ABSENT	ABSENT	ABSENT	ABSENT	yes	ABSENT	ABSENT	ABSENT	ABSENT
2	888825	Firmicutes	Bacilli	Lactobacillales	Streptococcaceae	Streptococcus	Streptococcus sanguinis	Streptococcus sanguinis VMC66		yes	ABSENT	ABSENT	ABSENT	ABSENT	ABSENT	ABSENT	ABSENT	ABSENT	ABSENT	ABSENT	ABSENT	ABSENT	ABSENT	ABSENT	ABSENT	ABSENT	ABSENT	ABSENT	ABSENT	yes	ABSENT	ABSENT	ABSENT	ABSENT	ABSENT
2	176090	Firmicutes	Bacilli	Lactobacillales	Streptococcaceae	Streptococcus	Streptococcus sinensis	Streptococcus sinensis		ABSENT	ABSENT	ABSENT	ABSENT	ABSENT	ABSENT	ABSENT	ABSENT	ABSENT	ABSENT	ABSENT	yes	yes	ABSENT	ABSENT	ABSENT	ABSENT	ABSENT	ABSENT	ABSENT	ABSENT	ABSENT	ABSENT	ABSENT	ABSENT	ABSENT
2	435842	Firmicutes	Bacilli	Lactobacillales	Streptococcaceae	Streptococcus	Streptococcus sp. C150	Streptococcus sp. C150_u_t		ABSENT	ABSENT	ABSENT	ABSENT	ABSENT	ABSENT	ABSENT	ABSENT	ABSENT	ABSENT	ABSENT	ABSENT	ABSENT	ABSENT	ABSENT	ABSENT	ABSENT	ABSENT	ABSENT	yes	ABSENT	ABSENT	ABSENT	ABSENT	yes	ABSENT
2	1403937	Firmicutes	Bacilli	Lactobacillales	Streptococcaceae	Streptococcus	Streptococcus sp. DORA_10	Streptococcus sp. DORA_10_u_t		ABSENT	ABSENT	ABSENT	ABSENT	yes	ABSENT	ABSENT	ABSENT	ABSENT	ABSENT	ABSENT	ABSENT	ABSENT	yes	ABSENT	ABSENT	ABSENT	ABSENT	ABSENT	ABSENT	ABSENT	ABSENT	ABSENT	ABSENT	ABSENT	ABSENT
2	999425	Firmicutes	Bacilli	Lactobacillales	Streptococcaceae	Streptococcus	Streptococcus sp. F0442	Streptococcus sp. F0442_u_t		ABSENT	ABSENT	ABSENT	ABSENT	ABSENT	ABSENT	ABSENT	ABSENT	yes	ABSENT	ABSENT	ABSENT	ABSENT	ABSENT	ABSENT	ABSENT	ABSENT	yes	ABSENT	ABSENT	ABSENT	ABSENT	ABSENT	ABSENT	ABSENT	ABSENT
2	1156431	Firmicutes	Bacilli	Lactobacillales	Streptococcaceae	Streptococcus	Streptococcus sp. I-G2	Streptococcus sp. I-G2_u_t		ABSENT	ABSENT	ABSENT	ABSENT	ABSENT	ABSENT	ABSENT	ABSENT	ABSENT	ABSENT	ABSENT	ABSENT	ABSENT	ABSENT	ABSENT	ABSENT	ABSENT	ABSENT	ABSENT	ABSENT	ABSENT	yes	ABSENT	ABSENT	ABSENT	yes
2	767463	Firmicutes	Bacilli	Lactobacillales	Streptococcaceae	Streptococcus	Streptococcus thermophilus	Streptococcus thermophilus ND03		ABSENT	yes	ABSENT	ABSENT	ABSENT	ABSENT	ABSENT	ABSENT	ABSENT	ABSENT	ABSENT	ABSENT	ABSENT	ABSENT	ABSENT	ABSENT	ABSENT	ABSENT	ABSENT	ABSENT	ABSENT	yes	ABSENT	ABSENT	ABSENT	ABSENT
2	33057	Proteobacteria	Betaproteobacteria	Rhodocyclales	Zoogloeaceae	Thauera	Thauera_u_s	Thauera_u_t		ABSENT	ABSENT	ABSENT	ABSENT	ABSENT	ABSENT	ABSENT	ABSENT	ABSENT	ABSENT	ABSENT	ABSENT	yes	ABSENT	ABSENT	ABSENT	ABSENT	ABSENT	ABSENT	ABSENT	yes	ABSENT	ABSENT	ABSENT	ABSENT	ABSENT
2	158	Spirochaetes	Spirochaetia	Spirochaetales	Spirochaetaceae	Treponema	Treponema denticola	Treponema denticola		ABSENT	ABSENT	ABSENT	ABSENT	ABSENT	ABSENT	yes	ABSENT	ABSENT	ABSENT	ABSENT	ABSENT	ABSENT	ABSENT	yes	ABSENT	ABSENT	ABSENT	ABSENT	ABSENT	ABSENT	ABSENT	ABSENT	ABSENT	ABSENT	ABSENT
2	1321815	Spirochaetes	Spirochaetia	Spirochaetales	Spirochaetaceae	Treponema	Treponema lecithinolyticum	Treponema lecithinolyticum ATCC 700332		ABSENT	ABSENT	ABSENT	ABSENT	ABSENT	ABSENT	yes	ABSENT	ABSENT	ABSENT	ABSENT	ABSENT	ABSENT	ABSENT	yes	ABSENT	ABSENT	ABSENT	ABSENT	ABSENT	ABSENT	ABSENT	ABSENT	ABSENT	ABSENT	ABSENT
2	69710	Spirochaetes	Spirochaetia	Spirochaetales	Spirochaetaceae	Treponema	Treponema vincentii	Treponema vincentii		ABSENT	ABSENT	ABSENT	ABSENT	ABSENT	ABSENT	yes	ABSENT	ABSENT	ABSENT	ABSENT	ABSENT	ABSENT	ABSENT	yes	ABSENT	ABSENT	ABSENT	ABSENT	ABSENT	ABSENT	ABSENT	ABSENT	ABSENT	ABSENT	ABSENT
2	866778	Firmicutes	Negativicutes	Veillonellales	Veillonellaceae	Veillonella	Veillonella atypica	Veillonella atypica ACS-134-V-Col7a		ABSENT	ABSENT	ABSENT	ABSENT	ABSENT	ABSENT	ABSENT	ABSENT	ABSENT	ABSENT	ABSENT	yes	ABSENT	ABSENT	ABSENT	ABSENT	ABSENT	yes	ABSENT	ABSENT	ABSENT	ABSENT	ABSENT	ABSENT	ABSENT	ABSENT
2	457416	Firmicutes	Negativicutes	Veillonellales	Veillonellaceae	Veillonella	Veillonella sp. 3_1_44	Veillonella sp. 3_1_44_u_t		ABSENT	ABSENT	ABSENT	ABSENT	ABSENT	ABSENT	ABSENT	ABSENT	ABSENT	ABSENT	yes	ABSENT	ABSENT	ABSENT	ABSENT	ABSENT	ABSENT	ABSENT	ABSENT	ABSENT	ABSENT	ABSENT	yes	ABSENT	ABSENT	ABSENT
2	338	Proteobacteria	Gammaproteobacteria	Xanthomonadales	Xanthomonadaceae	Xanthomonas	Xanthomonas_u_s	Xanthomonas_u_t		ABSENT	ABSENT	ABSENT	ABSENT	ABSENT	ABSENT	ABSENT	ABSENT	ABSENT	ABSENT	ABSENT	ABSENT	ABSENT	ABSENT	ABSENT	ABSENT	ABSENT	ABSENT	ABSENT	ABSENT	yes	yes	ABSENT	ABSENT	ABSENT	ABSENT
2	340	Proteobacteria	Gammaproteobacteria	Xanthomonadales	Xanthomonadaceae	Xanthomonas	Xanthomonas campestris	Xanthomonas campestris pv. campestris		ABSENT	ABSENT	ABSENT	ABSENT	ABSENT	ABSENT	yes	ABSENT	ABSENT	ABSENT	ABSENT	ABSENT	ABSENT	ABSENT	yes	ABSENT	ABSENT	ABSENT	ABSENT	ABSENT	ABSENT	ABSENT	ABSENT	ABSENT	ABSENT	ABSENT
2	1229484	Proteobacteria	Alphaproteobacteria	Alphaproteobacteria_u_o	Alphaproteobacteria_u_f	Alphaproteobacteria_u_g	alpha proteobacterium LLX12A	alpha proteobacterium LLX12A_u_t		ABSENT	ABSENT	ABSENT	ABSENT	ABSENT	ABSENT	ABSENT	ABSENT	ABSENT	ABSENT	yes	ABSENT	ABSENT	yes	ABSENT	ABSENT	ABSENT	ABSENT	ABSENT	ABSENT	ABSENT	ABSENT	ABSENT	ABSENT	ABSENT	ABSENT
1	1003200	Proteobacteria	Betaproteobacteria	Burkholderiales	Alcaligenaceae	Achromobacter	Achromobacter insuavis	Achromobacter insuavis AXX-A		ABSENT	ABSENT	ABSENT	ABSENT	ABSENT	ABSENT	ABSENT	ABSENT	ABSENT	ABSENT	yes	ABSENT	ABSENT	ABSENT	ABSENT	ABSENT	ABSENT	ABSENT	ABSENT	ABSENT	ABSENT	ABSENT	ABSENT	ABSENT	ABSENT	ABSENT
1	1111120	Firmicutes	Negativicutes	Acidaminococcales	Acidaminococcaceae	Acidaminococcus	Acidaminococcus sp. BV3L6	Acidaminococcus sp. BV3L6_u_t		ABSENT	ABSENT	ABSENT	ABSENT	ABSENT	ABSENT	ABSENT	ABSENT	ABSENT	ABSENT	yes	ABSENT	ABSENT	ABSENT	ABSENT	ABSENT	ABSENT	ABSENT	ABSENT	ABSENT	ABSENT	ABSENT	ABSENT	ABSENT	ABSENT	ABSENT
1	1310818	Proteobacteria	Gammaproteobacteria	Pseudomonadales	Moraxellaceae	Acinetobacter	Acinetobacter baumannii	Acinetobacter baumannii 121738		ABSENT	ABSENT	ABSENT	ABSENT	ABSENT	ABSENT	ABSENT	ABSENT	ABSENT	ABSENT	yes	ABSENT	ABSENT	ABSENT	ABSENT	ABSENT	ABSENT	ABSENT	ABSENT	ABSENT	ABSENT	ABSENT	ABSENT	ABSENT	ABSENT	ABSENT
1	1310609	Proteobacteria	Gammaproteobacteria	Pseudomonadales	Moraxellaceae	Acinetobacter	Acinetobacter sp. 1289694	Acinetobacter sp. 1289694_u_t		ABSENT	yes	ABSENT	ABSENT	ABSENT	ABSENT	ABSENT	ABSENT	ABSENT	ABSENT	ABSENT	ABSENT	ABSENT	ABSENT	ABSENT	ABSENT	ABSENT	ABSENT	ABSENT	ABSENT	ABSENT	ABSENT	ABSENT	ABSENT	ABSENT	ABSENT
1	1310615	Proteobacteria	Gammaproteobacteria	Pseudomonadales	Moraxellaceae	Acinetobacter	Acinetobacter sp. 1396970	Acinetobacter sp. 1396970_u_t		ABSENT	ABSENT	ABSENT	ABSENT	ABSENT	ABSENT	ABSENT	ABSENT	ABSENT	ABSENT	ABSENT	yes	ABSENT	ABSENT	ABSENT	ABSENT	ABSENT	ABSENT	ABSENT	ABSENT	ABSENT	ABSENT	ABSENT	ABSENT	ABSENT	ABSENT
1	1310642	Proteobacteria	Gammaproteobacteria	Pseudomonadales	Moraxellaceae	Acinetobacter	Acinetobacter baumannii	Acinetobacter baumannii 1451147		ABSENT	ABSENT	ABSENT	ABSENT	ABSENT	ABSENT	ABSENT	ABSENT	ABSENT	ABSENT	ABSENT	ABSENT	ABSENT	ABSENT	ABSENT	ABSENT	ABSENT	ABSENT	ABSENT	ABSENT	ABSENT	ABSENT	yes	ABSENT	ABSENT	ABSENT
1	1310689	Proteobacteria	Gammaproteobacteria	Pseudomonadales	Moraxellaceae	Acinetobacter	Acinetobacter sp. 1578804	Acinetobacter sp. 1578804_u_t		ABSENT	ABSENT	ABSENT	ABSENT	ABSENT	ABSENT	ABSENT	ABSENT	ABSENT	ABSENT	ABSENT	ABSENT	ABSENT	ABSENT	ABSENT	ABSENT	ABSENT	yes	ABSENT	ABSENT	ABSENT	ABSENT	ABSENT	ABSENT	ABSENT	ABSENT
1	1310678	Proteobacteria	Gammaproteobacteria	Pseudomonadales	Moraxellaceae	Acinetobacter	Acinetobacter sp. 263903-1	Acinetobacter sp. 263903-1_u_t		ABSENT	ABSENT	ABSENT	ABSENT	ABSENT	ABSENT	ABSENT	ABSENT	ABSENT	ABSENT	ABSENT	ABSENT	ABSENT	ABSENT	ABSENT	ABSENT	ABSENT	ABSENT	ABSENT	ABSENT	ABSENT	ABSENT	yes	ABSENT	ABSENT	ABSENT
1	1310711	Proteobacteria	Gammaproteobacteria	Pseudomonadales	Moraxellaceae	Acinetobacter	Acinetobacter sp. 723929	Acinetobacter sp. 723929_u_t		ABSENT	ABSENT	ABSENT	ABSENT	ABSENT	ABSENT	ABSENT	ABSENT	ABSENT	ABSENT	ABSENT	ABSENT	ABSENT	ABSENT	ABSENT	yes	ABSENT	ABSENT	ABSENT	ABSENT	ABSENT	ABSENT	ABSENT	ABSENT	ABSENT	ABSENT
1	992404	Proteobacteria	Gammaproteobacteria	Pseudomonadales	Moraxellaceae	Acinetobacter	Acinetobacter baumannii	Acinetobacter baumannii ABNIH3		ABSENT	ABSENT	ABSENT	ABSENT	ABSENT	ABSENT	ABSENT	ABSENT	ABSENT	ABSENT	ABSENT	ABSENT	ABSENT	ABSENT	ABSENT	ABSENT	ABSENT	yes	ABSENT	ABSENT	ABSENT	ABSENT	ABSENT	ABSENT	ABSENT	ABSENT
1	262668	Proteobacteria	Gammaproteobacteria	Pseudomonadales	Moraxellaceae	Acinetobacter	Acinetobacter beijerinckii	Acinetobacter beijerinckii		ABSENT	ABSENT	ABSENT	ABSENT	ABSENT	yes	ABSENT	ABSENT	ABSENT	ABSENT	ABSENT	ABSENT	ABSENT	ABSENT	ABSENT	ABSENT	ABSENT	ABSENT	ABSENT	ABSENT	ABSENT	ABSENT	ABSENT	ABSENT	ABSENT	ABSENT
1	106648	Proteobacteria	Gammaproteobacteria	Pseudomonadales	Moraxellaceae	Acinetobacter	Acinetobacter bereziniae	Acinetobacter bereziniae		ABSENT	ABSENT	ABSENT	ABSENT	ABSENT	ABSENT	ABSENT	ABSENT	ABSENT	ABSENT	ABSENT	ABSENT	ABSENT	yes	ABSENT	ABSENT	ABSENT	ABSENT	ABSENT	ABSENT	ABSENT	ABSENT	ABSENT	ABSENT	ABSENT	ABSENT
1	1353941	Proteobacteria	Gammaproteobacteria	Pseudomonadales	Moraxellaceae	Acinetobacter	Acinetobacter harbinensis	Acinetobacter harbinensis		ABSENT	ABSENT	ABSENT	ABSENT	yes	ABSENT	ABSENT	ABSENT	ABSENT	ABSENT	ABSENT	ABSENT	ABSENT	ABSENT	ABSENT	ABSENT	ABSENT	ABSENT	ABSENT	ABSENT	ABSENT	ABSENT	ABSENT	ABSENT	ABSENT	ABSENT
1	756892	Proteobacteria	Gammaproteobacteria	Pseudomonadales	Moraxellaceae	Acinetobacter	Acinetobacter indicus	Acinetobacter indicus		ABSENT	ABSENT	ABSENT	ABSENT	ABSENT	ABSENT	ABSENT	ABSENT	ABSENT	ABSENT	ABSENT	ABSENT	yes	ABSENT	ABSENT	ABSENT	ABSENT	ABSENT	ABSENT	ABSENT	ABSENT	ABSENT	ABSENT	ABSENT	ABSENT	ABSENT
1	575587	Proteobacteria	Gammaproteobacteria	Pseudomonadales	Moraxellaceae	Acinetobacter	Acinetobacter junii	Acinetobacter junii SH205		ABSENT	ABSENT	ABSENT	ABSENT	ABSENT	ABSENT	ABSENT	ABSENT	ABSENT	ABSENT	yes	ABSENT	ABSENT	ABSENT	ABSENT	ABSENT	ABSENT	ABSENT	ABSENT	ABSENT	ABSENT	ABSENT	ABSENT	ABSENT	ABSENT	ABSENT
1	1217674	Proteobacteria	Gammaproteobacteria	Pseudomonadales	Moraxellaceae	Acinetobacter	Acinetobacter radioresistens	Acinetobacter radioresistens NIPH 2130		ABSENT	ABSENT	ABSENT	ABSENT	ABSENT	yes	ABSENT	ABSENT	ABSENT	ABSENT	ABSENT	ABSENT	ABSENT	ABSENT	ABSENT	ABSENT	ABSENT	ABSENT	ABSENT	ABSENT	ABSENT	ABSENT	ABSENT	ABSENT	ABSENT	ABSENT
1	575589	Proteobacteria	Gammaproteobacteria	Pseudomonadales	Moraxellaceae	Acinetobacter	Acinetobacter radioresistens	Acinetobacter radioresistens SH164		ABSENT	ABSENT	ABSENT	ABSENT	ABSENT	ABSENT	ABSENT	ABSENT	ABSENT	ABSENT	yes	ABSENT	ABSENT	ABSENT	ABSENT	ABSENT	ABSENT	ABSENT	ABSENT	ABSENT	ABSENT	ABSENT	ABSENT	ABSENT	ABSENT	ABSENT
1	596318	Proteobacteria	Gammaproteobacteria	Pseudomonadales	Moraxellaceae	Acinetobacter	Acinetobacter radioresistens	Acinetobacter radioresistens SK82		ABSENT	ABSENT	ABSENT	ABSENT	ABSENT	ABSENT	ABSENT	yes	ABSENT	ABSENT	ABSENT	ABSENT	ABSENT	ABSENT	ABSENT	ABSENT	ABSENT	ABSENT	ABSENT	ABSENT	ABSENT	ABSENT	ABSENT	ABSENT	ABSENT	ABSENT
1	421052	Proteobacteria	Gammaproteobacteria	Pseudomonadales	Moraxellaceae	Acinetobacter	Acinetobacter rudis	Acinetobacter rudis CIP 110305		ABSENT	ABSENT	ABSENT	ABSENT	ABSENT	ABSENT	ABSENT	ABSENT	ABSENT	ABSENT	ABSENT	ABSENT	ABSENT	ABSENT	ABSENT	ABSENT	ABSENT	ABSENT	ABSENT	ABSENT	ABSENT	yes	ABSENT	ABSENT	ABSENT	ABSENT
1	1217988	Proteobacteria	Gammaproteobacteria	Pseudomonadales	Moraxellaceae	Acinetobacter	Acinetobacter schindleri	Acinetobacter schindleri CIP 107287		ABSENT	ABSENT	ABSENT	ABSENT	ABSENT	ABSENT	ABSENT	ABSENT	ABSENT	ABSENT	ABSENT	ABSENT	ABSENT	yes	ABSENT	ABSENT	ABSENT	ABSENT	ABSENT	ABSENT	ABSENT	ABSENT	ABSENT	ABSENT	ABSENT	ABSENT
1	1217677	Proteobacteria	Gammaproteobacteria	Pseudomonadales	Moraxellaceae	Acinetobacter	Acinetobacter soli	Acinetobacter soli NIPH 2899		ABSENT	ABSENT	ABSENT	ABSENT	ABSENT	ABSENT	ABSENT	ABSENT	ABSENT	ABSENT	ABSENT	ABSENT	ABSENT	ABSENT	ABSENT	ABSENT	ABSENT	ABSENT	ABSENT	ABSENT	ABSENT	yes	ABSENT	ABSENT	ABSENT	ABSENT
1	1144665	Proteobacteria	Gammaproteobacteria	Pseudomonadales	Moraxellaceae	Acinetobacter	Acinetobacter sp. CIP 102136	Acinetobacter sp. CIP 102136_u_t		ABSENT	ABSENT	ABSENT	ABSENT	ABSENT	ABSENT	ABSENT	ABSENT	ABSENT	ABSENT	ABSENT	ABSENT	ABSENT	ABSENT	ABSENT	ABSENT	ABSENT	ABSENT	ABSENT	ABSENT	ABSENT	ABSENT	ABSENT	ABSENT	yes	ABSENT
1	1209355	Proteobacteria	Gammaproteobacteria	Pseudomonadales	Moraxellaceae	Acinetobacter	Acinetobacter sp. MDS7A	Acinetobacter sp. MDS7A_u_t		ABSENT	ABSENT	ABSENT	yes	ABSENT	ABSENT	ABSENT	ABSENT	ABSENT	ABSENT	ABSENT	ABSENT	ABSENT	ABSENT	ABSENT	ABSENT	ABSENT	ABSENT	ABSENT	ABSENT	ABSENT	ABSENT	ABSENT	ABSENT	ABSENT	ABSENT
1	1380368	Proteobacteria	Gammaproteobacteria	Pseudomonadales	Moraxellaceae	Acinetobacter	Acinetobacter sp. UNC436CL71CviS28	Acinetobacter sp. UNC436CL71CviS28_u_t		ABSENT	ABSENT	ABSENT	ABSENT	ABSENT	yes	ABSENT	ABSENT	ABSENT	ABSENT	ABSENT	ABSENT	ABSENT	ABSENT	ABSENT	ABSENT	ABSENT	ABSENT	ABSENT	ABSENT	ABSENT	ABSENT	ABSENT	ABSENT	ABSENT	ABSENT
1	108980	Proteobacteria	Gammaproteobacteria	Pseudomonadales	Moraxellaceae	Acinetobacter	Acinetobacter ursingii	Acinetobacter ursingii		ABSENT	ABSENT	ABSENT	ABSENT	ABSENT	ABSENT	ABSENT	ABSENT	ABSENT	ABSENT	ABSENT	ABSENT	ABSENT	ABSENT	ABSENT	ABSENT	ABSENT	ABSENT	ABSENT	ABSENT	ABSENT	ABSENT	ABSENT	ABSENT	yes	ABSENT
1	1257043	Proteobacteria	Gammaproteobacteria	Pseudomonadales	Moraxellaceae	Acinetobacter	Acinetobacter ursingii	Acinetobacter ursingii ANC 3649		ABSENT	ABSENT	ABSENT	ABSENT	ABSENT	ABSENT	ABSENT	ABSENT	ABSENT	ABSENT	ABSENT	ABSENT	ABSENT	ABSENT	ABSENT	ABSENT	yes	ABSENT	ABSENT	ABSENT	ABSENT	ABSENT	ABSENT	ABSENT	ABSENT	ABSENT
1	713	Proteobacteria	Gammaproteobacteria	Pasteurellales	Pasteurellaceae	Actinobacillus	Actinobacillus_u_s	Actinobacillus_u_t		ABSENT	ABSENT	ABSENT	ABSENT	ABSENT	ABSENT	ABSENT	ABSENT	ABSENT	ABSENT	ABSENT	yes	ABSENT	ABSENT	ABSENT	ABSENT	ABSENT	ABSENT	ABSENT	ABSENT	ABSENT	ABSENT	ABSENT	ABSENT	ABSENT	ABSENT
1	2012	Actinobacteria	Actinobacteria	Streptosporangiales	Thermomonosporaceae	Thermomonosporaceae_u_g	Thermomonosporaceae_u_s	Thermomonosporaceae_u_t		ABSENT	ABSENT	ABSENT	ABSENT	ABSENT	ABSENT	ABSENT	ABSENT	ABSENT	ABSENT	ABSENT	ABSENT	ABSENT	ABSENT	ABSENT	ABSENT	ABSENT	ABSENT	ABSENT	ABSENT	ABSENT	ABSENT	ABSENT	yes	ABSENT	ABSENT
1	2070	Actinobacteria	Actinobacteria	Pseudonocardiales	Pseudonocardiaceae	Pseudonocardiaceae_u_g	Pseudonocardiaceae_u_s	Pseudonocardiaceae_u_t		ABSENT	ABSENT	ABSENT	ABSENT	ABSENT	ABSENT	ABSENT	ABSENT	ABSENT	ABSENT	ABSENT	ABSENT	ABSENT	ABSENT	ABSENT	ABSENT	ABSENT	ABSENT	ABSENT	ABSENT	ABSENT	ABSENT	ABSENT	yes	ABSENT	ABSENT
1	435830	Actinobacteria	Actinobacteria	Actinomycetales	Actinomycetaceae	Actinomyces	Actinomyces graevenitzii	Actinomyces graevenitzii C83		ABSENT	ABSENT	ABSENT	yes	ABSENT	ABSENT	ABSENT	ABSENT	ABSENT	ABSENT	ABSENT	ABSENT	ABSENT	ABSENT	ABSENT	ABSENT	ABSENT	ABSENT	ABSENT	ABSENT	ABSENT	ABSENT	ABSENT	ABSENT	ABSENT	ABSENT
1	649742	Actinobacteria	Actinobacteria	Actinomycetales	Actinomycetaceae	Actinomyces	Actinomyces odontolyticus	Actinomyces odontolyticus F0309		ABSENT	ABSENT	ABSENT	ABSENT	ABSENT	ABSENT	ABSENT	ABSENT	ABSENT	ABSENT	ABSENT	ABSENT	ABSENT	ABSENT	ABSENT	ABSENT	ABSENT	ABSENT	ABSENT	ABSENT	ABSENT	ABSENT	yes	ABSENT	ABSENT	ABSENT
1	1203556	Actinobacteria	Actinobacteria	Actinomycetales	Actinomycetaceae	Actinomyces	Actinomyces sp. HPA0247	Actinomyces sp. HPA0247_u_t		ABSENT	ABSENT	ABSENT	ABSENT	ABSENT	ABSENT	ABSENT	ABSENT	ABSENT	ABSENT	ABSENT	ABSENT	ABSENT	ABSENT	ABSENT	ABSENT	ABSENT	ABSENT	ABSENT	ABSENT	ABSENT	ABSENT	yes	ABSENT	ABSENT	ABSENT
1	936548	Actinobacteria	Actinobacteria	Actinomycetales	Actinomycetaceae	Actinomyces	Actinomyces sp. ICM47	Actinomyces sp. ICM47_u_t		ABSENT	ABSENT	ABSENT	ABSENT	ABSENT	ABSENT	ABSENT	ABSENT	ABSENT	ABSENT	ABSENT	ABSENT	ABSENT	ABSENT	ABSENT	ABSENT	ABSENT	yes	ABSENT	ABSENT	ABSENT	ABSENT	ABSENT	ABSENT	ABSENT	ABSENT
1	653386	Actinobacteria	Actinobacteria	Actinomycetales	Actinomycetaceae	Actinomyces	Actinomyces sp. oral taxon 849	Actinomyces sp. oral taxon 849 str. F0330		ABSENT	ABSENT	ABSENT	ABSENT	ABSENT	ABSENT	ABSENT	ABSENT	ABSENT	ABSENT	ABSENT	ABSENT	ABSENT	ABSENT	ABSENT	ABSENT	ABSENT	ABSENT	ABSENT	yes	ABSENT	ABSENT	ABSENT	ABSENT	ABSENT	ABSENT
1	521393	Actinobacteria	Actinobacteria	Actinomycetales	Actinomycetaceae	Actinomyces	Actinomyces timonensis	Actinomyces timonensis DSM 23838		ABSENT	ABSENT	ABSENT	yes	ABSENT	ABSENT	ABSENT	ABSENT	ABSENT	ABSENT	ABSENT	ABSENT	ABSENT	ABSENT	ABSENT	ABSENT	ABSENT	ABSENT	ABSENT	ABSENT	ABSENT	ABSENT	ABSENT	ABSENT	ABSENT	ABSENT
1	883077	Actinobacteria	Actinobacteria	Actinomycetales	Actinomycetaceae	Actinomyces	Actinomyces turicensis	Actinomyces turicensis ACS-279-V-Col4		ABSENT	ABSENT	ABSENT	ABSENT	ABSENT	ABSENT	ABSENT	ABSENT	ABSENT	ABSENT	ABSENT	ABSENT	ABSENT	ABSENT	ABSENT	ABSENT	ABSENT	ABSENT	yes	ABSENT	ABSENT	ABSENT	ABSENT	ABSENT	ABSENT	ABSENT
1	1120948	Actinobacteria	Actinobacteria	Pseudonocardiales	Pseudonocardiaceae	Actinomycetospora	Actinomycetospora chiangmaiensis	Actinomycetospora chiangmaiensis DSM 45062		ABSENT	ABSENT	ABSENT	ABSENT	ABSENT	ABSENT	ABSENT	ABSENT	ABSENT	ABSENT	ABSENT	ABSENT	ABSENT	ABSENT	ABSENT	ABSENT	ABSENT	ABSENT	ABSENT	ABSENT	yes	ABSENT	ABSENT	ABSENT	ABSENT	ABSENT
1	1175629	Firmicutes	Bacilli	Lactobacillales	Aerococcaceae	Aerococcus	Aerococcus viridans	Aerococcus viridans LL1		ABSENT	ABSENT	ABSENT	ABSENT	ABSENT	ABSENT	ABSENT	ABSENT	ABSENT	ABSENT	ABSENT	ABSENT	ABSENT	ABSENT	ABSENT	ABSENT	ABSENT	ABSENT	ABSENT	ABSENT	ABSENT	yes	ABSENT	ABSENT	ABSENT	ABSENT
1	648	Proteobacteria	Gammaproteobacteria	Aeromonadales	Aeromonadaceae	Aeromonas	Aeromonas caviae	Aeromonas caviae		ABSENT	ABSENT	ABSENT	yes	ABSENT	ABSENT	ABSENT	ABSENT	ABSENT	ABSENT	ABSENT	ABSENT	ABSENT	ABSENT	ABSENT	ABSENT	ABSENT	ABSENT	ABSENT	ABSENT	ABSENT	ABSENT	ABSENT	ABSENT	ABSENT	ABSENT
1	1454008	Proteobacteria	Gammaproteobacteria	Aeromonadales	Aeromonadaceae	Aeromonas	Aeromonas sp. HZM	Aeromonas sp. HZM_u_t		ABSENT	ABSENT	ABSENT	ABSENT	ABSENT	ABSENT	ABSENT	ABSENT	ABSENT	ABSENT	yes	ABSENT	ABSENT	ABSENT	ABSENT	ABSENT	ABSENT	ABSENT	ABSENT	ABSENT	ABSENT	ABSENT	ABSENT	ABSENT	ABSENT	ABSENT
1	648794	Proteobacteria	Gammaproteobacteria	Aeromonadales	Aeromonadaceae	Aeromonas	Aeromonas rivuli	Aeromonas rivuli		ABSENT	ABSENT	ABSENT	ABSENT	ABSENT	yes	ABSENT	ABSENT	ABSENT	ABSENT	ABSENT	ABSENT	ABSENT	ABSENT	ABSENT	ABSENT	ABSENT	ABSENT	ABSENT	ABSENT	ABSENT	ABSENT	ABSENT	ABSENT	ABSENT	ABSENT
1	1033	Proteobacteria	Alphaproteobacteria	Rhizobiales	Bradyrhizobiaceae	Afipia	Afipia_u_s	Afipia_u_t		ABSENT	ABSENT	ABSENT	ABSENT	ABSENT	ABSENT	ABSENT	ABSENT	ABSENT	ABSENT	ABSENT	ABSENT	ABSENT	ABSENT	ABSENT	ABSENT	ABSENT	ABSENT	ABSENT	ABSENT	ABSENT	yes	ABSENT	ABSENT	ABSENT	ABSENT
1	1279031	Proteobacteria	Alphaproteobacteria	Rhizobiales	Rhizobiaceae	Agrobacterium	Agrobacterium sp. 33MFTa1.1	Agrobacterium sp. 33MFTa1.1_u_t		ABSENT	ABSENT	ABSENT	ABSENT	ABSENT	ABSENT	ABSENT	ABSENT	ABSENT	ABSENT	yes	ABSENT	ABSENT	ABSENT	ABSENT	ABSENT	ABSENT	ABSENT	ABSENT	ABSENT	ABSENT	ABSENT	ABSENT	ABSENT	ABSENT	ABSENT
1	358	Proteobacteria	Alphaproteobacteria	Rhizobiales	Rhizobiaceae	Agrobacterium	Agrobacterium tumefaciens	Agrobacterium tumefaciens		ABSENT	ABSENT	ABSENT	ABSENT	ABSENT	ABSENT	ABSENT	ABSENT	ABSENT	ABSENT	yes	ABSENT	ABSENT	ABSENT	ABSENT	ABSENT	ABSENT	ABSENT	ABSENT	ABSENT	ABSENT	ABSENT	ABSENT	ABSENT	ABSENT	ABSENT
1	239935	Verrucomicrobia	Verrucomicrobiae	Verrucomicrobiales	Akkermansiaceae	Akkermansia	Akkermansia muciniphila	Akkermansia muciniphila		ABSENT	ABSENT	ABSENT	ABSENT	ABSENT	ABSENT	ABSENT	ABSENT	ABSENT	ABSENT	ABSENT	ABSENT	ABSENT	ABSENT	yes	ABSENT	ABSENT	ABSENT	ABSENT	ABSENT	ABSENT	ABSENT	ABSENT	ABSENT	ABSENT	ABSENT
1	349741	Verrucomicrobia	Verrucomicrobiae	Verrucomicrobiales	Akkermansiaceae	Akkermansia	Akkermansia muciniphila	Akkermansia muciniphila ATCC BAA-835		ABSENT	ABSENT	ABSENT	ABSENT	ABSENT	ABSENT	yes	ABSENT	ABSENT	ABSENT	ABSENT	ABSENT	ABSENT	ABSENT	ABSENT	ABSENT	ABSENT	ABSENT	ABSENT	ABSENT	ABSENT	ABSENT	ABSENT	ABSENT	ABSENT	ABSENT
1	1381123	Proteobacteria	Alphaproteobacteria	Rhizobiales	Phyllobacteriaceae	Aliihoeflea	Aliihoeflea sp. 2WW	Aliihoeflea sp. 2WW_u_t		ABSENT	ABSENT	ABSENT	ABSENT	ABSENT	ABSENT	ABSENT	ABSENT	ABSENT	ABSENT	ABSENT	ABSENT	ABSENT	ABSENT	ABSENT	ABSENT	ABSENT	ABSENT	ABSENT	ABSENT	ABSENT	ABSENT	yes	ABSENT	ABSENT	ABSENT
1	679935	Bacteroidetes	Bacteroidia	Bacteroidales	Rikenellaceae	Alistipes	Alistipes finegoldii	Alistipes finegoldii DSM 17242		ABSENT	ABSENT	ABSENT	ABSENT	ABSENT	ABSENT	ABSENT	ABSENT	ABSENT	ABSENT	yes	ABSENT	ABSENT	ABSENT	ABSENT	ABSENT	ABSENT	ABSENT	ABSENT	ABSENT	ABSENT	ABSENT	ABSENT	ABSENT	ABSENT	ABSENT
1	1203611	Bacteroidetes	Bacteroidia	Bacteroidales	Rikenellaceae	Alistipes	Alistipes onderdonkii	Alistipes onderdonkii WAL 8169 = DSM 19147		ABSENT	ABSENT	ABSENT	ABSENT	ABSENT	ABSENT	ABSENT	ABSENT	ABSENT	ABSENT	yes	ABSENT	ABSENT	ABSENT	ABSENT	ABSENT	ABSENT	ABSENT	ABSENT	ABSENT	ABSENT	ABSENT	ABSENT	ABSENT	ABSENT	ABSENT
1	445970	Bacteroidetes	Bacteroidia	Bacteroidales	Rikenellaceae	Alistipes	Alistipes putredinis	Alistipes putredinis DSM 17216		ABSENT	ABSENT	ABSENT	ABSENT	ABSENT	ABSENT	ABSENT	ABSENT	ABSENT	ABSENT	yes	ABSENT	ABSENT	ABSENT	ABSENT	ABSENT	ABSENT	ABSENT	ABSENT	ABSENT	ABSENT	ABSENT	ABSENT	ABSENT	ABSENT	ABSENT
1	717959	Bacteroidetes	Bacteroidia	Bacteroidales	Rikenellaceae	Alistipes	Alistipes shahii	Alistipes shahii WAL 8301		ABSENT	ABSENT	ABSENT	ABSENT	ABSENT	ABSENT	ABSENT	ABSENT	ABSENT	ABSENT	yes	ABSENT	ABSENT	ABSENT	ABSENT	ABSENT	ABSENT	ABSENT	ABSENT	ABSENT	ABSENT	ABSENT	ABSENT	ABSENT	ABSENT	ABSENT
1	908612	Bacteroidetes	Bacteroidia	Bacteroidales	Rikenellaceae	Alistipes	Alistipes sp. HGB5	Alistipes sp. HGB5_u_t		ABSENT	ABSENT	ABSENT	ABSENT	ABSENT	ABSENT	ABSENT	ABSENT	ABSENT	ABSENT	yes	ABSENT	ABSENT	ABSENT	ABSENT	ABSENT	ABSENT	ABSENT	ABSENT	ABSENT	ABSENT	ABSENT	ABSENT	ABSENT	ABSENT	ABSENT
1	1321816	Actinobacteria	Actinobacteria	Bifidobacteriales	Bifidobacteriaceae	Alloscardovia	Alloscardovia omnicolens	Alloscardovia omnicolens F0580		ABSENT	ABSENT	ABSENT	ABSENT	ABSENT	ABSENT	ABSENT	ABSENT	ABSENT	ABSENT	ABSENT	ABSENT	ABSENT	ABSENT	ABSENT	ABSENT	ABSENT	ABSENT	ABSENT	ABSENT	ABSENT	yes	ABSENT	ABSENT	ABSENT	ABSENT
1	114277	Proteobacteria	Alphaproteobacteria	Rickettsiales	Rickettsiaceae	Rickettsia	spotted fever group	spotted fever group_u_t		ABSENT	ABSENT	ABSENT	ABSENT	ABSENT	ABSENT	ABSENT	ABSENT	ABSENT	ABSENT	ABSENT	ABSENT	ABSENT	ABSENT	ABSENT	ABSENT	ABSENT	ABSENT	ABSENT	ABSENT	ABSENT	ABSENT	yes	ABSENT	ABSENT	ABSENT
1	204455	Proteobacteria	Alphaproteobacteria	Rhodobacterales	Rhodobacterales_u_f	Rhodobacterales_u_g	Rhodobacterales_u_s	Rhodobacterales_u_t		ABSENT	ABSENT	ABSENT	ABSENT	ABSENT	ABSENT	ABSENT	ABSENT	ABSENT	ABSENT	ABSENT	ABSENT	yes	ABSENT	ABSENT	ABSENT	ABSENT	ABSENT	ABSENT	ABSENT	ABSENT	ABSENT	ABSENT	ABSENT	ABSENT	ABSENT
1	1813	Actinobacteria	Actinobacteria	Pseudonocardiales	Pseudonocardiaceae	Amycolatopsis	Amycolatopsis_u_s	Amycolatopsis_u_t		ABSENT	ABSENT	ABSENT	ABSENT	ABSENT	ABSENT	ABSENT	ABSENT	ABSENT	ABSENT	ABSENT	ABSENT	ABSENT	ABSENT	ABSENT	ABSENT	ABSENT	ABSENT	ABSENT	ABSENT	ABSENT	ABSENT	yes	ABSENT	ABSENT	ABSENT
1	33910	Actinobacteria	Actinobacteria	Pseudonocardiales	Pseudonocardiaceae	Amycolatopsis	Amycolatopsis mediterranei	Amycolatopsis mediterranei		ABSENT	ABSENT	ABSENT	ABSENT	ABSENT	ABSENT	ABSENT	ABSENT	ABSENT	ABSENT	ABSENT	ABSENT	ABSENT	ABSENT	ABSENT	ABSENT	ABSENT	ABSENT	ABSENT	ABSENT	ABSENT	ABSENT	yes	ABSENT	ABSENT	ABSENT
1	1118056	Firmicutes	Tissierellia	Tissierellales	Peptoniphilaceae	Anaerococcus	Anaerococcus obesiensis	Anaerococcus obesiensis ph10		ABSENT	ABSENT	ABSENT	ABSENT	ABSENT	ABSENT	ABSENT	ABSENT	ABSENT	ABSENT	ABSENT	ABSENT	ABSENT	ABSENT	ABSENT	ABSENT	ABSENT	ABSENT	yes	ABSENT	ABSENT	ABSENT	ABSENT	ABSENT	ABSENT	ABSENT
1	33037	Firmicutes	Tissierellia	Tissierellales	Peptoniphilaceae	Anaerococcus	Anaerococcus vaginalis	Anaerococcus vaginalis		ABSENT	ABSENT	ABSENT	ABSENT	ABSENT	ABSENT	ABSENT	ABSENT	ABSENT	ABSENT	yes	ABSENT	ABSENT	ABSENT	ABSENT	ABSENT	ABSENT	ABSENT	ABSENT	ABSENT	ABSENT	ABSENT	ABSENT	ABSENT	ABSENT	ABSENT
1	525255	Firmicutes	Tissierellia	Tissierellales	Peptoniphilaceae	Anaerococcus	Anaerococcus tetradius	Anaerococcus tetradius ATCC 35098		ABSENT	ABSENT	ABSENT	ABSENT	ABSENT	ABSENT	ABSENT	ABSENT	ABSENT	ABSENT	ABSENT	ABSENT	ABSENT	ABSENT	ABSENT	ABSENT	ABSENT	ABSENT	ABSENT	ABSENT	ABSENT	ABSENT	ABSENT	ABSENT	ABSENT	yes
1	161492	Proteobacteria	Deltaproteobacteria	Myxococcales	Anaeromyxobacteraceae	Anaeromyxobacter	Anaeromyxobacter_u_s	Anaeromyxobacter_u_t		ABSENT	ABSENT	ABSENT	ABSENT	ABSENT	ABSENT	ABSENT	ABSENT	ABSENT	ABSENT	ABSENT	ABSENT	ABSENT	ABSENT	ABSENT	ABSENT	ABSENT	ABSENT	ABSENT	ABSENT	yes	ABSENT	ABSENT	ABSENT	ABSENT	ABSENT
1	33934	Firmicutes	Bacilli	Bacillales	Bacillaceae	Anoxybacillus	Anoxybacillus flavithermus	Anoxybacillus flavithermus		ABSENT	ABSENT	ABSENT	ABSENT	ABSENT	ABSENT	ABSENT	ABSENT	ABSENT	ABSENT	ABSENT	ABSENT	ABSENT	ABSENT	ABSENT	ABSENT	ABSENT	ABSENT	ABSENT	ABSENT	ABSENT	yes	ABSENT	ABSENT	ABSENT	ABSENT
1	1121017	Actinobacteria	Actinobacteria	Micrococcales	Intrasporangiaceae	Arsenicicoccus	Arsenicicoccus bolidensis	Arsenicicoccus bolidensis DSM 15745		ABSENT	ABSENT	ABSENT	ABSENT	ABSENT	ABSENT	ABSENT	ABSENT	ABSENT	ABSENT	ABSENT	ABSENT	ABSENT	ABSENT	ABSENT	ABSENT	ABSENT	ABSENT	ABSENT	ABSENT	yes	ABSENT	ABSENT	ABSENT	ABSENT	ABSENT
1	1401063	Actinobacteria	Actinobacteria	Micrococcales	Micrococcaceae	Pseudoglutamicibacter	Pseudoglutamicibacter albus	Pseudoglutamicibacter albus DNF00011		ABSENT	ABSENT	ABSENT	ABSENT	ABSENT	ABSENT	ABSENT	ABSENT	ABSENT	ABSENT	ABSENT	ABSENT	ABSENT	ABSENT	ABSENT	ABSENT	ABSENT	ABSENT	yes	ABSENT	ABSENT	ABSENT	ABSENT	ABSENT	ABSENT	ABSENT
1	452863	Actinobacteria	Actinobacteria	Micrococcales	Micrococcaceae	Pseudarthrobacter	Pseudarthrobacter chlorophenolicus	Pseudarthrobacter chlorophenolicus A6		ABSENT	ABSENT	ABSENT	ABSENT	ABSENT	ABSENT	ABSENT	ABSENT	ABSENT	ABSENT	ABSENT	ABSENT	ABSENT	ABSENT	ABSENT	ABSENT	ABSENT	yes	ABSENT	ABSENT	ABSENT	ABSENT	ABSENT	ABSENT	ABSENT	ABSENT
1	35823	Cyanobacteria	Oscillatoriophycideae	Oscillatoriales	Microcoleaceae	Arthrospira	Arthrospira_u_s	Arthrospira_u_t		ABSENT	ABSENT	ABSENT	ABSENT	ABSENT	ABSENT	ABSENT	ABSENT	ABSENT	ABSENT	ABSENT	ABSENT	ABSENT	ABSENT	ABSENT	ABSENT	ABSENT	yes	ABSENT	ABSENT	ABSENT	ABSENT	ABSENT	ABSENT	ABSENT	ABSENT
1	438753	Proteobacteria	Alphaproteobacteria	Rhizobiales	Xanthobacteraceae	Azorhizobium	Azorhizobium caulinodans	Azorhizobium caulinodans ORS 571		ABSENT	ABSENT	ABSENT	ABSENT	ABSENT	ABSENT	ABSENT	ABSENT	ABSENT	ABSENT	yes	ABSENT	ABSENT	ABSENT	ABSENT	ABSENT	ABSENT	ABSENT	ABSENT	ABSENT	ABSENT	ABSENT	ABSENT	ABSENT	ABSENT	ABSENT
1	86661	Firmicutes	Bacilli	Bacillales	Bacillaceae	Bacillus	Bacillus cereus group	Bacillus cereus group_u_t		ABSENT	ABSENT	ABSENT	ABSENT	ABSENT	ABSENT	ABSENT	ABSENT	ABSENT	ABSENT	ABSENT	ABSENT	yes	ABSENT	ABSENT	ABSENT	ABSENT	ABSENT	ABSENT	ABSENT	ABSENT	ABSENT	ABSENT	ABSENT	ABSENT	ABSENT
1	1390372	Firmicutes	Bacilli	Bacillales	Bacillaceae	Bacillus	Bacillus amyloliquefaciens	Bacillus amyloliquefaciens EGD-AQ14		ABSENT	ABSENT	ABSENT	ABSENT	ABSENT	ABSENT	yes	ABSENT	ABSENT	ABSENT	ABSENT	ABSENT	ABSENT	ABSENT	ABSENT	ABSENT	ABSENT	ABSENT	ABSENT	ABSENT	ABSENT	ABSENT	ABSENT	ABSENT	ABSENT	ABSENT
1	1126681	Firmicutes	Bacilli	Bacillales	Bacillaceae	Bacillus	Bacillus cereus	Bacillus cereus F		ABSENT	ABSENT	ABSENT	ABSENT	ABSENT	ABSENT	ABSENT	ABSENT	ABSENT	ABSENT	ABSENT	ABSENT	ABSENT	ABSENT	ABSENT	ABSENT	yes	ABSENT	ABSENT	ABSENT	ABSENT	ABSENT	ABSENT	ABSENT	ABSENT	ABSENT
1	361100	Firmicutes	Bacilli	Bacillales	Bacillaceae	Bacillus	Bacillus cereus	Bacillus cereus Q1		ABSENT	ABSENT	ABSENT	ABSENT	ABSENT	ABSENT	ABSENT	ABSENT	ABSENT	ABSENT	ABSENT	ABSENT	ABSENT	ABSENT	ABSENT	ABSENT	ABSENT	ABSENT	ABSENT	ABSENT	ABSENT	ABSENT	ABSENT	ABSENT	yes	ABSENT
1	1246626	Firmicutes	Bacilli	Bacillales	Bacillaceae	Bacillus	Bacillus lehensis	Bacillus lehensis G1		ABSENT	ABSENT	ABSENT	ABSENT	ABSENT	ABSENT	ABSENT	ABSENT	ABSENT	ABSENT	ABSENT	ABSENT	ABSENT	ABSENT	ABSENT	ABSENT	ABSENT	ABSENT	ABSENT	ABSENT	ABSENT	yes	ABSENT	ABSENT	ABSENT	ABSENT
1	1404	Firmicutes	Bacilli	Bacillales	Bacillaceae	Bacillus	Bacillus megaterium	Bacillus megaterium		ABSENT	ABSENT	ABSENT	ABSENT	ABSENT	ABSENT	ABSENT	ABSENT	ABSENT	ABSENT	ABSENT	ABSENT	ABSENT	ABSENT	ABSENT	ABSENT	ABSENT	ABSENT	ABSENT	ABSENT	ABSENT	yes	ABSENT	ABSENT	ABSENT	ABSENT
1	1006007	Firmicutes	Bacilli	Bacillales	Bacillaceae	Bacillus	Bacillus megaterium	Bacillus megaterium WSH-002		ABSENT	ABSENT	ABSENT	ABSENT	ABSENT	ABSENT	ABSENT	ABSENT	ABSENT	ABSENT	ABSENT	ABSENT	yes	ABSENT	ABSENT	ABSENT	ABSENT	ABSENT	ABSENT	ABSENT	ABSENT	ABSENT	ABSENT	ABSENT	ABSENT	ABSENT
1	1386080	Firmicutes	Bacilli	Bacillales	Bacillaceae	Bacillus	Bacillus sp. EGD-AK10	Bacillus sp. EGD-AK10_u_t		ABSENT	ABSENT	ABSENT	ABSENT	ABSENT	ABSENT	ABSENT	ABSENT	ABSENT	ABSENT	yes	ABSENT	ABSENT	ABSENT	ABSENT	ABSENT	ABSENT	ABSENT	ABSENT	ABSENT	ABSENT	ABSENT	ABSENT	ABSENT	ABSENT	ABSENT
1	930170	Firmicutes	Bacilli	Bacillales	Bacillaceae	Bacillus	Bacillus thuringiensis	Bacillus thuringiensis serovar finitimus YBT-020		ABSENT	ABSENT	ABSENT	ABSENT	ABSENT	ABSENT	ABSENT	ABSENT	ABSENT	ABSENT	ABSENT	ABSENT	ABSENT	ABSENT	ABSENT	ABSENT	ABSENT	ABSENT	ABSENT	ABSENT	ABSENT	ABSENT	ABSENT	ABSENT	yes	ABSENT
1	1118061	Bacteroidetes	Bacteroidia	Bacteroidales	Rikenellaceae	Alistipes	Alistipes obesi	Alistipes obesi		ABSENT	ABSENT	ABSENT	ABSENT	ABSENT	ABSENT	ABSENT	ABSENT	ABSENT	ABSENT	yes	ABSENT	ABSENT	ABSENT	ABSENT	ABSENT	ABSENT	ABSENT	ABSENT	ABSENT	ABSENT	ABSENT	ABSENT	ABSENT	ABSENT	ABSENT
1	47678	Bacteroidetes	Bacteroidia	Bacteroidales	Bacteroidaceae	Bacteroides	Bacteroides caccae	Bacteroides caccae		ABSENT	ABSENT	ABSENT	ABSENT	ABSENT	ABSENT	ABSENT	ABSENT	ABSENT	ABSENT	yes	ABSENT	ABSENT	ABSENT	ABSENT	ABSENT	ABSENT	ABSENT	ABSENT	ABSENT	ABSENT	ABSENT	ABSENT	ABSENT	ABSENT	ABSENT
1	762984	Bacteroidetes	Bacteroidia	Bacteroidales	Bacteroidaceae	Bacteroides	Bacteroides clarus	Bacteroides clarus YIT 12056		ABSENT	ABSENT	ABSENT	ABSENT	ABSENT	ABSENT	ABSENT	ABSENT	ABSENT	ABSENT	yes	ABSENT	ABSENT	ABSENT	ABSENT	ABSENT	ABSENT	ABSENT	ABSENT	ABSENT	ABSENT	ABSENT	ABSENT	ABSENT	ABSENT	ABSENT
1	28111	Bacteroidetes	Bacteroidia	Bacteroidales	Bacteroidaceae	Bacteroides	Bacteroides eggerthii	Bacteroides eggerthii		ABSENT	ABSENT	ABSENT	ABSENT	ABSENT	ABSENT	ABSENT	ABSENT	ABSENT	yes	ABSENT	ABSENT	ABSENT	ABSENT	ABSENT	ABSENT	ABSENT	ABSENT	ABSENT	ABSENT	ABSENT	ABSENT	ABSENT	ABSENT	ABSENT	ABSENT
1	291644	Bacteroidetes	Bacteroidia	Bacteroidales	Bacteroidaceae	Bacteroides	Bacteroides salyersiae	Bacteroides salyersiae		ABSENT	ABSENT	ABSENT	ABSENT	ABSENT	ABSENT	ABSENT	ABSENT	ABSENT	ABSENT	ABSENT	ABSENT	ABSENT	ABSENT	ABSENT	ABSENT	ABSENT	ABSENT	ABSENT	ABSENT	ABSENT	ABSENT	yes	ABSENT	ABSENT	ABSENT
1	997887	Bacteroidetes	Bacteroidia	Bacteroidales	Bacteroidaceae	Bacteroides	Bacteroides salyersiae	Bacteroides salyersiae CL02T12C01		ABSENT	ABSENT	ABSENT	ABSENT	ABSENT	ABSENT	ABSENT	ABSENT	ABSENT	ABSENT	yes	ABSENT	ABSENT	ABSENT	ABSENT	ABSENT	ABSENT	ABSENT	ABSENT	ABSENT	ABSENT	ABSENT	ABSENT	ABSENT	ABSENT	ABSENT
1	46506	Bacteroidetes	Bacteroidia	Bacteroidales	Bacteroidaceae	Bacteroides	Bacteroides stercoris	Bacteroides stercoris		ABSENT	ABSENT	ABSENT	ABSENT	ABSENT	ABSENT	ABSENT	ABSENT	ABSENT	ABSENT	ABSENT	ABSENT	ABSENT	ABSENT	ABSENT	ABSENT	ABSENT	ABSENT	ABSENT	ABSENT	ABSENT	ABSENT	ABSENT	yes	ABSENT	ABSENT
1	226186	Bacteroidetes	Bacteroidia	Bacteroidales	Bacteroidaceae	Bacteroides	Bacteroides thetaiotaomicron	Bacteroides thetaiotaomicron VPI-5482		ABSENT	ABSENT	ABSENT	ABSENT	ABSENT	ABSENT	ABSENT	ABSENT	ABSENT	ABSENT	yes	ABSENT	ABSENT	ABSENT	ABSENT	ABSENT	ABSENT	ABSENT	ABSENT	ABSENT	ABSENT	ABSENT	ABSENT	ABSENT	ABSENT	ABSENT
1	820	Bacteroidetes	Bacteroidia	Bacteroidales	Bacteroidaceae	Bacteroides	Bacteroides uniformis	Bacteroides uniformis		ABSENT	ABSENT	ABSENT	ABSENT	ABSENT	ABSENT	ABSENT	ABSENT	ABSENT	ABSENT	ABSENT	ABSENT	ABSENT	ABSENT	ABSENT	ABSENT	ABSENT	ABSENT	ABSENT	ABSENT	ABSENT	ABSENT	yes	ABSENT	ABSENT	ABSENT
1	997890	Bacteroidetes	Bacteroidia	Bacteroidales	Bacteroidaceae	Bacteroides	Bacteroides uniformis	Bacteroides uniformis CL03T12C37		ABSENT	ABSENT	ABSENT	ABSENT	ABSENT	ABSENT	ABSENT	ABSENT	ABSENT	ABSENT	yes	ABSENT	ABSENT	ABSENT	ABSENT	ABSENT	ABSENT	ABSENT	ABSENT	ABSENT	ABSENT	ABSENT	ABSENT	ABSENT	ABSENT	ABSENT
1	702446	Bacteroidetes	Bacteroidia	Bacteroidales	Bacteroidaceae	Bacteroides	Bacteroides vulgatus	Bacteroides vulgatus PC510		ABSENT	ABSENT	ABSENT	ABSENT	ABSENT	ABSENT	ABSENT	ABSENT	ABSENT	ABSENT	yes	ABSENT	ABSENT	ABSENT	ABSENT	ABSENT	ABSENT	ABSENT	ABSENT	ABSENT	ABSENT	ABSENT	ABSENT	ABSENT	ABSENT	ABSENT
1	371601	Bacteroidetes	Bacteroidia	Bacteroidales	Bacteroidaceae	Bacteroides	Bacteroides xylanisolvens	Bacteroides xylanisolvens		ABSENT	ABSENT	ABSENT	ABSENT	ABSENT	ABSENT	ABSENT	ABSENT	ABSENT	ABSENT	yes	ABSENT	ABSENT	ABSENT	ABSENT	ABSENT	ABSENT	ABSENT	ABSENT	ABSENT	ABSENT	ABSENT	ABSENT	ABSENT	ABSENT	ABSENT
1	84566	Bacteroidetes	Sphingobacteriia	Sphingobacteriales	Sphingobacteriaceae	Sphingobacteriaceae_u_g	Sphingobacteriaceae_u_s	Sphingobacteriaceae_u_t		ABSENT	ABSENT	ABSENT	yes	ABSENT	ABSENT	ABSENT	ABSENT	ABSENT	ABSENT	ABSENT	ABSENT	ABSENT	ABSENT	ABSENT	ABSENT	ABSENT	ABSENT	ABSENT	ABSENT	ABSENT	ABSENT	ABSENT	ABSENT	ABSENT	ABSENT
1	89373	Bacteroidetes	Cytophagia	Cytophagales	Cytophagaceae	Cytophagaceae_u_g	Cytophagaceae_u_s	Cytophagaceae_u_t		ABSENT	ABSENT	ABSENT	ABSENT	ABSENT	ABSENT	ABSENT	ABSENT	ABSENT	ABSENT	ABSENT	ABSENT	ABSENT	ABSENT	ABSENT	ABSENT	ABSENT	ABSENT	ABSENT	ABSENT	ABSENT	ABSENT	ABSENT	yes	ABSENT	ABSENT
1	742726	Bacteroidetes	Bacteroidia	Bacteroidales	Barnesiellaceae	Barnesiella	Barnesiella intestinihominis	Barnesiella intestinihominis YIT 11860		ABSENT	ABSENT	ABSENT	ABSENT	ABSENT	ABSENT	ABSENT	ABSENT	ABSENT	ABSENT	yes	ABSENT	ABSENT	ABSENT	ABSENT	ABSENT	ABSENT	ABSENT	ABSENT	ABSENT	ABSENT	ABSENT	ABSENT	ABSENT	ABSENT	ABSENT
1	1545443	Proteobacteria	Alphaproteobacteria	Rhodospirillales	Acetobacteraceae	Belnapia	Belnapia sp. F-4-1	Belnapia sp. F-4-1_u_t		ABSENT	ABSENT	ABSENT	ABSENT	ABSENT	ABSENT	ABSENT	ABSENT	ABSENT	ABSENT	ABSENT	ABSENT	ABSENT	ABSENT	ABSENT	ABSENT	ABSENT	ABSENT	ABSENT	ABSENT	yes	ABSENT	ABSENT	ABSENT	ABSENT	ABSENT
1	1015	Bacteroidetes	Flavobacteriia	Flavobacteriales	Flavobacteriaceae	Bergeyella	Bergeyella zoohelcum	Bergeyella zoohelcum		ABSENT	ABSENT	ABSENT	ABSENT	ABSENT	ABSENT	ABSENT	ABSENT	ABSENT	ABSENT	ABSENT	ABSENT	ABSENT	ABSENT	ABSENT	ABSENT	ABSENT	ABSENT	ABSENT	ABSENT	ABSENT	ABSENT	yes	ABSENT	ABSENT	ABSENT
1	883096	Bacteroidetes	Flavobacteriia	Flavobacteriales	Flavobacteriaceae	Bergeyella	Bergeyella zoohelcum	Bergeyella zoohelcum ATCC 43767		ABSENT	ABSENT	ABSENT	ABSENT	ABSENT	ABSENT	ABSENT	ABSENT	ABSENT	ABSENT	ABSENT	ABSENT	ABSENT	yes	ABSENT	ABSENT	ABSENT	ABSENT	ABSENT	ABSENT	ABSENT	ABSENT	ABSENT	ABSENT	ABSENT	ABSENT
1	411481	Actinobacteria	Actinobacteria	Bifidobacteriales	Bifidobacteriaceae	Bifidobacterium	Bifidobacterium adolescentis	Bifidobacterium adolescentis L2-32		ABSENT	ABSENT	ABSENT	ABSENT	ABSENT	ABSENT	ABSENT	ABSENT	ABSENT	ABSENT	ABSENT	ABSENT	ABSENT	ABSENT	ABSENT	ABSENT	ABSENT	ABSENT	ABSENT	ABSENT	ABSENT	ABSENT	yes	ABSENT	ABSENT	ABSENT
1	1385944	Actinobacteria	Actinobacteria	Bifidobacteriales	Bifidobacteriaceae	Bifidobacterium	Bifidobacterium breve	Bifidobacterium breve 31L		ABSENT	ABSENT	ABSENT	ABSENT	ABSENT	ABSENT	ABSENT	ABSENT	ABSENT	ABSENT	ABSENT	ABSENT	ABSENT	ABSENT	ABSENT	ABSENT	ABSENT	ABSENT	ABSENT	ABSENT	ABSENT	ABSENT	ABSENT	ABSENT	ABSENT	yes
1	1074482	Actinobacteria	Actinobacteria	Bifidobacteriales	Bifidobacteriaceae	Bifidobacterium	Bifidobacterium breve	Bifidobacterium breve DPC 6330		ABSENT	ABSENT	ABSENT	ABSENT	ABSENT	ABSENT	ABSENT	ABSENT	ABSENT	yes	ABSENT	ABSENT	ABSENT	ABSENT	ABSENT	ABSENT	ABSENT	ABSENT	ABSENT	ABSENT	ABSENT	ABSENT	ABSENT	ABSENT	ABSENT	ABSENT
1	1689	Actinobacteria	Actinobacteria	Bifidobacteriales	Bifidobacteriaceae	Bifidobacterium	Bifidobacterium dentium	Bifidobacterium dentium		ABSENT	ABSENT	ABSENT	ABSENT	ABSENT	ABSENT	ABSENT	ABSENT	ABSENT	ABSENT	ABSENT	ABSENT	ABSENT	ABSENT	yes	ABSENT	ABSENT	ABSENT	ABSENT	ABSENT	ABSENT	ABSENT	ABSENT	ABSENT	ABSENT	ABSENT
1	630129	Actinobacteria	Actinobacteria	Bifidobacteriales	Bifidobacteriaceae	Bifidobacterium	Bifidobacterium kashiwanohense	Bifidobacterium kashiwanohense		ABSENT	ABSENT	ABSENT	ABSENT	ABSENT	ABSENT	yes	ABSENT	ABSENT	ABSENT	ABSENT	ABSENT	ABSENT	ABSENT	ABSENT	ABSENT	ABSENT	ABSENT	ABSENT	ABSENT	ABSENT	ABSENT	ABSENT	ABSENT	ABSENT	ABSENT
1	1693	Actinobacteria	Actinobacteria	Bifidobacteriales	Bifidobacteriaceae	Bifidobacterium	Bifidobacterium minimum	Bifidobacterium minimum		ABSENT	ABSENT	ABSENT	ABSENT	ABSENT	ABSENT	ABSENT	ABSENT	ABSENT	yes	ABSENT	ABSENT	ABSENT	ABSENT	ABSENT	ABSENT	ABSENT	ABSENT	ABSENT	ABSENT	ABSENT	ABSENT	ABSENT	ABSENT	ABSENT	ABSENT
1	28026	Actinobacteria	Actinobacteria	Bifidobacteriales	Bifidobacteriaceae	Bifidobacterium	Bifidobacterium pseudocatenulatum	Bifidobacterium pseudocatenulatum		ABSENT	ABSENT	ABSENT	ABSENT	ABSENT	ABSENT	ABSENT	ABSENT	ABSENT	ABSENT	ABSENT	ABSENT	ABSENT	ABSENT	ABSENT	ABSENT	ABSENT	ABSENT	ABSENT	ABSENT	ABSENT	ABSENT	ABSENT	ABSENT	yes	ABSENT
1	35832	Proteobacteria	Deltaproteobacteria	Desulfovibrionales	Desulfovibrionaceae	Bilophila	Bilophila_u_s	Bilophila_u_t		ABSENT	ABSENT	ABSENT	ABSENT	ABSENT	ABSENT	ABSENT	ABSENT	ABSENT	ABSENT	yes	ABSENT	ABSENT	ABSENT	ABSENT	ABSENT	ABSENT	ABSENT	ABSENT	ABSENT	ABSENT	ABSENT	ABSENT	ABSENT	ABSENT	ABSENT
1	1146883	Actinobacteria	Actinobacteria	Geodermatophilales	Geodermatophilaceae	Blastococcus	Blastococcus saxobsidens	Blastococcus saxobsidens DD2		ABSENT	ABSENT	ABSENT	ABSENT	ABSENT	ABSENT	ABSENT	ABSENT	ABSENT	ABSENT	ABSENT	ABSENT	ABSENT	ABSENT	ABSENT	ABSENT	ABSENT	ABSENT	ABSENT	ABSENT	yes	ABSENT	ABSENT	ABSENT	ABSENT	ABSENT
1	150203	Proteobacteria	Alphaproteobacteria	Sphingomonadales	Sphingomonadaceae	Blastomonas	Blastomonas_u_s	Blastomonas_u_t		ABSENT	ABSENT	ABSENT	ABSENT	ABSENT	ABSENT	ABSENT	ABSENT	ABSENT	ABSENT	ABSENT	ABSENT	ABSENT	yes	ABSENT	ABSENT	ABSENT	ABSENT	ABSENT	ABSENT	ABSENT	ABSENT	ABSENT	ABSENT	ABSENT	ABSENT
1	1510531	Proteobacteria	Alphaproteobacteria	Rhizobiales	Bradyrhizobiaceae	Bosea	Bosea sp. UNC402CLCol	Bosea sp. UNC402CLCol_u_t		yes	ABSENT	ABSENT	ABSENT	ABSENT	ABSENT	ABSENT	ABSENT	ABSENT	ABSENT	ABSENT	ABSENT	ABSENT	ABSENT	ABSENT	ABSENT	ABSENT	ABSENT	ABSENT	ABSENT	ABSENT	ABSENT	ABSENT	ABSENT	ABSENT	ABSENT
1	446465	Actinobacteria	Actinobacteria	Micrococcales	Dermabacteraceae	Brachybacterium	Brachybacterium faecium	Brachybacterium faecium DSM 4810		ABSENT	ABSENT	ABSENT	yes	ABSENT	ABSENT	ABSENT	ABSENT	ABSENT	ABSENT	ABSENT	ABSENT	ABSENT	ABSENT	ABSENT	ABSENT	ABSENT	ABSENT	ABSENT	ABSENT	ABSENT	ABSENT	ABSENT	ABSENT	ABSENT	ABSENT
1	1223566	Proteobacteria	Alphaproteobacteria	Rhizobiales	Bradyrhizobiaceae	Bradyrhizobium	Bradyrhizobium sp. CCGE-LA001	Bradyrhizobium sp. CCGE-LA001_u_t		ABSENT	ABSENT	ABSENT	ABSENT	ABSENT	ABSENT	ABSENT	ABSENT	ABSENT	ABSENT	ABSENT	ABSENT	ABSENT	ABSENT	ABSENT	ABSENT	ABSENT	ABSENT	ABSENT	ABSENT	ABSENT	ABSENT	ABSENT	yes	ABSENT	ABSENT
1	1033736	Actinobacteria	Actinobacteria	Micrococcales	Brevibacteriaceae	Brevibacterium	Brevibacterium senegalense	Brevibacterium senegalense		ABSENT	ABSENT	ABSENT	ABSENT	ABSENT	ABSENT	ABSENT	ABSENT	ABSENT	ABSENT	ABSENT	ABSENT	ABSENT	ABSENT	ABSENT	ABSENT	yes	ABSENT	ABSENT	ABSENT	ABSENT	ABSENT	ABSENT	ABSENT	ABSENT	ABSENT
1	119060	Proteobacteria	Betaproteobacteria	Burkholderiales	Burkholderiaceae	Burkholderiaceae_u_g	Burkholderiaceae_u_s	Burkholderiaceae_u_t		yes	ABSENT	ABSENT	ABSENT	ABSENT	ABSENT	ABSENT	ABSENT	ABSENT	ABSENT	ABSENT	ABSENT	ABSENT	ABSENT	ABSENT	ABSENT	ABSENT	ABSENT	ABSENT	ABSENT	ABSENT	ABSENT	ABSENT	ABSENT	ABSENT	ABSENT
1	1121917	Firmicutes	Bacilli	Bacillales	Bacillaceae	Caldibacillus	Caldibacillus debilis	Caldibacillus debilis DSM 16016		ABSENT	ABSENT	ABSENT	ABSENT	ABSENT	ABSENT	ABSENT	ABSENT	ABSENT	yes	ABSENT	ABSENT	ABSENT	ABSENT	ABSENT	ABSENT	ABSENT	ABSENT	ABSENT	ABSENT	ABSENT	ABSENT	ABSENT	ABSENT	ABSENT	ABSENT
1	44000	Firmicutes	Clostridia	Thermoanaerobacterales	Thermoanaerobacterales Family III. Incertae Sedis	Caldicellulosiruptor	Caldicellulosiruptor_u_s	Caldicellulosiruptor_u_t		ABSENT	ABSENT	ABSENT	ABSENT	ABSENT	ABSENT	ABSENT	ABSENT	ABSENT	ABSENT	ABSENT	ABSENT	ABSENT	ABSENT	ABSENT	ABSENT	ABSENT	ABSENT	ABSENT	ABSENT	ABSENT	yes	ABSENT	ABSENT	ABSENT	ABSENT
1	768670	Deferribacteres	Deferribacteres	Deferribacterales	Deferribacteraceae	Calditerrivibrio	Calditerrivibrio nitroreducens	Calditerrivibrio nitroreducens DSM 19672		ABSENT	ABSENT	ABSENT	ABSENT	ABSENT	ABSENT	ABSENT	ABSENT	ABSENT	ABSENT	ABSENT	ABSENT	ABSENT	ABSENT	ABSENT	ABSENT	ABSENT	ABSENT	ABSENT	ABSENT	ABSENT	yes	ABSENT	ABSENT	ABSENT	ABSENT
1	1242966	Proteobacteria	Epsilonproteobacteria	Campylobacterales	Campylobacteraceae	Campylobacter	Campylobacter concisus	Campylobacter concisus UNSW3		ABSENT	ABSENT	ABSENT	ABSENT	ABSENT	ABSENT	ABSENT	ABSENT	ABSENT	ABSENT	ABSENT	yes	ABSENT	ABSENT	ABSENT	ABSENT	ABSENT	ABSENT	ABSENT	ABSENT	ABSENT	ABSENT	ABSENT	ABSENT	ABSENT	ABSENT
1	204	Proteobacteria	Epsilonproteobacteria	Campylobacterales	Campylobacteraceae	Campylobacter	Campylobacter showae	Campylobacter showae		ABSENT	ABSENT	ABSENT	ABSENT	ABSENT	ABSENT	ABSENT	ABSENT	ABSENT	ABSENT	ABSENT	yes	ABSENT	ABSENT	ABSENT	ABSENT	ABSENT	ABSENT	ABSENT	ABSENT	ABSENT	ABSENT	ABSENT	ABSENT	ABSENT	ABSENT
1	673862	Proteobacteria	Deltaproteobacteria	Deltaproteobacteria_u_o	Deltaproteobacteria_u_f	Candidatus Babela	Candidatus Babela massiliensis	Candidatus Babela massiliensis		ABSENT	ABSENT	ABSENT	ABSENT	ABSENT	ABSENT	ABSENT	ABSENT	ABSENT	ABSENT	ABSENT	ABSENT	ABSENT	ABSENT	ABSENT	ABSENT	ABSENT	ABSENT	ABSENT	ABSENT	yes	ABSENT	ABSENT	ABSENT	ABSENT	ABSENT
1	1848903	Bacteroidetes	Flavobacteriia	Flavobacteriales	Flavobacteriaceae	Capnocytophaga	Capnocytophaga canis	Capnocytophaga canis		ABSENT	ABSENT	ABSENT	ABSENT	ABSENT	ABSENT	ABSENT	ABSENT	ABSENT	ABSENT	ABSENT	ABSENT	ABSENT	yes	ABSENT	ABSENT	ABSENT	ABSENT	ABSENT	ABSENT	ABSENT	ABSENT	ABSENT	ABSENT	ABSENT	ABSENT
1	1018	Bacteroidetes	Flavobacteriia	Flavobacteriales	Flavobacteriaceae	Capnocytophaga	Capnocytophaga ochracea	Capnocytophaga ochracea		ABSENT	ABSENT	ABSENT	ABSENT	ABSENT	ABSENT	yes	ABSENT	ABSENT	ABSENT	ABSENT	ABSENT	ABSENT	ABSENT	ABSENT	ABSENT	ABSENT	ABSENT	ABSENT	ABSENT	ABSENT	ABSENT	ABSENT	ABSENT	ABSENT	ABSENT
1	1125719	Bacteroidetes	Flavobacteriia	Flavobacteriales	Flavobacteriaceae	Capnocytophaga	Capnocytophaga ochracea	Capnocytophaga ochracea str. Holt 25		ABSENT	ABSENT	ABSENT	ABSENT	ABSENT	ABSENT	ABSENT	ABSENT	ABSENT	ABSENT	ABSENT	ABSENT	ABSENT	ABSENT	yes	ABSENT	ABSENT	ABSENT	ABSENT	ABSENT	ABSENT	ABSENT	ABSENT	ABSENT	ABSENT	ABSENT
1	2751	Firmicutes	Bacilli	Lactobacillales	Carnobacteriaceae	Carnobacterium	Carnobacterium maltaromaticum	Carnobacterium maltaromaticum		ABSENT	ABSENT	ABSENT	ABSENT	ABSENT	ABSENT	ABSENT	ABSENT	ABSENT	ABSENT	ABSENT	ABSENT	yes	ABSENT	ABSENT	ABSENT	ABSENT	ABSENT	ABSENT	ABSENT	ABSENT	ABSENT	ABSENT	ABSENT	ABSENT	ABSENT
1	1087479	Firmicutes	Bacilli	Lactobacillales	Carnobacteriaceae	Carnobacterium	Carnobacterium maltaromaticum	Carnobacterium maltaromaticum ATCC 35586		ABSENT	ABSENT	ABSENT	ABSENT	ABSENT	ABSENT	ABSENT	ABSENT	ABSENT	ABSENT	ABSENT	ABSENT	ABSENT	ABSENT	ABSENT	ABSENT	ABSENT	ABSENT	ABSENT	ABSENT	ABSENT	yes	ABSENT	ABSENT	ABSENT	ABSENT
1	157920	Actinobacteria	Actinobacteria	Micrococcales	Promicromonosporaceae	Cellulosimicrobium	Cellulosimicrobium_u_s	Cellulosimicrobium_u_t		ABSENT	ABSENT	ABSENT	ABSENT	ABSENT	ABSENT	ABSENT	ABSENT	ABSENT	ABSENT	yes	ABSENT	ABSENT	ABSENT	ABSENT	ABSENT	ABSENT	ABSENT	ABSENT	ABSENT	ABSENT	ABSENT	ABSENT	ABSENT	ABSENT	ABSENT
1	626937	Firmicutes	Clostridia	Clostridiales	Christensenellaceae	Christensenella	Christensenella minuta	Christensenella minuta		ABSENT	ABSENT	ABSENT	ABSENT	ABSENT	ABSENT	ABSENT	ABSENT	ABSENT	ABSENT	yes	ABSENT	ABSENT	ABSENT	ABSENT	ABSENT	ABSENT	ABSENT	ABSENT	ABSENT	ABSENT	ABSENT	ABSENT	ABSENT	ABSENT	ABSENT
1	1816678	Firmicutes	Clostridia	Clostridiales	Christensenellaceae	Christensenella	Christensenella timonensis	Christensenella timonensis		ABSENT	ABSENT	ABSENT	ABSENT	ABSENT	ABSENT	ABSENT	ABSENT	ABSENT	ABSENT	yes	ABSENT	ABSENT	ABSENT	ABSENT	ABSENT	ABSENT	ABSENT	ABSENT	ABSENT	ABSENT	ABSENT	ABSENT	ABSENT	ABSENT	ABSENT
1	878220	Bacteroidetes	Flavobacteriia	Flavobacteriales	Flavobacteriaceae	Chryseobacterium	Chryseobacterium sp. StRB126	Chryseobacterium sp. StRB126_u_t		ABSENT	ABSENT	ABSENT	ABSENT	ABSENT	ABSENT	ABSENT	ABSENT	ABSENT	ABSENT	yes	ABSENT	ABSENT	ABSENT	ABSENT	ABSENT	ABSENT	ABSENT	ABSENT	ABSENT	ABSENT	ABSENT	ABSENT	ABSENT	ABSENT	ABSENT
1	1045009	Actinobacteria	Actinobacteria	Micrococcales	Micrococcaceae	Citricoccus	Citricoccus sp. CH26A	Citricoccus sp. CH26A_u_t		ABSENT	ABSENT	ABSENT	ABSENT	ABSENT	ABSENT	ABSENT	ABSENT	ABSENT	ABSENT	ABSENT	ABSENT	ABSENT	ABSENT	ABSENT	ABSENT	yes	ABSENT	ABSENT	ABSENT	ABSENT	ABSENT	ABSENT	ABSENT	ABSENT	ABSENT
1	154046	Firmicutes	Clostridia	Clostridiales	Clostridiaceae	Hungatella	Hungatella hathewayi	Hungatella hathewayi		ABSENT	yes	ABSENT	ABSENT	ABSENT	ABSENT	ABSENT	ABSENT	ABSENT	ABSENT	ABSENT	ABSENT	ABSENT	ABSENT	ABSENT	ABSENT	ABSENT	ABSENT	ABSENT	ABSENT	ABSENT	ABSENT	ABSENT	ABSENT	ABSENT	ABSENT
1	216572	Firmicutes	Clostridia	Clostridiales	Oscillospiraceae	Oscillospiraceae_u_g	Oscillospiraceae_u_s	Oscillospiraceae_u_t		ABSENT	ABSENT	ABSENT	ABSENT	ABSENT	ABSENT	ABSENT	ABSENT	ABSENT	ABSENT	ABSENT	ABSENT	ABSENT	ABSENT	ABSENT	ABSENT	ABSENT	ABSENT	ABSENT	ABSENT	ABSENT	ABSENT	yes	ABSENT	ABSENT	ABSENT
1	186804	Firmicutes	Clostridia	Clostridiales	Peptostreptococcaceae	Peptostreptococcaceae_u_g	Peptostreptococcaceae_u_s	Peptostreptococcaceae_u_t		ABSENT	ABSENT	ABSENT	ABSENT	ABSENT	ABSENT	ABSENT	ABSENT	ABSENT	ABSENT	ABSENT	ABSENT	ABSENT	ABSENT	yes	ABSENT	ABSENT	ABSENT	ABSENT	ABSENT	ABSENT	ABSENT	ABSENT	ABSENT	ABSENT	ABSENT
1	457421	Firmicutes	Clostridia	Clostridiales	Clostridiales_u_f	Clostridiales_u_g	Clostridiales bacterium 1_7_47FAA	Clostridiales bacterium 1_7_47FAA_u_t		ABSENT	yes	ABSENT	ABSENT	ABSENT	ABSENT	ABSENT	ABSENT	ABSENT	ABSENT	ABSENT	ABSENT	ABSENT	ABSENT	ABSENT	ABSENT	ABSENT	ABSENT	ABSENT	ABSENT	ABSENT	ABSENT	ABSENT	ABSENT	ABSENT	ABSENT
1	1492	Firmicutes	Clostridia	Clostridiales	Clostridiaceae	Clostridium	Clostridium butyricum	Clostridium butyricum		yes	ABSENT	ABSENT	ABSENT	ABSENT	ABSENT	ABSENT	ABSENT	ABSENT	ABSENT	ABSENT	ABSENT	ABSENT	ABSENT	ABSENT	ABSENT	ABSENT	ABSENT	ABSENT	ABSENT	ABSENT	ABSENT	ABSENT	ABSENT	ABSENT	ABSENT
1	1316937	Firmicutes	Clostridia	Clostridiales	Clostridiaceae	Clostridium	Clostridium diolis	Clostridium diolis DSM 15410		ABSENT	ABSENT	ABSENT	ABSENT	ABSENT	ABSENT	ABSENT	ABSENT	ABSENT	ABSENT	ABSENT	ABSENT	ABSENT	ABSENT	ABSENT	ABSENT	ABSENT	ABSENT	ABSENT	ABSENT	ABSENT	yes	ABSENT	ABSENT	ABSENT	ABSENT
1	1354301	Firmicutes	Clostridia	Clostridiales	Clostridiaceae	Clostridium	Clostridium sp. BL8	Clostridium sp. BL8_u_t		ABSENT	yes	ABSENT	ABSENT	ABSENT	ABSENT	ABSENT	ABSENT	ABSENT	ABSENT	ABSENT	ABSENT	ABSENT	ABSENT	ABSENT	ABSENT	ABSENT	ABSENT	ABSENT	ABSENT	ABSENT	ABSENT	ABSENT	ABSENT	ABSENT	ABSENT
1	411489	Firmicutes	Clostridia	Clostridiales	Clostridiaceae	Clostridium	Clostridium sp. L2-50	Clostridium sp. L2-50_u_t		ABSENT	ABSENT	ABSENT	ABSENT	ABSENT	ABSENT	ABSENT	ABSENT	ABSENT	ABSENT	ABSENT	ABSENT	ABSENT	ABSENT	yes	ABSENT	ABSENT	ABSENT	ABSENT	ABSENT	ABSENT	ABSENT	ABSENT	ABSENT	ABSENT	ABSENT
1	411484	Firmicutes	Clostridia	Clostridiales	Clostridiaceae	Clostridium	Clostridium sp. SS2/1	Clostridium sp. SS2/1_u_t		ABSENT	ABSENT	ABSENT	ABSENT	ABSENT	ABSENT	ABSENT	ABSENT	ABSENT	ABSENT	yes	ABSENT	ABSENT	ABSENT	ABSENT	ABSENT	ABSENT	ABSENT	ABSENT	ABSENT	ABSENT	ABSENT	ABSENT	ABSENT	ABSENT	ABSENT
1	1457173	Proteobacteria	Betaproteobacteria	Burkholderiales	Comamonadaceae	Comamonas	Comamonas aquatica	Comamonas aquatica DA1877		ABSENT	ABSENT	ABSENT	ABSENT	ABSENT	ABSENT	ABSENT	ABSENT	ABSENT	ABSENT	ABSENT	ABSENT	ABSENT	ABSENT	ABSENT	ABSENT	ABSENT	ABSENT	ABSENT	ABSENT	ABSENT	yes	ABSENT	ABSENT	ABSENT	ABSENT
1	1121352	Proteobacteria	Betaproteobacteria	Neisseriales	Neisseriaceae	Conchiformibius	Conchiformibius steedae	Conchiformibius steedae DSM 2580		ABSENT	ABSENT	ABSENT	ABSENT	ABSENT	ABSENT	ABSENT	ABSENT	ABSENT	ABSENT	ABSENT	ABSENT	ABSENT	ABSENT	ABSENT	ABSENT	ABSENT	ABSENT	ABSENT	ABSENT	ABSENT	ABSENT	ABSENT	yes	ABSENT	ABSENT
1	33042	Firmicutes	Clostridia	Clostridiales	Lachnospiraceae	Coprococcus	Coprococcus_u_s	Coprococcus_u_t		ABSENT	ABSENT	ABSENT	ABSENT	ABSENT	ABSENT	ABSENT	yes	ABSENT	ABSENT	ABSENT	ABSENT	ABSENT	ABSENT	ABSENT	ABSENT	ABSENT	ABSENT	ABSENT	ABSENT	ABSENT	ABSENT	ABSENT	ABSENT	ABSENT	ABSENT
1	309798	Firmicutes	Clostridia	Thermoanaerobacterales	Thermodesulfobiaceae	Coprothermobacter	Coprothermobacter proteolyticus	Coprothermobacter proteolyticus DSM 5265		ABSENT	ABSENT	ABSENT	ABSENT	ABSENT	ABSENT	ABSENT	ABSENT	ABSENT	ABSENT	ABSENT	ABSENT	ABSENT	ABSENT	ABSENT	ABSENT	ABSENT	ABSENT	ABSENT	ABSENT	ABSENT	yes	ABSENT	ABSENT	ABSENT	ABSENT
1	99807	Actinobacteria	Actinobacteria	Corynebacteriales	Corynebacteriaceae	Corynebacterium	Corynebacterium auriscanis	Corynebacterium auriscanis		ABSENT	ABSENT	ABSENT	ABSENT	ABSENT	ABSENT	ABSENT	ABSENT	ABSENT	ABSENT	ABSENT	ABSENT	ABSENT	ABSENT	ABSENT	ABSENT	yes	ABSENT	ABSENT	ABSENT	ABSENT	ABSENT	ABSENT	ABSENT	ABSENT	ABSENT
1	927655	Actinobacteria	Actinobacteria	Corynebacteriales	Corynebacteriaceae	Corynebacterium	Corynebacterium bovis	Corynebacterium bovis DSM 20582 = CIP 54.80		ABSENT	ABSENT	ABSENT	ABSENT	ABSENT	ABSENT	ABSENT	ABSENT	ABSENT	ABSENT	ABSENT	ABSENT	ABSENT	ABSENT	ABSENT	ABSENT	ABSENT	ABSENT	ABSENT	ABSENT	yes	ABSENT	ABSENT	ABSENT	ABSENT	ABSENT
1	1451189	Actinobacteria	Actinobacteria	Corynebacteriales	Corynebacteriaceae	Corynebacterium	Corynebacterium falsenii	Corynebacterium falsenii DSM 44353		ABSENT	ABSENT	ABSENT	ABSENT	ABSENT	ABSENT	ABSENT	ABSENT	ABSENT	ABSENT	ABSENT	ABSENT	ABSENT	ABSENT	ABSENT	ABSENT	ABSENT	ABSENT	ABSENT	ABSENT	ABSENT	yes	ABSENT	ABSENT	ABSENT	ABSENT
1	1121365	Actinobacteria	Actinobacteria	Corynebacteriales	Corynebacteriaceae	Corynebacterium	Corynebacterium mastitidis	Corynebacterium mastitidis DSM 44356		ABSENT	ABSENT	ABSENT	ABSENT	ABSENT	ABSENT	ABSENT	ABSENT	ABSENT	ABSENT	ABSENT	ABSENT	ABSENT	ABSENT	ABSENT	ABSENT	ABSENT	ABSENT	ABSENT	ABSENT	ABSENT	ABSENT	ABSENT	ABSENT	yes	ABSENT
1	566549	Actinobacteria	Actinobacteria	Corynebacteriales	Corynebacteriaceae	Corynebacterium	Corynebacterium matruchotii	Corynebacterium matruchotii ATCC 33806		ABSENT	ABSENT	ABSENT	ABSENT	ABSENT	ABSENT	ABSENT	yes	ABSENT	ABSENT	ABSENT	ABSENT	ABSENT	ABSENT	ABSENT	ABSENT	ABSENT	ABSENT	ABSENT	ABSENT	ABSENT	ABSENT	ABSENT	ABSENT	ABSENT	ABSENT
1	863239	Actinobacteria	Actinobacteria	Corynebacteriales	Corynebacteriaceae	Corynebacterium	Corynebacterium nuruki	Corynebacterium nuruki S6-4		ABSENT	ABSENT	ABSENT	ABSENT	ABSENT	ABSENT	ABSENT	ABSENT	ABSENT	ABSENT	ABSENT	ABSENT	ABSENT	ABSENT	ABSENT	ABSENT	ABSENT	ABSENT	ABSENT	ABSENT	ABSENT	ABSENT	yes	ABSENT	ABSENT	ABSENT
1	1487956	Actinobacteria	Actinobacteria	Corynebacteriales	Corynebacteriaceae	Corynebacterium	Corynebacterium sp. ATCC 6931	Corynebacterium sp. ATCC 6931_u_t		ABSENT	ABSENT	ABSENT	ABSENT	ABSENT	ABSENT	ABSENT	yes	ABSENT	ABSENT	ABSENT	ABSENT	ABSENT	ABSENT	ABSENT	ABSENT	ABSENT	ABSENT	ABSENT	ABSENT	ABSENT	ABSENT	ABSENT	ABSENT	ABSENT	ABSENT
1	106589	Proteobacteria	Betaproteobacteria	Burkholderiales	Burkholderiaceae	Cupriavidus	Cupriavidus_u_s	Cupriavidus_u_t		yes	ABSENT	ABSENT	ABSENT	ABSENT	ABSENT	ABSENT	ABSENT	ABSENT	ABSENT	ABSENT	ABSENT	ABSENT	ABSENT	ABSENT	ABSENT	ABSENT	ABSENT	ABSENT	ABSENT	ABSENT	ABSENT	ABSENT	ABSENT	ABSENT	ABSENT
1	119219	Proteobacteria	Betaproteobacteria	Burkholderiales	Burkholderiaceae	Cupriavidus	Cupriavidus metallidurans	Cupriavidus metallidurans		yes	ABSENT	ABSENT	ABSENT	ABSENT	ABSENT	ABSENT	ABSENT	ABSENT	ABSENT	ABSENT	ABSENT	ABSENT	ABSENT	ABSENT	ABSENT	ABSENT	ABSENT	ABSENT	ABSENT	ABSENT	ABSENT	ABSENT	ABSENT	ABSENT	ABSENT
1	1268322	Proteobacteria	Betaproteobacteria	Burkholderiales	Burkholderiaceae	Cupriavidus	Cupriavidus sp. JGI 0001016-D21	Cupriavidus sp. JGI 0001016-D21_u_t		yes	ABSENT	ABSENT	ABSENT	ABSENT	ABSENT	ABSENT	ABSENT	ABSENT	ABSENT	ABSENT	ABSENT	ABSENT	ABSENT	ABSENT	ABSENT	ABSENT	ABSENT	ABSENT	ABSENT	ABSENT	ABSENT	ABSENT	ABSENT	ABSENT	ABSENT
1	2035	Actinobacteria	Actinobacteria	Micrococcales	Microbacteriaceae	Curtobacterium	Curtobacterium flaccumfaciens	Curtobacterium flaccumfaciens		ABSENT	ABSENT	ABSENT	ABSENT	ABSENT	ABSENT	ABSENT	yes	ABSENT	ABSENT	ABSENT	ABSENT	ABSENT	ABSENT	ABSENT	ABSENT	ABSENT	ABSENT	ABSENT	ABSENT	ABSENT	ABSENT	ABSENT	ABSENT	ABSENT	ABSENT
1	95614	Actinobacteria	Actinobacteria	Micrococcales	Microbacteriaceae	Curtobacterium	Curtobacterium sp. B18	Curtobacterium sp. B18_u_t		ABSENT	ABSENT	ABSENT	ABSENT	ABSENT	ABSENT	ABSENT	ABSENT	ABSENT	ABSENT	ABSENT	ABSENT	ABSENT	ABSENT	ABSENT	ABSENT	ABSENT	ABSENT	ABSENT	ABSENT	ABSENT	ABSENT	ABSENT	yes	ABSENT	ABSENT
1	1121377	Deinococcus-Thermus	Deinococci	Deinococcales	Deinococcaceae	Deinococcus	Deinococcus apachensis	Deinococcus apachensis DSM 19763		ABSENT	ABSENT	ABSENT	ABSENT	ABSENT	ABSENT	ABSENT	ABSENT	ABSENT	ABSENT	ABSENT	ABSENT	ABSENT	ABSENT	ABSENT	ABSENT	ABSENT	ABSENT	ABSENT	ABSENT	ABSENT	ABSENT	ABSENT	yes	ABSENT	ABSENT
1	319795	Deinococcus-Thermus	Deinococci	Deinococcales	Deinococcaceae	Deinococcus	Deinococcus geothermalis	Deinococcus geothermalis DSM 11300		ABSENT	ABSENT	ABSENT	ABSENT	ABSENT	ABSENT	ABSENT	ABSENT	ABSENT	ABSENT	ABSENT	ABSENT	ABSENT	ABSENT	ABSENT	ABSENT	ABSENT	ABSENT	ABSENT	ABSENT	ABSENT	yes	ABSENT	ABSENT	ABSENT	ABSENT
1	1121383	Deinococcus-Thermus	Deinococci	Deinococcales	Deinococcaceae	Deinococcus	Deinococcus murrayi	Deinococcus murrayi DSM 11303		ABSENT	ABSENT	ABSENT	ABSENT	ABSENT	ABSENT	ABSENT	ABSENT	ABSENT	ABSENT	ABSENT	ABSENT	ABSENT	ABSENT	ABSENT	ABSENT	ABSENT	ABSENT	ABSENT	ABSENT	ABSENT	yes	ABSENT	ABSENT	ABSENT	ABSENT
1	1489678	Deinococcus-Thermus	Deinococci	Deinococcales	Deinococcaceae	Deinococcus	Deinococcus sp. RL	Deinococcus sp. RL_u_t		ABSENT	ABSENT	ABSENT	ABSENT	ABSENT	ABSENT	ABSENT	ABSENT	ABSENT	ABSENT	ABSENT	ABSENT	ABSENT	ABSENT	ABSENT	ABSENT	ABSENT	ABSENT	ABSENT	ABSENT	ABSENT	yes	ABSENT	ABSENT	ABSENT	ABSENT
1	1182571	Deinococcus-Thermus	Deinococci	Deinococcales	Deinococcaceae	Deinococcus	Deinococcus swuensis	Deinococcus swuensis		ABSENT	ABSENT	ABSENT	ABSENT	ABSENT	ABSENT	ABSENT	ABSENT	ABSENT	ABSENT	ABSENT	ABSENT	ABSENT	ABSENT	ABSENT	ABSENT	ABSENT	ABSENT	ABSENT	ABSENT	yes	ABSENT	ABSENT	ABSENT	ABSENT	ABSENT
1	883100	Proteobacteria	Betaproteobacteria	Burkholderiales	Comamonadaceae	Delftia	Delftia acidovorans	Delftia acidovorans CCUG 15835		ABSENT	ABSENT	ABSENT	ABSENT	yes	ABSENT	ABSENT	ABSENT	ABSENT	ABSENT	ABSENT	ABSENT	ABSENT	ABSENT	ABSENT	ABSENT	ABSENT	ABSENT	ABSENT	ABSENT	ABSENT	ABSENT	ABSENT	ABSENT	ABSENT	ABSENT
1	1537702	Proteobacteria	Betaproteobacteria	Burkholderiales	Comamonadaceae	Delftia	Delftia sp. 670	Delftia sp. 670_u_t		yes	ABSENT	ABSENT	ABSENT	ABSENT	ABSENT	ABSENT	ABSENT	ABSENT	ABSENT	ABSENT	ABSENT	ABSENT	ABSENT	ABSENT	ABSENT	ABSENT	ABSENT	ABSENT	ABSENT	ABSENT	ABSENT	ABSENT	ABSENT	ABSENT	ABSENT
1	46913	Proteobacteria	Alphaproteobacteria	Rhizobiales	Hyphomicrobiaceae	Devosia	Devosia_u_s	Devosia_u_t		ABSENT	ABSENT	ABSENT	ABSENT	ABSENT	ABSENT	ABSENT	ABSENT	ABSENT	ABSENT	ABSENT	ABSENT	ABSENT	ABSENT	ABSENT	ABSENT	ABSENT	ABSENT	ABSENT	ABSENT	yes	ABSENT	ABSENT	ABSENT	ABSENT	ABSENT
1	309120	Firmicutes	Negativicutes	Veillonellales	Veillonellaceae	Dialister	Dialister micraerophilus	Dialister micraerophilus		ABSENT	ABSENT	ABSENT	ABSENT	ABSENT	ABSENT	ABSENT	ABSENT	ABSENT	ABSENT	ABSENT	ABSENT	yes	ABSENT	ABSENT	ABSENT	ABSENT	ABSENT	ABSENT	ABSENT	ABSENT	ABSENT	ABSENT	ABSENT	ABSENT	ABSENT
1	1077144	Actinobacteria	Actinobacteria	Corynebacteriales	Dietziaceae	Dietzia	Dietzia alimentaria	Dietzia alimentaria 72		ABSENT	ABSENT	ABSENT	ABSENT	ABSENT	ABSENT	ABSENT	ABSENT	ABSENT	ABSENT	ABSENT	ABSENT	ABSENT	ABSENT	ABSENT	ABSENT	yes	ABSENT	ABSENT	ABSENT	ABSENT	ABSENT	ABSENT	ABSENT	ABSENT	ABSENT
1	189330	Firmicutes	Clostridia	Clostridiales	Lachnospiraceae	Dorea	Dorea_u_s	Dorea_u_t		ABSENT	ABSENT	ABSENT	ABSENT	ABSENT	ABSENT	ABSENT	ABSENT	ABSENT	ABSENT	ABSENT	ABSENT	ABSENT	ABSENT	ABSENT	ABSENT	ABSENT	ABSENT	ABSENT	ABSENT	ABSENT	ABSENT	yes	ABSENT	ABSENT	ABSENT
1	411462	Firmicutes	Clostridia	Clostridiales	Lachnospiraceae	Dorea	Dorea longicatena	Dorea longicatena DSM 13814		ABSENT	ABSENT	ABSENT	ABSENT	ABSENT	ABSENT	ABSENT	ABSENT	ABSENT	ABSENT	ABSENT	ABSENT	ABSENT	yes	ABSENT	ABSENT	ABSENT	ABSENT	ABSENT	ABSENT	ABSENT	ABSENT	ABSENT	ABSENT	ABSENT	ABSENT
1	1280669	Firmicutes	Clostridia	Clostridiales	Lachnospiraceae	Dorea	Dorea sp. AGR2135	Dorea sp. AGR2135_u_t		ABSENT	ABSENT	ABSENT	ABSENT	ABSENT	ABSENT	ABSENT	ABSENT	ABSENT	ABSENT	yes	ABSENT	ABSENT	ABSENT	ABSENT	ABSENT	ABSENT	ABSENT	ABSENT	ABSENT	ABSENT	ABSENT	ABSENT	ABSENT	ABSENT	ABSENT
1	120831	Bacteroidetes	Cytophagia	Cytophagales	Cytophagaceae	Dyadobacter	Dyadobacter_u_s	Dyadobacter_u_t		ABSENT	ABSENT	ABSENT	ABSENT	ABSENT	ABSENT	ABSENT	yes	ABSENT	ABSENT	ABSENT	ABSENT	ABSENT	ABSENT	ABSENT	ABSENT	ABSENT	ABSENT	ABSENT	ABSENT	ABSENT	ABSENT	ABSENT	ABSENT	ABSENT	ABSENT
1	69218	Proteobacteria	Gammaproteobacteria	Enterobacterales	Enterobacteriaceae	Enterobacter	Enterobacter cancerogenus	Enterobacter cancerogenus		ABSENT	ABSENT	ABSENT	ABSENT	ABSENT	ABSENT	ABSENT	ABSENT	ABSENT	ABSENT	ABSENT	ABSENT	ABSENT	ABSENT	ABSENT	ABSENT	ABSENT	ABSENT	ABSENT	ABSENT	ABSENT	yes	ABSENT	ABSENT	ABSENT	ABSENT
1	1329845	Proteobacteria	Gammaproteobacteria	Enterobacterales	Enterobacteriaceae	Enterobacter	Enterobacter cloacae	Enterobacter cloacae BWH 31		ABSENT	ABSENT	ABSENT	ABSENT	ABSENT	ABSENT	ABSENT	ABSENT	ABSENT	ABSENT	yes	ABSENT	ABSENT	ABSENT	ABSENT	ABSENT	ABSENT	ABSENT	ABSENT	ABSENT	ABSENT	ABSENT	ABSENT	ABSENT	ABSENT	ABSENT
1	299766	Proteobacteria	Gammaproteobacteria	Enterobacterales	Enterobacteriaceae	Enterobacter	Enterobacter hormaechei	Enterobacter hormaechei subsp. steigerwaltii		ABSENT	ABSENT	ABSENT	ABSENT	ABSENT	ABSENT	ABSENT	ABSENT	ABSENT	ABSENT	ABSENT	ABSENT	ABSENT	ABSENT	yes	ABSENT	ABSENT	ABSENT	ABSENT	ABSENT	ABSENT	ABSENT	ABSENT	ABSENT	ABSENT	ABSENT
1	1329839	Proteobacteria	Gammaproteobacteria	Enterobacterales	Enterobacteriaceae	Enterobacter	Enterobacter sp. BIDMC 27	Enterobacter sp. BIDMC 27_u_t		ABSENT	ABSENT	ABSENT	ABSENT	ABSENT	ABSENT	ABSENT	ABSENT	ABSENT	ABSENT	ABSENT	ABSENT	ABSENT	ABSENT	yes	ABSENT	ABSENT	ABSENT	ABSENT	ABSENT	ABSENT	ABSENT	ABSENT	ABSENT	ABSENT	ABSENT
1	160674	Proteobacteria	Gammaproteobacteria	Enterobacterales	Enterobacteriaceae	Raoultella	Raoultella_u_s	Raoultella_u_t		ABSENT	ABSENT	ABSENT	ABSENT	ABSENT	ABSENT	ABSENT	ABSENT	ABSENT	ABSENT	yes	ABSENT	ABSENT	ABSENT	ABSENT	ABSENT	ABSENT	ABSENT	ABSENT	ABSENT	ABSENT	ABSENT	ABSENT	ABSENT	ABSENT	ABSENT
1	1330546	Proteobacteria	Gammaproteobacteria	Enterobacterales	Enterobacteriaceae	Pluralibacter	Pluralibacter_u_s	Pluralibacter_u_t		ABSENT	ABSENT	ABSENT	ABSENT	ABSENT	ABSENT	ABSENT	yes	ABSENT	ABSENT	ABSENT	ABSENT	ABSENT	ABSENT	ABSENT	ABSENT	ABSENT	ABSENT	ABSENT	ABSENT	ABSENT	ABSENT	ABSENT	ABSENT	ABSENT	ABSENT
1	469613	Proteobacteria	Gammaproteobacteria	Enterobacterales	Enterobacteriaceae	Enterobacteriaceae_u_g	Enterobacteriaceae bacterium 9_2_54FAA	Enterobacteriaceae bacterium 9_2_54FAA_u_t		ABSENT	ABSENT	ABSENT	ABSENT	ABSENT	ABSENT	ABSENT	ABSENT	ABSENT	ABSENT	ABSENT	ABSENT	ABSENT	ABSENT	yes	ABSENT	ABSENT	ABSENT	ABSENT	ABSENT	ABSENT	ABSENT	ABSENT	ABSENT	ABSENT	ABSENT
1	535205	Firmicutes	Bacilli	Lactobacillales	Enterococcaceae	Enterococcus	Enterococcus faecium	Enterococcus faecium E1071		ABSENT	ABSENT	ABSENT	ABSENT	ABSENT	ABSENT	ABSENT	ABSENT	ABSENT	yes	ABSENT	ABSENT	ABSENT	ABSENT	ABSENT	ABSENT	ABSENT	ABSENT	ABSENT	ABSENT	ABSENT	ABSENT	ABSENT	ABSENT	ABSENT	ABSENT
1	88132	Firmicutes	Bacilli	Lactobacillales	Aerococcaceae	Eremococcus	Eremococcus coleocola	Eremococcus coleocola		ABSENT	ABSENT	ABSENT	ABSENT	ABSENT	ABSENT	ABSENT	ABSENT	ABSENT	ABSENT	ABSENT	ABSENT	ABSENT	ABSENT	ABSENT	ABSENT	ABSENT	ABSENT	yes	ABSENT	ABSENT	ABSENT	ABSENT	ABSENT	ABSENT	ABSENT
1	634500	Proteobacteria	Gammaproteobacteria	Enterobacterales	Erwiniaceae	Erwinia	Erwinia billingiae	Erwinia billingiae Eb661		ABSENT	ABSENT	ABSENT	yes	ABSENT	ABSENT	ABSENT	ABSENT	ABSENT	ABSENT	ABSENT	ABSENT	ABSENT	ABSENT	ABSENT	ABSENT	ABSENT	ABSENT	ABSENT	ABSENT	ABSENT	ABSENT	ABSENT	ABSENT	ABSENT	ABSENT
1	1044999	Proteobacteria	Gammaproteobacteria	Enterobacterales	Erwiniaceae	Erwinia	Erwinia tracheiphila	Erwinia tracheiphila PSU-1		ABSENT	ABSENT	ABSENT	ABSENT	ABSENT	ABSENT	ABSENT	ABSENT	ABSENT	ABSENT	ABSENT	ABSENT	ABSENT	ABSENT	yes	ABSENT	ABSENT	ABSENT	ABSENT	ABSENT	ABSENT	ABSENT	ABSENT	ABSENT	ABSENT	ABSENT
1	658659	Firmicutes	Erysipelotrichia	Erysipelotrichales	Erysipelotrichaceae	Erysipelotrichaceae_u_g	Erysipelotrichaceae bacterium 3_1_53	Erysipelotrichaceae bacterium 3_1_53_u_t		ABSENT	yes	ABSENT	ABSENT	ABSENT	ABSENT	ABSENT	ABSENT	ABSENT	ABSENT	ABSENT	ABSENT	ABSENT	ABSENT	ABSENT	ABSENT	ABSENT	ABSENT	ABSENT	ABSENT	ABSENT	ABSENT	ABSENT	ABSENT	ABSENT	ABSENT
1	39960	Proteobacteria	Alphaproteobacteria	Sphingomonadales	Erythrobacteraceae	Erythrobacter	Erythrobacter litoralis	Erythrobacter litoralis		ABSENT	ABSENT	ABSENT	ABSENT	ABSENT	ABSENT	ABSENT	ABSENT	ABSENT	ABSENT	ABSENT	ABSENT	ABSENT	yes	ABSENT	ABSENT	ABSENT	ABSENT	ABSENT	ABSENT	ABSENT	ABSENT	ABSENT	ABSENT	ABSENT	ABSENT
1	1115515	Proteobacteria	Gammaproteobacteria	Enterobacterales	Enterobacteriaceae	Pseudescherichia	Pseudescherichia vulneris	Pseudescherichia vulneris NBRC 102420		ABSENT	ABSENT	ABSENT	ABSENT	ABSENT	ABSENT	ABSENT	ABSENT	ABSENT	ABSENT	yes	ABSENT	ABSENT	ABSENT	ABSENT	ABSENT	ABSENT	ABSENT	ABSENT	ABSENT	ABSENT	ABSENT	ABSENT	ABSENT	ABSENT	ABSENT
1	592031	Firmicutes	Clostridia	Clostridiales	Clostridiales Family XIII. Incertae Sedis	Clostridiales Family XIII. Incertae Sedis_u_g	[Eubacterium] saphenum	Eubacterium saphenum ATCC 49989		ABSENT	ABSENT	ABSENT	ABSENT	ABSENT	ABSENT	ABSENT	ABSENT	ABSENT	ABSENT	ABSENT	ABSENT	ABSENT	ABSENT	ABSENT	ABSENT	ABSENT	ABSENT	ABSENT	ABSENT	ABSENT	ABSENT	yes	ABSENT	ABSENT	ABSENT
1	411463	Firmicutes	Clostridia	Clostridiales	Eubacteriaceae	Eubacterium	Eubacterium ventriosum	Eubacterium ventriosum ATCC 27560		ABSENT	ABSENT	ABSENT	ABSENT	ABSENT	ABSENT	ABSENT	ABSENT	ABSENT	ABSENT	yes	ABSENT	ABSENT	ABSENT	ABSENT	ABSENT	ABSENT	ABSENT	ABSENT	ABSENT	ABSENT	ABSENT	ABSENT	ABSENT	ABSENT	ABSENT
1	864565	Firmicutes	Clostridia	Clostridiales	Peptostreptococcaceae	Peptoanaerobacter	[Eubacterium] yurii	[Eubacterium] yurii subsp. margaretiae ATCC 43715		ABSENT	ABSENT	ABSENT	ABSENT	ABSENT	ABSENT	yes	ABSENT	ABSENT	ABSENT	ABSENT	ABSENT	ABSENT	ABSENT	ABSENT	ABSENT	ABSENT	ABSENT	ABSENT	ABSENT	ABSENT	ABSENT	ABSENT	ABSENT	ABSENT	ABSENT
1	375477	Firmicutes	Bacilli	Bacillales	Bacillales_u_f	Exiguobacterium	Exiguobacterium sp. NG55	Exiguobacterium sp. NG55_u_t		ABSENT	ABSENT	ABSENT	ABSENT	ABSENT	ABSENT	ABSENT	ABSENT	yes	ABSENT	ABSENT	ABSENT	ABSENT	ABSENT	ABSENT	ABSENT	ABSENT	ABSENT	ABSENT	ABSENT	ABSENT	ABSENT	ABSENT	ABSENT	ABSENT	ABSENT
1	883110	Firmicutes	Bacilli	Lactobacillales	Aerococcaceae	Facklamia	Facklamia hominis	Facklamia hominis ACS-120-V-Sch10		ABSENT	ABSENT	ABSENT	ABSENT	ABSENT	ABSENT	ABSENT	ABSENT	ABSENT	ABSENT	ABSENT	ABSENT	ABSENT	ABSENT	ABSENT	ABSENT	ABSENT	ABSENT	yes	ABSENT	ABSENT	ABSENT	ABSENT	ABSENT	ABSENT	ABSENT
1	411483	Firmicutes	Clostridia	Clostridiales	Ruminococcaceae	Faecalibacterium	Faecalibacterium prausnitzii	Faecalibacterium prausnitzii A2-165		ABSENT	ABSENT	ABSENT	ABSENT	ABSENT	ABSENT	ABSENT	ABSENT	ABSENT	ABSENT	yes	ABSENT	ABSENT	ABSENT	ABSENT	ABSENT	ABSENT	ABSENT	ABSENT	ABSENT	ABSENT	ABSENT	ABSENT	ABSENT	ABSENT	ABSENT
1	411485	Firmicutes	Clostridia	Clostridiales	Ruminococcaceae	Faecalibacterium	Faecalibacterium prausnitzii	Faecalibacterium prausnitzii M21/2		ABSENT	ABSENT	ABSENT	ABSENT	ABSENT	ABSENT	ABSENT	ABSENT	ABSENT	ABSENT	ABSENT	ABSENT	ABSENT	ABSENT	ABSENT	ABSENT	ABSENT	ABSENT	ABSENT	ABSENT	ABSENT	ABSENT	yes	ABSENT	ABSENT	ABSENT
1	237	Bacteroidetes	Flavobacteriia	Flavobacteriales	Flavobacteriaceae	Flavobacterium	Flavobacterium_u_s	Flavobacterium_u_t		ABSENT	ABSENT	ABSENT	ABSENT	ABSENT	ABSENT	ABSENT	ABSENT	ABSENT	ABSENT	yes	ABSENT	ABSENT	ABSENT	ABSENT	ABSENT	ABSENT	ABSENT	ABSENT	ABSENT	ABSENT	ABSENT	ABSENT	ABSENT	ABSENT	ABSENT
1	376686	Bacteroidetes	Flavobacteriia	Flavobacteriales	Flavobacteriaceae	Flavobacterium	Flavobacterium johnsoniae	Flavobacterium johnsoniae UW101		ABSENT	ABSENT	ABSENT	ABSENT	ABSENT	ABSENT	ABSENT	ABSENT	ABSENT	ABSENT	yes	ABSENT	ABSENT	ABSENT	ABSENT	ABSENT	ABSENT	ABSENT	ABSENT	ABSENT	ABSENT	ABSENT	ABSENT	ABSENT	ABSENT	ABSENT
1	1316587	Fusobacteria	Fusobacteriia	Fusobacteriales	Fusobacteriaceae	Fusobacterium	Fusobacterium nucleatum	Fusobacterium nucleatum CTI-6		ABSENT	ABSENT	ABSENT	ABSENT	ABSENT	ABSENT	ABSENT	ABSENT	ABSENT	ABSENT	ABSENT	yes	ABSENT	ABSENT	ABSENT	ABSENT	ABSENT	ABSENT	ABSENT	ABSENT	ABSENT	ABSENT	ABSENT	ABSENT	ABSENT	ABSENT
1	999414	Fusobacteria	Fusobacteriia	Fusobacteriales	Fusobacteriaceae	Fusobacterium	Fusobacterium nucleatum	Fusobacterium nucleatum subsp. animalis F0419		ABSENT	ABSENT	ABSENT	yes	ABSENT	ABSENT	ABSENT	ABSENT	ABSENT	ABSENT	ABSENT	ABSENT	ABSENT	ABSENT	ABSENT	ABSENT	ABSENT	ABSENT	ABSENT	ABSENT	ABSENT	ABSENT	ABSENT	ABSENT	ABSENT	ABSENT
1	469621	Fusobacteria	Fusobacteriia	Fusobacteriales	Fusobacteriaceae	Fusobacterium	Fusobacterium periodonticum	Fusobacterium periodonticum 1_1_41FAA		ABSENT	ABSENT	ABSENT	ABSENT	ABSENT	ABSENT	ABSENT	ABSENT	ABSENT	ABSENT	ABSENT	ABSENT	yes	ABSENT	ABSENT	ABSENT	ABSENT	ABSENT	ABSENT	ABSENT	ABSENT	ABSENT	ABSENT	ABSENT	ABSENT	ABSENT
1	936563	Fusobacteria	Fusobacteriia	Fusobacteriales	Fusobacteriaceae	Fusobacterium	Fusobacterium sp. CM22	Fusobacterium sp. CM22_u_t		ABSENT	ABSENT	ABSENT	yes	ABSENT	ABSENT	ABSENT	ABSENT	ABSENT	ABSENT	ABSENT	ABSENT	ABSENT	ABSENT	ABSENT	ABSENT	ABSENT	ABSENT	ABSENT	ABSENT	ABSENT	ABSENT	ABSENT	ABSENT	ABSENT	ABSENT
1	553190	Actinobacteria	Actinobacteria	Bifidobacteriales	Bifidobacteriaceae	Gardnerella	Gardnerella vaginalis	Gardnerella vaginalis 409-05		ABSENT	ABSENT	ABSENT	ABSENT	ABSENT	ABSENT	ABSENT	ABSENT	ABSENT	ABSENT	ABSENT	ABSENT	ABSENT	ABSENT	ABSENT	ABSENT	ABSENT	ABSENT	ABSENT	ABSENT	ABSENT	ABSENT	ABSENT	yes	ABSENT	ABSENT
1	1261058	Actinobacteria	Actinobacteria	Bifidobacteriales	Bifidobacteriaceae	Gardnerella	Gardnerella vaginalis	Gardnerella vaginalis JCP7276		ABSENT	ABSENT	ABSENT	ABSENT	ABSENT	yes	ABSENT	ABSENT	ABSENT	ABSENT	ABSENT	ABSENT	ABSENT	ABSENT	ABSENT	ABSENT	ABSENT	ABSENT	ABSENT	ABSENT	ABSENT	ABSENT	ABSENT	ABSENT	ABSENT	ABSENT
1	1426	Firmicutes	Bacilli	Bacillales	Bacillaceae	Parageobacillus	Parageobacillus thermoglucosidasius	Parageobacillus thermoglucosidasius		ABSENT	ABSENT	ABSENT	ABSENT	ABSENT	yes	ABSENT	ABSENT	ABSENT	ABSENT	ABSENT	ABSENT	ABSENT	ABSENT	ABSENT	ABSENT	ABSENT	ABSENT	ABSENT	ABSENT	ABSENT	ABSENT	ABSENT	ABSENT	ABSENT	ABSENT
1	1380393	Actinobacteria	Actinobacteria	Geodermatophilales	Geodermatophilaceae	Geodermatophilaceae_u_g	Geodermatophilaceae bacterium URHA0031	Geodermatophilaceae bacterium URHA0031_u_t		ABSENT	ABSENT	ABSENT	ABSENT	ABSENT	ABSENT	ABSENT	ABSENT	ABSENT	ABSENT	ABSENT	ABSENT	ABSENT	ABSENT	ABSENT	ABSENT	ABSENT	ABSENT	ABSENT	ABSENT	yes	ABSENT	ABSENT	ABSENT	ABSENT	ABSENT
1	1380353	Actinobacteria	Actinobacteria	Geodermatophilales	Geodermatophilaceae	Geodermatophilaceae_u_g	Geodermatophilaceae bacterium URHB0062	Geodermatophilaceae bacterium URHB0062_u_t		ABSENT	ABSENT	ABSENT	ABSENT	ABSENT	ABSENT	ABSENT	ABSENT	ABSENT	ABSENT	ABSENT	ABSENT	ABSENT	ABSENT	ABSENT	ABSENT	ABSENT	ABSENT	ABSENT	ABSENT	yes	ABSENT	ABSENT	ABSENT	ABSENT	ABSENT
1	32033	Proteobacteria	Gammaproteobacteria	Xanthomonadales	Xanthomonadaceae	Xanthomonadaceae_u_g	Xanthomonadaceae_u_s	Xanthomonadaceae_u_t		yes	ABSENT	ABSENT	ABSENT	ABSENT	ABSENT	ABSENT	ABSENT	ABSENT	ABSENT	ABSENT	ABSENT	ABSENT	ABSENT	ABSENT	ABSENT	ABSENT	ABSENT	ABSENT	ABSENT	ABSENT	ABSENT	ABSENT	ABSENT	ABSENT	ABSENT
1	1119528	Proteobacteria	Betaproteobacteria	Nitrosomonadales	Sterolibacteriaceae	Methyloversatilis	Methyloversatilis discipulorum	Methyloversatilis discipulorum		ABSENT	ABSENT	ABSENT	ABSENT	ABSENT	yes	ABSENT	ABSENT	ABSENT	ABSENT	ABSENT	ABSENT	ABSENT	ABSENT	ABSENT	ABSENT	ABSENT	ABSENT	ABSENT	ABSENT	ABSENT	ABSENT	ABSENT	ABSENT	ABSENT	ABSENT
1	39	Proteobacteria	Deltaproteobacteria	Myxococcales	Archangiaceae	Archangiaceae_u_g	Archangiaceae_u_s	Archangiaceae_u_t		ABSENT	ABSENT	ABSENT	ABSENT	ABSENT	ABSENT	ABSENT	ABSENT	ABSENT	ABSENT	ABSENT	ABSENT	ABSENT	yes	ABSENT	ABSENT	ABSENT	ABSENT	ABSENT	ABSENT	ABSENT	ABSENT	ABSENT	ABSENT	ABSENT	ABSENT
1	31	Proteobacteria	Deltaproteobacteria	Myxococcales	Myxococcaceae	Myxococcaceae_u_g	Myxococcaceae_u_s	Myxococcaceae_u_t		ABSENT	ABSENT	ABSENT	ABSENT	ABSENT	ABSENT	ABSENT	yes	ABSENT	ABSENT	ABSENT	ABSENT	ABSENT	ABSENT	ABSENT	ABSENT	ABSENT	ABSENT	ABSENT	ABSENT	ABSENT	ABSENT	ABSENT	ABSENT	ABSENT	ABSENT
1	75787	Proteobacteria	Betaproteobacteria	Rhodocyclales	Rhodocyclaceae	Rhodocyclaceae_u_g	Rhodocyclaceae_u_s	Rhodocyclaceae_u_t		yes	ABSENT	ABSENT	ABSENT	ABSENT	ABSENT	ABSENT	ABSENT	ABSENT	ABSENT	ABSENT	ABSENT	ABSENT	ABSENT	ABSENT	ABSENT	ABSENT	ABSENT	ABSENT	ABSENT	ABSENT	ABSENT	ABSENT	ABSENT	ABSENT	ABSENT
1	39483	Firmicutes	Erysipelotrichia	Erysipelotrichales	Erysipelotrichaceae	Faecalitalea	Faecalitalea cylindroides	Faecalitalea cylindroides		ABSENT	ABSENT	ABSENT	ABSENT	ABSENT	ABSENT	ABSENT	ABSENT	ABSENT	ABSENT	yes	ABSENT	ABSENT	ABSENT	ABSENT	ABSENT	ABSENT	ABSENT	ABSENT	ABSENT	ABSENT	ABSENT	ABSENT	ABSENT	ABSENT	ABSENT
1	85002	Chloroflexi	Thermomicrobia	Sphaerobacterales	Sphaerobacteraceae	Sphaerobacteraceae_u_g	Sphaerobacteraceae_u_s	Sphaerobacteraceae_u_t		ABSENT	ABSENT	ABSENT	ABSENT	ABSENT	ABSENT	ABSENT	ABSENT	ABSENT	ABSENT	ABSENT	ABSENT	ABSENT	ABSENT	ABSENT	ABSENT	ABSENT	ABSENT	ABSENT	ABSENT	ABSENT	yes	ABSENT	ABSENT	ABSENT	ABSENT
1	84096	Actinobacteria	Actinobacteria	Corynebacteriales	Gordoniaceae	Gordonia	Gordonia alkanivorans	Gordonia alkanivorans		ABSENT	ABSENT	ABSENT	ABSENT	ABSENT	ABSENT	ABSENT	ABSENT	ABSENT	ABSENT	ABSENT	ABSENT	ABSENT	ABSENT	ABSENT	ABSENT	ABSENT	ABSENT	ABSENT	ABSENT	ABSENT	ABSENT	ABSENT	yes	ABSENT	ABSENT
1	1095773	Actinobacteria	Actinobacteria	Corynebacteriales	Gordoniaceae	Gordonia	Gordonia alkanivorans	Gordonia alkanivorans s104		ABSENT	ABSENT	ABSENT	ABSENT	ABSENT	ABSENT	ABSENT	ABSENT	ABSENT	ABSENT	ABSENT	ABSENT	ABSENT	ABSENT	ABSENT	ABSENT	ABSENT	ABSENT	ABSENT	ABSENT	ABSENT	yes	ABSENT	ABSENT	ABSENT	ABSENT
1	89053	Actinobacteria	Actinobacteria	Corynebacteriales	Gordoniaceae	Gordonia	Gordonia amicalis	Gordonia amicalis		ABSENT	ABSENT	ABSENT	ABSENT	ABSENT	ABSENT	ABSENT	ABSENT	ABSENT	ABSENT	ABSENT	ABSENT	ABSENT	ABSENT	ABSENT	ABSENT	ABSENT	ABSENT	ABSENT	ABSENT	ABSENT	ABSENT	ABSENT	yes	ABSENT	ABSENT
1	1034768	Actinobacteria	Actinobacteria	Corynebacteriales	Gordoniaceae	Gordonia	Gordonia polyisoprenivorans	Gordonia polyisoprenivorans HW436		ABSENT	ABSENT	ABSENT	ABSENT	ABSENT	ABSENT	ABSENT	ABSENT	ABSENT	ABSENT	ABSENT	ABSENT	ABSENT	ABSENT	ABSENT	ABSENT	ABSENT	ABSENT	ABSENT	ABSENT	ABSENT	yes	ABSENT	ABSENT	ABSENT	ABSENT
1	1077976	Actinobacteria	Actinobacteria	Corynebacteriales	Gordoniaceae	Gordonia	Gordonia polyisoprenivorans	Gordonia polyisoprenivorans NBRC 16320 = JCM 10675		ABSENT	ABSENT	ABSENT	ABSENT	ABSENT	ABSENT	ABSENT	ABSENT	ABSENT	ABSENT	ABSENT	ABSENT	ABSENT	ABSENT	ABSENT	ABSENT	yes	ABSENT	ABSENT	ABSENT	ABSENT	ABSENT	ABSENT	ABSENT	ABSENT	ABSENT
1	337191	Actinobacteria	Actinobacteria	Corynebacteriales	Gordoniaceae	Gordonia	Gordonia sp. KTR9	Gordonia sp. KTR9_u_t		ABSENT	ABSENT	ABSENT	ABSENT	ABSENT	ABSENT	ABSENT	ABSENT	ABSENT	ABSENT	ABSENT	ABSENT	ABSENT	ABSENT	ABSENT	ABSENT	ABSENT	ABSENT	ABSENT	ABSENT	ABSENT	ABSENT	ABSENT	yes	ABSENT	ABSENT
1	1089454	Actinobacteria	Actinobacteria	Corynebacteriales	Gordoniaceae	Gordonia	Gordonia terrae	Gordonia terrae NBRC 100016		ABSENT	ABSENT	ABSENT	ABSENT	ABSENT	ABSENT	ABSENT	ABSENT	ABSENT	ABSENT	ABSENT	ABSENT	ABSENT	ABSENT	ABSENT	ABSENT	ABSENT	ABSENT	ABSENT	ABSENT	yes	ABSENT	ABSENT	ABSENT	ABSENT	ABSENT
1	366616	Proteobacteria	Alphaproteobacteria	Rhodobacterales	Rhodobacteraceae	Haematobacter	Haematobacter missouriensis	Haematobacter missouriensis		ABSENT	ABSENT	ABSENT	ABSENT	ABSENT	ABSENT	ABSENT	ABSENT	ABSENT	ABSENT	ABSENT	ABSENT	ABSENT	ABSENT	ABSENT	ABSENT	yes	ABSENT	ABSENT	ABSENT	ABSENT	ABSENT	ABSENT	ABSENT	ABSENT	ABSENT
1	1095746	Proteobacteria	Gammaproteobacteria	Pasteurellales	Pasteurellaceae	Haemophilus	Haemophilus parainfluenzae	Haemophilus parainfluenzae HK2019		ABSENT	ABSENT	ABSENT	ABSENT	ABSENT	ABSENT	ABSENT	ABSENT	ABSENT	ABSENT	yes	ABSENT	ABSENT	ABSENT	ABSENT	ABSENT	ABSENT	ABSENT	ABSENT	ABSENT	ABSENT	ABSENT	ABSENT	ABSENT	ABSENT	ABSENT
1	1095745	Proteobacteria	Gammaproteobacteria	Pasteurellales	Pasteurellaceae	Haemophilus	Haemophilus parainfluenzae	Haemophilus parainfluenzae HK262		ABSENT	ABSENT	ABSENT	ABSENT	ABSENT	ABSENT	ABSENT	yes	ABSENT	ABSENT	ABSENT	ABSENT	ABSENT	ABSENT	ABSENT	ABSENT	ABSENT	ABSENT	ABSENT	ABSENT	ABSENT	ABSENT	ABSENT	ABSENT	ABSENT	ABSENT
1	546367	Proteobacteria	Gammaproteobacteria	Enterobacterales	Hafniaceae	Hafnia	Hafnia paralvei	Hafnia paralvei		ABSENT	ABSENT	ABSENT	ABSENT	ABSENT	ABSENT	ABSENT	ABSENT	ABSENT	ABSENT	ABSENT	ABSENT	ABSENT	ABSENT	yes	ABSENT	ABSENT	ABSENT	ABSENT	ABSENT	ABSENT	ABSENT	ABSENT	ABSENT	ABSENT	ABSENT
1	2745	Proteobacteria	Gammaproteobacteria	Oceanospirillales	Halomonadaceae	Halomonas	Halomonas_u_s	Halomonas_u_t		ABSENT	ABSENT	yes	ABSENT	ABSENT	ABSENT	ABSENT	ABSENT	ABSENT	ABSENT	ABSENT	ABSENT	ABSENT	ABSENT	ABSENT	ABSENT	ABSENT	ABSENT	ABSENT	ABSENT	ABSENT	ABSENT	ABSENT	ABSENT	ABSENT	ABSENT
1	883114	Firmicutes	Tissierellia	Tissierellales	Peptoniphilaceae	Helcococcus	Helcococcus kunzii	Helcococcus kunzii ATCC 51366		ABSENT	ABSENT	ABSENT	ABSENT	ABSENT	ABSENT	ABSENT	ABSENT	ABSENT	ABSENT	ABSENT	ABSENT	ABSENT	yes	ABSENT	ABSENT	ABSENT	ABSENT	ABSENT	ABSENT	ABSENT	ABSENT	ABSENT	ABSENT	ABSENT	ABSENT
1	1572751	Proteobacteria	Alphaproteobacteria	Sphingomonadales	Erythrobacteraceae	Porphyrobacter	Porphyrobacter mercurialis	Porphyrobacter mercurialis		ABSENT	ABSENT	ABSENT	ABSENT	ABSENT	ABSENT	ABSENT	ABSENT	ABSENT	ABSENT	ABSENT	ABSENT	ABSENT	ABSENT	ABSENT	ABSENT	ABSENT	ABSENT	ABSENT	ABSENT	yes	ABSENT	ABSENT	ABSENT	ABSENT	ABSENT
1	571	Proteobacteria	Gammaproteobacteria	Enterobacterales	Enterobacteriaceae	Klebsiella	Klebsiella oxytoca	Klebsiella oxytoca		ABSENT	ABSENT	ABSENT	ABSENT	ABSENT	ABSENT	yes	ABSENT	ABSENT	ABSENT	ABSENT	ABSENT	ABSENT	ABSENT	ABSENT	ABSENT	ABSENT	ABSENT	ABSENT	ABSENT	ABSENT	ABSENT	ABSENT	ABSENT	ABSENT	ABSENT
1	1438782	Proteobacteria	Gammaproteobacteria	Enterobacterales	Enterobacteriaceae	Klebsiella	Klebsiella pneumoniae	Klebsiella pneumoniae MGH 51		ABSENT	ABSENT	ABSENT	ABSENT	ABSENT	ABSENT	yes	ABSENT	ABSENT	ABSENT	ABSENT	ABSENT	ABSENT	ABSENT	ABSENT	ABSENT	ABSENT	ABSENT	ABSENT	ABSENT	ABSENT	ABSENT	ABSENT	ABSENT	ABSENT	ABSENT
1	573	Proteobacteria	Gammaproteobacteria	Enterobacterales	Enterobacteriaceae	Klebsiella	Klebsiella pneumoniae	Klebsiella pneumoniae		ABSENT	ABSENT	ABSENT	ABSENT	ABSENT	ABSENT	ABSENT	ABSENT	ABSENT	ABSENT	yes	ABSENT	ABSENT	ABSENT	ABSENT	ABSENT	ABSENT	ABSENT	ABSENT	ABSENT	ABSENT	ABSENT	ABSENT	ABSENT	ABSENT	ABSENT
1	936565	Proteobacteria	Gammaproteobacteria	Enterobacterales	Enterobacteriaceae	Klebsiella	Klebsiella sp. OBRC7	Klebsiella sp. OBRC7_u_t		yes	ABSENT	ABSENT	ABSENT	ABSENT	ABSENT	ABSENT	ABSENT	ABSENT	ABSENT	ABSENT	ABSENT	ABSENT	ABSENT	ABSENT	ABSENT	ABSENT	ABSENT	ABSENT	ABSENT	ABSENT	ABSENT	ABSENT	ABSENT	ABSENT	ABSENT
1	136099	Actinobacteria	Actinobacteria	Micrococcales	Intrasporangiaceae	Knoellia	Knoellia_u_s	Knoellia_u_t		ABSENT	ABSENT	ABSENT	ABSENT	ABSENT	ABSENT	ABSENT	ABSENT	ABSENT	ABSENT	ABSENT	ABSENT	ABSENT	ABSENT	ABSENT	ABSENT	ABSENT	ABSENT	ABSENT	ABSENT	yes	ABSENT	ABSENT	ABSENT	ABSENT	ABSENT
1	1179225	Actinobacteria	Actinobacteria	Micrococcales	Micrococcaceae	Kocuria	Kocuria atrinae	Kocuria atrinae C3-8		ABSENT	ABSENT	ABSENT	ABSENT	ABSENT	ABSENT	ABSENT	ABSENT	ABSENT	ABSENT	ABSENT	ABSENT	ABSENT	ABSENT	ABSENT	ABSENT	ABSENT	ABSENT	ABSENT	ABSENT	yes	ABSENT	ABSENT	ABSENT	ABSENT	ABSENT
1	136273	Actinobacteria	Actinobacteria	Micrococcales	Micrococcaceae	Kocuria	Kocuria polaris	Kocuria polaris		ABSENT	ABSENT	ABSENT	ABSENT	ABSENT	ABSENT	ABSENT	ABSENT	ABSENT	ABSENT	ABSENT	ABSENT	ABSENT	ABSENT	ABSENT	ABSENT	ABSENT	ABSENT	ABSENT	ABSENT	yes	ABSENT	ABSENT	ABSENT	ABSENT	ABSENT
1	1292021	Actinobacteria	Actinobacteria	Micrococcales	Micrococcaceae	Kocuria	Kocuria sp. UCD-OTCP	Kocuria sp. UCD-OTCP_u_t		ABSENT	ABSENT	ABSENT	ABSENT	ABSENT	ABSENT	ABSENT	ABSENT	ABSENT	ABSENT	ABSENT	ABSENT	ABSENT	ABSENT	ABSENT	ABSENT	ABSENT	ABSENT	ABSENT	ABSENT	yes	ABSENT	ABSENT	ABSENT	ABSENT	ABSENT
1	1339234	Actinobacteria	Actinobacteria	Micrococcales	Micrococcaceae	Kocuria	Kocuria sp. ZOR0020	Kocuria sp. ZOR0020_u_t		ABSENT	ABSENT	ABSENT	ABSENT	ABSENT	ABSENT	ABSENT	ABSENT	ABSENT	ABSENT	ABSENT	ABSENT	ABSENT	ABSENT	ABSENT	ABSENT	ABSENT	ABSENT	ABSENT	ABSENT	ABSENT	yes	ABSENT	ABSENT	ABSENT	ABSENT
1	182639	Actinobacteria	Actinobacteria	Propionibacteriales	Nocardioidaceae	Kribbella	Kribbella_u_s	Kribbella_u_t		ABSENT	ABSENT	ABSENT	ABSENT	ABSENT	ABSENT	ABSENT	ABSENT	ABSENT	ABSENT	ABSENT	ABSENT	ABSENT	ABSENT	ABSENT	ABSENT	ABSENT	ABSENT	ABSENT	ABSENT	yes	ABSENT	ABSENT	ABSENT	ABSENT	ABSENT
1	936594	Firmicutes	Clostridia	Clostridiales	Lachnospiraceae	Lachnoanaerobaculum	Lachnoanaerobaculum sp. ICM7	Lachnoanaerobaculum sp. ICM7_u_t		ABSENT	ABSENT	ABSENT	ABSENT	ABSENT	ABSENT	ABSENT	ABSENT	ABSENT	ABSENT	ABSENT	yes	ABSENT	ABSENT	ABSENT	ABSENT	ABSENT	ABSENT	ABSENT	ABSENT	ABSENT	ABSENT	ABSENT	ABSENT	ABSENT	ABSENT
1	1582	Firmicutes	Bacilli	Lactobacillales	Lactobacillaceae	Lactobacillus	Lactobacillus casei	Lactobacillus casei		ABSENT	yes	ABSENT	ABSENT	ABSENT	ABSENT	ABSENT	ABSENT	ABSENT	ABSENT	ABSENT	ABSENT	ABSENT	ABSENT	ABSENT	ABSENT	ABSENT	ABSENT	ABSENT	ABSENT	ABSENT	ABSENT	ABSENT	ABSENT	ABSENT	ABSENT
1	1378069	Firmicutes	Bacilli	Lactobacillales	Lactobacillaceae	Lactobacillus	Lactobacillus casei	Lactobacillus casei 5b		ABSENT	ABSENT	ABSENT	ABSENT	ABSENT	ABSENT	ABSENT	ABSENT	ABSENT	ABSENT	ABSENT	ABSENT	ABSENT	yes	ABSENT	ABSENT	ABSENT	ABSENT	ABSENT	ABSENT	ABSENT	ABSENT	ABSENT	ABSENT	ABSENT	ABSENT
1	1051655	Firmicutes	Bacilli	Lactobacillales	Lactobacillaceae	Lactobacillus	Lactobacillus casei	Lactobacillus casei Lc-10		ABSENT	ABSENT	ABSENT	ABSENT	ABSENT	ABSENT	ABSENT	ABSENT	ABSENT	ABSENT	ABSENT	ABSENT	ABSENT	ABSENT	ABSENT	ABSENT	ABSENT	ABSENT	ABSENT	ABSENT	ABSENT	yes	ABSENT	ABSENT	ABSENT	ABSENT
1	1051658	Firmicutes	Bacilli	Lactobacillales	Lactobacillaceae	Lactobacillus	Lactobacillus casei	Lactobacillus casei T71499		ABSENT	ABSENT	ABSENT	ABSENT	ABSENT	ABSENT	ABSENT	ABSENT	ABSENT	ABSENT	yes	ABSENT	ABSENT	ABSENT	ABSENT	ABSENT	ABSENT	ABSENT	ABSENT	ABSENT	ABSENT	ABSENT	ABSENT	ABSENT	ABSENT	ABSENT
1	883092	Firmicutes	Bacilli	Lactobacillales	Lactobacillaceae	Lactobacillus	Lactobacillus crispatus	Lactobacillus crispatus FB077-07		ABSENT	ABSENT	ABSENT	ABSENT	ABSENT	ABSENT	ABSENT	yes	ABSENT	ABSENT	ABSENT	ABSENT	ABSENT	ABSENT	ABSENT	ABSENT	ABSENT	ABSENT	ABSENT	ABSENT	ABSENT	ABSENT	ABSENT	ABSENT	ABSENT	ABSENT
1	1074451	Firmicutes	Bacilli	Lactobacillales	Lactobacillaceae	Lactobacillus	Lactobacillus curvatus	Lactobacillus curvatus CRL 705		ABSENT	ABSENT	ABSENT	ABSENT	ABSENT	ABSENT	ABSENT	ABSENT	ABSENT	ABSENT	ABSENT	ABSENT	ABSENT	yes	ABSENT	ABSENT	ABSENT	ABSENT	ABSENT	ABSENT	ABSENT	ABSENT	ABSENT	ABSENT	ABSENT	ABSENT
1	29397	Firmicutes	Bacilli	Lactobacillales	Lactobacillaceae	Lactobacillus	Lactobacillus delbrueckii	Lactobacillus delbrueckii subsp. lactis		ABSENT	ABSENT	ABSENT	ABSENT	ABSENT	ABSENT	ABSENT	ABSENT	ABSENT	ABSENT	ABSENT	ABSENT	ABSENT	ABSENT	ABSENT	yes	ABSENT	ABSENT	ABSENT	ABSENT	ABSENT	ABSENT	ABSENT	ABSENT	ABSENT	ABSENT
1	1613	Firmicutes	Bacilli	Lactobacillales	Lactobacillaceae	Lactobacillus	Lactobacillus fermentum	Lactobacillus fermentum		ABSENT	ABSENT	ABSENT	ABSENT	yes	ABSENT	ABSENT	ABSENT	ABSENT	ABSENT	ABSENT	ABSENT	ABSENT	ABSENT	ABSENT	ABSENT	ABSENT	ABSENT	ABSENT	ABSENT	ABSENT	ABSENT	ABSENT	ABSENT	ABSENT	ABSENT
1	334390	Firmicutes	Bacilli	Lactobacillales	Lactobacillaceae	Lactobacillus	Lactobacillus fermentum	Lactobacillus fermentum IFO 3956		ABSENT	ABSENT	ABSENT	ABSENT	ABSENT	ABSENT	ABSENT	ABSENT	ABSENT	ABSENT	ABSENT	ABSENT	ABSENT	yes	ABSENT	ABSENT	ABSENT	ABSENT	ABSENT	ABSENT	ABSENT	ABSENT	ABSENT	ABSENT	ABSENT	ABSENT
1	1596	Firmicutes	Bacilli	Lactobacillales	Lactobacillaceae	Lactobacillus	Lactobacillus gasseri	Lactobacillus gasseri		ABSENT	ABSENT	ABSENT	ABSENT	ABSENT	ABSENT	ABSENT	ABSENT	ABSENT	ABSENT	ABSENT	ABSENT	yes	ABSENT	ABSENT	ABSENT	ABSENT	ABSENT	ABSENT	ABSENT	ABSENT	ABSENT	ABSENT	ABSENT	ABSENT	ABSENT
1	767456	Firmicutes	Bacilli	Lactobacillales	Lactobacillaceae	Lactobacillus	Lactobacillus helveticus	Lactobacillus helveticus H9		ABSENT	ABSENT	ABSENT	ABSENT	ABSENT	ABSENT	ABSENT	ABSENT	ABSENT	ABSENT	ABSENT	ABSENT	yes	ABSENT	ABSENT	ABSENT	ABSENT	ABSENT	ABSENT	ABSENT	ABSENT	ABSENT	ABSENT	ABSENT	ABSENT	ABSENT
1	947827	Firmicutes	Bacilli	Lactobacillales	Lactobacillaceae	Lactobacillus	Lactobacillus helveticus	Lactobacillus helveticus MTCC 5463		ABSENT	ABSENT	ABSENT	ABSENT	ABSENT	ABSENT	ABSENT	ABSENT	ABSENT	ABSENT	yes	ABSENT	ABSENT	ABSENT	ABSENT	ABSENT	ABSENT	ABSENT	ABSENT	ABSENT	ABSENT	ABSENT	ABSENT	ABSENT	ABSENT	ABSENT
1	880633	Firmicutes	Bacilli	Lactobacillales	Lactobacillaceae	Lactobacillus	Lactobacillus helveticus	Lactobacillus helveticus R0052		ABSENT	ABSENT	yes	ABSENT	ABSENT	ABSENT	ABSENT	ABSENT	ABSENT	ABSENT	ABSENT	ABSENT	ABSENT	ABSENT	ABSENT	ABSENT	ABSENT	ABSENT	ABSENT	ABSENT	ABSENT	ABSENT	ABSENT	ABSENT	ABSENT	ABSENT
1	879302	Firmicutes	Bacilli	Lactobacillales	Lactobacillaceae	Lactobacillus	Lactobacillus iners	Lactobacillus iners LEAF 2052A-d		ABSENT	ABSENT	ABSENT	ABSENT	ABSENT	yes	ABSENT	ABSENT	ABSENT	ABSENT	ABSENT	ABSENT	ABSENT	ABSENT	ABSENT	ABSENT	ABSENT	ABSENT	ABSENT	ABSENT	ABSENT	ABSENT	ABSENT	ABSENT	ABSENT	ABSENT
1	879304	Firmicutes	Bacilli	Lactobacillales	Lactobacillaceae	Lactobacillus	Lactobacillus iners	Lactobacillus iners LEAF 3008A-a		ABSENT	ABSENT	ABSENT	ABSENT	ABSENT	ABSENT	ABSENT	ABSENT	ABSENT	ABSENT	ABSENT	ABSENT	ABSENT	ABSENT	ABSENT	ABSENT	ABSENT	ABSENT	ABSENT	ABSENT	ABSENT	yes	ABSENT	ABSENT	ABSENT	ABSENT
1	879295	Firmicutes	Bacilli	Lactobacillales	Lactobacillaceae	Lactobacillus	Lactobacillus iners	Lactobacillus iners SPIN 1401G		ABSENT	ABSENT	ABSENT	ABSENT	ABSENT	ABSENT	ABSENT	ABSENT	ABSENT	ABSENT	ABSENT	ABSENT	ABSENT	ABSENT	ABSENT	ABSENT	yes	ABSENT	ABSENT	ABSENT	ABSENT	ABSENT	ABSENT	ABSENT	ABSENT	ABSENT
1	1256195	Firmicutes	Bacilli	Lactobacillales	Lactobacillaceae	Lactobacillus	Lactobacillus paracasei	Lactobacillus paracasei subsp. paracasei CNCM I-2877		ABSENT	ABSENT	ABSENT	ABSENT	ABSENT	ABSENT	ABSENT	ABSENT	ABSENT	ABSENT	ABSENT	ABSENT	ABSENT	yes	ABSENT	ABSENT	ABSENT	ABSENT	ABSENT	ABSENT	ABSENT	ABSENT	ABSENT	ABSENT	ABSENT	ABSENT
1	1226298	Firmicutes	Bacilli	Lactobacillales	Lactobacillaceae	Lactobacillus	Lactobacillus paracasei	Lactobacillus paracasei subsp. paracasei JCM 8130		ABSENT	yes	ABSENT	ABSENT	ABSENT	ABSENT	ABSENT	ABSENT	ABSENT	ABSENT	ABSENT	ABSENT	ABSENT	ABSENT	ABSENT	ABSENT	ABSENT	ABSENT	ABSENT	ABSENT	ABSENT	ABSENT	ABSENT	ABSENT	ABSENT	ABSENT
1	1256223	Firmicutes	Bacilli	Lactobacillales	Lactobacillaceae	Lactobacillus	Lactobacillus paracasei	Lactobacillus paracasei subsp. paracasei Lpp120		ABSENT	ABSENT	ABSENT	ABSENT	ABSENT	ABSENT	ABSENT	ABSENT	ABSENT	ABSENT	yes	ABSENT	ABSENT	ABSENT	ABSENT	ABSENT	ABSENT	ABSENT	ABSENT	ABSENT	ABSENT	ABSENT	ABSENT	ABSENT	ABSENT	ABSENT
1	644042	Firmicutes	Bacilli	Lactobacillales	Lactobacillaceae	Lactobacillus	Lactobacillus plantarum	Lactobacillus plantarum JDM1		ABSENT	ABSENT	ABSENT	ABSENT	ABSENT	ABSENT	ABSENT	ABSENT	ABSENT	ABSENT	ABSENT	ABSENT	ABSENT	ABSENT	ABSENT	ABSENT	ABSENT	ABSENT	ABSENT	ABSENT	ABSENT	ABSENT	yes	ABSENT	ABSENT	ABSENT
1	568703	Firmicutes	Bacilli	Lactobacillales	Lactobacillaceae	Lactobacillus	Lactobacillus rhamnosus	Lactobacillus rhamnosus GG		ABSENT	ABSENT	ABSENT	ABSENT	ABSENT	ABSENT	ABSENT	ABSENT	ABSENT	ABSENT	ABSENT	ABSENT	ABSENT	ABSENT	ABSENT	ABSENT	ABSENT	ABSENT	ABSENT	ABSENT	ABSENT	yes	ABSENT	ABSENT	ABSENT	ABSENT
1	314315	Firmicutes	Bacilli	Lactobacillales	Lactobacillaceae	Lactobacillus	Lactobacillus sakei	Lactobacillus sakei subsp. sakei 23K		ABSENT	ABSENT	ABSENT	ABSENT	ABSENT	ABSENT	ABSENT	ABSENT	ABSENT	ABSENT	ABSENT	ABSENT	ABSENT	ABSENT	ABSENT	ABSENT	ABSENT	ABSENT	ABSENT	ABSENT	ABSENT	ABSENT	yes	ABSENT	ABSENT	ABSENT
1	1358	Firmicutes	Bacilli	Lactobacillales	Streptococcaceae	Lactococcus	Lactococcus lactis	Lactococcus lactis		ABSENT	ABSENT	ABSENT	ABSENT	ABSENT	ABSENT	ABSENT	ABSENT	ABSENT	ABSENT	ABSENT	ABSENT	ABSENT	ABSENT	ABSENT	ABSENT	ABSENT	ABSENT	ABSENT	ABSENT	ABSENT	ABSENT	ABSENT	ABSENT	ABSENT	yes
1	1234871	Firmicutes	Bacilli	Lactobacillales	Streptococcaceae	Lactococcus	Lactococcus lactis	Lactococcus lactis subsp. cremoris TIFN1		yes	ABSENT	ABSENT	ABSENT	ABSENT	ABSENT	ABSENT	ABSENT	ABSENT	ABSENT	ABSENT	ABSENT	ABSENT	ABSENT	ABSENT	ABSENT	ABSENT	ABSENT	ABSENT	ABSENT	ABSENT	ABSENT	ABSENT	ABSENT	ABSENT	ABSENT
1	1042402	Firmicutes	Bacilli	Lactobacillales	Streptococcaceae	Lactococcus	Lactococcus lactis	Lactococcus lactis subsp. lactis CNCM I-1631		ABSENT	ABSENT	ABSENT	ABSENT	ABSENT	ABSENT	ABSENT	yes	ABSENT	ABSENT	ABSENT	ABSENT	ABSENT	ABSENT	ABSENT	ABSENT	ABSENT	ABSENT	ABSENT	ABSENT	ABSENT	ABSENT	ABSENT	ABSENT	ABSENT	ABSENT
1	634994	Fusobacteria	Fusobacteriia	Fusobacteriales	Leptotrichiaceae	Leptotrichia	Leptotrichia hofstadii	Leptotrichia hofstadii F0254		ABSENT	ABSENT	ABSENT	ABSENT	ABSENT	ABSENT	ABSENT	ABSENT	ABSENT	ABSENT	ABSENT	yes	ABSENT	ABSENT	ABSENT	ABSENT	ABSENT	ABSENT	ABSENT	ABSENT	ABSENT	ABSENT	ABSENT	ABSENT	ABSENT	ABSENT
1	1122172	Fusobacteria	Fusobacteriia	Fusobacteriales	Leptotrichiaceae	Leptotrichia	Leptotrichia shahii	Leptotrichia shahii DSM 19757		ABSENT	ABSENT	ABSENT	ABSENT	ABSENT	ABSENT	ABSENT	ABSENT	ABSENT	ABSENT	ABSENT	yes	ABSENT	ABSENT	ABSENT	ABSENT	ABSENT	ABSENT	ABSENT	ABSENT	ABSENT	ABSENT	ABSENT	ABSENT	ABSENT	ABSENT
1	1321774	Fusobacteria	Fusobacteriia	Fusobacteriales	Leptotrichiaceae	Leptotrichia	Leptotrichia sp. oral taxon 225	Leptotrichia sp. oral taxon 225 str. F0581		ABSENT	ABSENT	ABSENT	ABSENT	ABSENT	ABSENT	ABSENT	ABSENT	ABSENT	ABSENT	ABSENT	yes	ABSENT	ABSENT	ABSENT	ABSENT	ABSENT	ABSENT	ABSENT	ABSENT	ABSENT	ABSENT	ABSENT	ABSENT	ABSENT	ABSENT
1	1122173	Fusobacteria	Fusobacteriia	Fusobacteriales	Leptotrichiaceae	Leptotrichia	Leptotrichia trevisanii	Leptotrichia trevisanii DSM 22070		ABSENT	ABSENT	ABSENT	ABSENT	ABSENT	ABSENT	ABSENT	ABSENT	ABSENT	ABSENT	ABSENT	yes	ABSENT	ABSENT	ABSENT	ABSENT	ABSENT	ABSENT	ABSENT	ABSENT	ABSENT	ABSENT	ABSENT	ABSENT	ABSENT	ABSENT
1	1122174	Fusobacteria	Fusobacteriia	Fusobacteriales	Leptotrichiaceae	Leptotrichia	Leptotrichia wadei	Leptotrichia wadei DSM 19758		ABSENT	ABSENT	ABSENT	ABSENT	ABSENT	ABSENT	ABSENT	ABSENT	ABSENT	ABSENT	ABSENT	yes	ABSENT	ABSENT	ABSENT	ABSENT	ABSENT	ABSENT	ABSENT	ABSENT	ABSENT	ABSENT	ABSENT	ABSENT	ABSENT	ABSENT
1	888055	Fusobacteria	Fusobacteriia	Fusobacteriales	Leptotrichiaceae	Leptotrichia	Leptotrichia wadei	Leptotrichia wadei F0279		ABSENT	ABSENT	ABSENT	ABSENT	ABSENT	ABSENT	ABSENT	ABSENT	ABSENT	ABSENT	ABSENT	ABSENT	ABSENT	ABSENT	ABSENT	ABSENT	ABSENT	ABSENT	ABSENT	ABSENT	ABSENT	ABSENT	ABSENT	ABSENT	yes	ABSENT
1	1122175	Actinobacteria	Actinobacteria	Micrococcales	Microbacteriaceae	Leucobacter	Leucobacter chironomi	Leucobacter chironomi DSM 19883		ABSENT	ABSENT	ABSENT	ABSENT	ABSENT	ABSENT	ABSENT	ABSENT	ABSENT	ABSENT	ABSENT	ABSENT	ABSENT	ABSENT	ABSENT	ABSENT	yes	ABSENT	ABSENT	ABSENT	ABSENT	ABSENT	ABSENT	ABSENT	ABSENT	ABSENT
1	927694	Firmicutes	Bacilli	Lactobacillales	Leuconostocaceae	Leuconostoc	Leuconostoc inhae	Leuconostoc inhae KCTC 3774		ABSENT	ABSENT	ABSENT	ABSENT	ABSENT	ABSENT	ABSENT	ABSENT	ABSENT	ABSENT	yes	ABSENT	ABSENT	ABSENT	ABSENT	ABSENT	ABSENT	ABSENT	ABSENT	ABSENT	ABSENT	ABSENT	ABSENT	ABSENT	ABSENT	ABSENT
1	1246	Firmicutes	Bacilli	Lactobacillales	Leuconostocaceae	Leuconostoc	Leuconostoc lactis	Leuconostoc lactis		ABSENT	ABSENT	ABSENT	ABSENT	ABSENT	ABSENT	ABSENT	ABSENT	ABSENT	ABSENT	ABSENT	ABSENT	yes	ABSENT	ABSENT	ABSENT	ABSENT	ABSENT	ABSENT	ABSENT	ABSENT	ABSENT	ABSENT	ABSENT	ABSENT	ABSENT
1	1245	Firmicutes	Bacilli	Lactobacillales	Leuconostocaceae	Leuconostoc	Leuconostoc mesenteroides	Leuconostoc mesenteroides		ABSENT	ABSENT	ABSENT	ABSENT	yes	ABSENT	ABSENT	ABSENT	ABSENT	ABSENT	ABSENT	ABSENT	ABSENT	ABSENT	ABSENT	ABSENT	ABSENT	ABSENT	ABSENT	ABSENT	ABSENT	ABSENT	ABSENT	ABSENT	ABSENT	ABSENT
1	1339224	Firmicutes	Bacilli	Lactobacillales	Leuconostocaceae	Leuconostoc	Leuconostoc mesenteroides	Leuconostoc mesenteroides subsp. cremoris T26		ABSENT	ABSENT	ABSENT	ABSENT	ABSENT	yes	ABSENT	ABSENT	ABSENT	ABSENT	ABSENT	ABSENT	ABSENT	ABSENT	ABSENT	ABSENT	ABSENT	ABSENT	ABSENT	ABSENT	ABSENT	ABSENT	ABSENT	ABSENT	ABSENT	ABSENT
1	309788	Firmicutes	Bacilli	Bacillales	Bacillaceae	Lysinibacillus	Lysinibacillus boronitolerans	Lysinibacillus boronitolerans		ABSENT	ABSENT	ABSENT	yes	ABSENT	ABSENT	ABSENT	ABSENT	ABSENT	ABSENT	ABSENT	ABSENT	ABSENT	ABSENT	ABSENT	ABSENT	ABSENT	ABSENT	ABSENT	ABSENT	ABSENT	ABSENT	ABSENT	ABSENT	ABSENT	ABSENT
1	1211035	Firmicutes	Bacilli	Bacillales	Bacillaceae	Lysinibacillus	Lysinibacillus massiliensis	Lysinibacillus massiliensis 4400831 = CIP 108448 = CCUG 49529		ABSENT	ABSENT	ABSENT	ABSENT	ABSENT	ABSENT	ABSENT	ABSENT	ABSENT	yes	ABSENT	ABSENT	ABSENT	ABSENT	ABSENT	ABSENT	ABSENT	ABSENT	ABSENT	ABSENT	ABSENT	ABSENT	ABSENT	ABSENT	ABSENT	ABSENT
1	84531	Proteobacteria	Gammaproteobacteria	Xanthomonadales	Xanthomonadaceae	Lysobacter	Lysobacter antibioticus	Lysobacter antibioticus		ABSENT	ABSENT	ABSENT	ABSENT	ABSENT	ABSENT	ABSENT	ABSENT	ABSENT	ABSENT	ABSENT	ABSENT	ABSENT	ABSENT	ABSENT	ABSENT	ABSENT	ABSENT	ABSENT	ABSENT	ABSENT	yes	ABSENT	ABSENT	ABSENT	ABSENT
1	28253	Proteobacteria	Gammaproteobacteria	Oceanospirillales	Oceanospirillaceae	Marinomonas	Marinomonas_u_s	Marinomonas_u_t		ABSENT	ABSENT	ABSENT	ABSENT	ABSENT	ABSENT	ABSENT	ABSENT	ABSENT	ABSENT	yes	ABSENT	ABSENT	ABSENT	ABSENT	ABSENT	ABSENT	ABSENT	ABSENT	ABSENT	ABSENT	ABSENT	ABSENT	ABSENT	ABSENT	ABSENT
1	1111733	Proteobacteria	Betaproteobacteria	Burkholderiales	Oxalobacteraceae	Massilia	Massilia alkalitolerans	Massilia alkalitolerans DSM 17462		ABSENT	ABSENT	ABSENT	yes	ABSENT	ABSENT	ABSENT	ABSENT	ABSENT	ABSENT	ABSENT	ABSENT	ABSENT	ABSENT	ABSENT	ABSENT	ABSENT	ABSENT	ABSENT	ABSENT	ABSENT	ABSENT	ABSENT	ABSENT	ABSENT	ABSENT
1	1500894	Proteobacteria	Betaproteobacteria	Burkholderiales	Oxalobacteraceae	Massilia	Massilia sp. 9096	Massilia sp. 9096_u_t		ABSENT	ABSENT	ABSENT	ABSENT	ABSENT	ABSENT	ABSENT	yes	ABSENT	ABSENT	ABSENT	ABSENT	ABSENT	ABSENT	ABSENT	ABSENT	ABSENT	ABSENT	ABSENT	ABSENT	ABSENT	ABSENT	ABSENT	ABSENT	ABSENT	ABSENT
1	1502852	Proteobacteria	Betaproteobacteria	Burkholderiales	Oxalobacteraceae	Massilia	Massilia sp. LC238	Massilia sp. LC238_u_t		ABSENT	ABSENT	ABSENT	yes	ABSENT	ABSENT	ABSENT	ABSENT	ABSENT	ABSENT	ABSENT	ABSENT	ABSENT	ABSENT	ABSENT	ABSENT	ABSENT	ABSENT	ABSENT	ABSENT	ABSENT	ABSENT	ABSENT	ABSENT	ABSENT	ABSENT
1	906	Firmicutes	Negativicutes	Veillonellales	Veillonellaceae	Megasphaera	Megasphaera_u_s	Megasphaera_u_t		ABSENT	ABSENT	ABSENT	ABSENT	ABSENT	ABSENT	ABSENT	ABSENT	ABSENT	ABSENT	ABSENT	ABSENT	ABSENT	ABSENT	ABSENT	ABSENT	ABSENT	ABSENT	ABSENT	ABSENT	ABSENT	ABSENT	ABSENT	ABSENT	ABSENT	yes
1	699218	Firmicutes	Negativicutes	Veillonellales	Veillonellaceae	Megasphaera	Megasphaera genomosp. type_1	Megasphaera genomosp. type_1 str. 28L		ABSENT	ABSENT	ABSENT	ABSENT	ABSENT	yes	ABSENT	ABSENT	ABSENT	ABSENT	ABSENT	ABSENT	ABSENT	ABSENT	ABSENT	ABSENT	ABSENT	ABSENT	ABSENT	ABSENT	ABSENT	ABSENT	ABSENT	ABSENT	ABSENT	ABSENT
1	277	Deinococcus-Thermus	Deinococci	Thermales	Thermaceae	Meiothermus	Meiothermus ruber	Meiothermus ruber		ABSENT	ABSENT	ABSENT	ABSENT	ABSENT	ABSENT	ABSENT	ABSENT	ABSENT	yes	ABSENT	ABSENT	ABSENT	ABSENT	ABSENT	ABSENT	ABSENT	ABSENT	ABSENT	ABSENT	ABSENT	ABSENT	ABSENT	ABSENT	ABSENT	ABSENT
1	990316	Euryarchaeota	Methanomicrobia	Methanosarcinales	Methanosaetaceae	Methanothrix	Methanothrix soehngenii	Methanothrix soehngenii GP6		ABSENT	ABSENT	ABSENT	yes	ABSENT	ABSENT	ABSENT	ABSENT	ABSENT	ABSENT	ABSENT	ABSENT	ABSENT	ABSENT	ABSENT	ABSENT	ABSENT	ABSENT	ABSENT	ABSENT	ABSENT	ABSENT	ABSENT	ABSENT	ABSENT	ABSENT
1	429	Proteobacteria	Gammaproteobacteria	Methylococcales	Methylococcaceae	Methylobacter	Methylobacter_u_s	Methylobacter_u_t		ABSENT	ABSENT	ABSENT	ABSENT	ABSENT	ABSENT	ABSENT	ABSENT	ABSENT	ABSENT	yes	ABSENT	ABSENT	ABSENT	ABSENT	ABSENT	ABSENT	ABSENT	ABSENT	ABSENT	ABSENT	ABSENT	ABSENT	ABSENT	ABSENT	ABSENT
1	272630	Proteobacteria	Alphaproteobacteria	Rhizobiales	Methylobacteriaceae	Methylobacterium	Methylobacterium extorquens	Methylobacterium extorquens AM1		ABSENT	ABSENT	ABSENT	ABSENT	ABSENT	ABSENT	ABSENT	ABSENT	ABSENT	ABSENT	ABSENT	ABSENT	ABSENT	ABSENT	ABSENT	ABSENT	ABSENT	ABSENT	ABSENT	ABSENT	yes	ABSENT	ABSENT	ABSENT	ABSENT	ABSENT
1	882800	Proteobacteria	Alphaproteobacteria	Rhizobiales	Methylobacteriaceae	Methylobacterium	Methylobacterium extorquens	Methylobacterium extorquens DSM 13060		ABSENT	ABSENT	ABSENT	ABSENT	ABSENT	ABSENT	ABSENT	ABSENT	ABSENT	ABSENT	ABSENT	ABSENT	ABSENT	ABSENT	ABSENT	ABSENT	ABSENT	ABSENT	ABSENT	ABSENT	ABSENT	ABSENT	ABSENT	yes	ABSENT	ABSENT
1	908290	Proteobacteria	Alphaproteobacteria	Rhizobiales	Methylobacteriaceae	Methylobacterium	Methylobacterium mesophilicum	Methylobacterium mesophilicum SR1.6/6		ABSENT	ABSENT	ABSENT	ABSENT	ABSENT	ABSENT	ABSENT	ABSENT	ABSENT	ABSENT	ABSENT	ABSENT	ABSENT	ABSENT	ABSENT	ABSENT	ABSENT	ABSENT	ABSENT	ABSENT	ABSENT	ABSENT	ABSENT	yes	ABSENT	ABSENT
1	460265	Proteobacteria	Alphaproteobacteria	Rhizobiales	Methylobacteriaceae	Methylobacterium	Methylobacterium nodulans	Methylobacterium nodulans ORS 2060		ABSENT	ABSENT	ABSENT	ABSENT	ABSENT	ABSENT	ABSENT	ABSENT	ABSENT	ABSENT	ABSENT	ABSENT	ABSENT	ABSENT	ABSENT	ABSENT	ABSENT	ABSENT	ABSENT	ABSENT	ABSENT	ABSENT	ABSENT	yes	ABSENT	ABSENT
1	648885	Proteobacteria	Alphaproteobacteria	Rhizobiales	Methylobacteriaceae	Methylobacterium	Methylobacterium sp. MB200	Methylobacterium sp. MB200_u_t		ABSENT	ABSENT	ABSENT	ABSENT	ABSENT	ABSENT	ABSENT	ABSENT	ABSENT	ABSENT	ABSENT	ABSENT	ABSENT	ABSENT	ABSENT	ABSENT	ABSENT	ABSENT	ABSENT	ABSENT	ABSENT	ABSENT	ABSENT	yes	ABSENT	ABSENT
1	16	Proteobacteria	Betaproteobacteria	Nitrosomonadales	Methylophilaceae	Methylophilus	Methylophilus_u_s	Methylophilus_u_t		ABSENT	ABSENT	ABSENT	ABSENT	ABSENT	yes	ABSENT	ABSENT	ABSENT	ABSENT	ABSENT	ABSENT	ABSENT	ABSENT	ABSENT	ABSENT	ABSENT	ABSENT	ABSENT	ABSENT	ABSENT	ABSENT	ABSENT	ABSENT	ABSENT	ABSENT
1	61653	Proteobacteria	Alphaproteobacteria	Rhizobiales	Methylocystaceae	Methylopila	Methylopila_u_s	Methylopila_u_t		ABSENT	ABSENT	ABSENT	ABSENT	ABSENT	ABSENT	ABSENT	ABSENT	ABSENT	ABSENT	ABSENT	ABSENT	ABSENT	ABSENT	ABSENT	ABSENT	ABSENT	ABSENT	ABSENT	ABSENT	ABSENT	ABSENT	ABSENT	yes	ABSENT	ABSENT
1	1451261	Actinobacteria	Actinobacteria	Micrococcales	Microbacteriaceae	Microbacterium	Microbacterium sp. MRS-1	Microbacterium sp. MRS-1_u_t		ABSENT	ABSENT	ABSENT	ABSENT	ABSENT	ABSENT	ABSENT	ABSENT	ABSENT	ABSENT	ABSENT	ABSENT	ABSENT	ABSENT	ABSENT	ABSENT	ABSENT	ABSENT	ABSENT	ABSENT	ABSENT	ABSENT	ABSENT	ABSENT	ABSENT	yes
1	979556	Actinobacteria	Actinobacteria	Micrococcales	Microbacteriaceae	Microbacterium	Microbacterium testaceum	Microbacterium testaceum StLB037		ABSENT	ABSENT	ABSENT	ABSENT	ABSENT	ABSENT	ABSENT	ABSENT	ABSENT	ABSENT	ABSENT	ABSENT	ABSENT	ABSENT	ABSENT	ABSENT	ABSENT	yes	ABSENT	ABSENT	ABSENT	ABSENT	ABSENT	ABSENT	ABSENT	ABSENT
1	2005	Actinobacteria	Actinobacteria	Streptosporangiales	Streptosporangiaceae	Microbispora	Microbispora_u_s	Microbispora_u_t		ABSENT	ABSENT	ABSENT	ABSENT	ABSENT	ABSENT	ABSENT	ABSENT	ABSENT	ABSENT	ABSENT	ABSENT	ABSENT	ABSENT	ABSENT	ABSENT	ABSENT	ABSENT	ABSENT	ABSENT	yes	ABSENT	ABSENT	ABSENT	ABSENT	ABSENT
1	1463823	Actinobacteria	Actinobacteria	Streptosporangiales	Streptosporangiaceae	Microbispora	Microbispora sp. NRRL B-24597	Microbispora sp. NRRL B-24597_u_t		yes	ABSENT	ABSENT	ABSENT	ABSENT	ABSENT	ABSENT	ABSENT	ABSENT	ABSENT	ABSENT	ABSENT	ABSENT	ABSENT	ABSENT	ABSENT	ABSENT	ABSENT	ABSENT	ABSENT	ABSENT	ABSENT	ABSENT	ABSENT	ABSENT	ABSENT
1	1549810	Proteobacteria	Alphaproteobacteria	Rhizobiales	Methylobacteriaceae	Microvirga	Microvirga sp. BSC39	Microvirga sp. BSC39_u_t		ABSENT	ABSENT	ABSENT	ABSENT	ABSENT	ABSENT	ABSENT	ABSENT	ABSENT	ABSENT	ABSENT	ABSENT	ABSENT	yes	ABSENT	ABSENT	ABSENT	ABSENT	ABSENT	ABSENT	ABSENT	ABSENT	ABSENT	ABSENT	ABSENT	ABSENT
1	557855	Proteobacteria	Betaproteobacteria	Burkholderiales	Burkholderiales_u_f	Mitsuaria	Mitsuaria sp. H24L5A	Mitsuaria sp. H24L5A_u_t		ABSENT	ABSENT	ABSENT	yes	ABSENT	ABSENT	ABSENT	ABSENT	ABSENT	ABSENT	ABSENT	ABSENT	ABSENT	ABSENT	ABSENT	ABSENT	ABSENT	ABSENT	ABSENT	ABSENT	ABSENT	ABSENT	ABSENT	ABSENT	ABSENT	ABSENT
1	2050	Actinobacteria	Actinobacteria	Actinomycetales	Actinomycetaceae	Mobiluncus	Mobiluncus_u_s	Mobiluncus_u_t		ABSENT	ABSENT	ABSENT	ABSENT	ABSENT	ABSENT	ABSENT	ABSENT	ABSENT	ABSENT	ABSENT	ABSENT	yes	ABSENT	ABSENT	ABSENT	ABSENT	ABSENT	ABSENT	ABSENT	ABSENT	ABSENT	ABSENT	ABSENT	ABSENT	ABSENT
1	670516	Actinobacteria	Actinobacteria	Corynebacteriales	Mycobacteriaceae	Mycobacterium	Mycobacterium chelonae group	Mycobacterium chelonae group_u_t		ABSENT	ABSENT	ABSENT	ABSENT	ABSENT	ABSENT	ABSENT	ABSENT	ABSENT	ABSENT	ABSENT	ABSENT	ABSENT	ABSENT	ABSENT	ABSENT	ABSENT	ABSENT	ABSENT	ABSENT	yes	ABSENT	ABSENT	ABSENT	ABSENT	ABSENT
1	36809	Actinobacteria	Actinobacteria	Corynebacteriales	Mycobacteriaceae	Mycobacterium	Mycobacterium abscessus	Mycobacterium abscessus		ABSENT	ABSENT	ABSENT	ABSENT	ABSENT	ABSENT	ABSENT	ABSENT	ABSENT	ABSENT	yes	ABSENT	ABSENT	ABSENT	ABSENT	ABSENT	ABSENT	ABSENT	ABSENT	ABSENT	ABSENT	ABSENT	ABSENT	ABSENT	ABSENT	ABSENT
1	1335413	Actinobacteria	Actinobacteria	Corynebacteriales	Mycobacteriaceae	Mycobacterium	Mycobacterium abscessus	Mycobacterium abscessus MAB_082312_2273		ABSENT	ABSENT	ABSENT	ABSENT	ABSENT	ABSENT	ABSENT	ABSENT	ABSENT	ABSENT	ABSENT	yes	ABSENT	ABSENT	ABSENT	ABSENT	ABSENT	ABSENT	ABSENT	ABSENT	ABSENT	ABSENT	ABSENT	ABSENT	ABSENT	ABSENT
1	39687	Actinobacteria	Actinobacteria	Corynebacteriales	Mycobacteriaceae	Mycobacterium	Mycobacterium austroafricanum	Mycobacterium austroafricanum		ABSENT	ABSENT	ABSENT	ABSENT	ABSENT	ABSENT	ABSENT	ABSENT	ABSENT	ABSENT	ABSENT	ABSENT	ABSENT	ABSENT	ABSENT	ABSENT	ABSENT	ABSENT	ABSENT	ABSENT	yes	ABSENT	ABSENT	ABSENT	ABSENT	ABSENT
1	1795	Actinobacteria	Actinobacteria	Corynebacteriales	Mycobacteriaceae	Mycobacterium	Mycobacterium neoaurum	Mycobacterium neoaurum		ABSENT	ABSENT	ABSENT	ABSENT	ABSENT	ABSENT	ABSENT	ABSENT	ABSENT	ABSENT	ABSENT	ABSENT	ABSENT	ABSENT	ABSENT	ABSENT	ABSENT	ABSENT	ABSENT	ABSENT	yes	ABSENT	ABSENT	ABSENT	ABSENT	ABSENT
1	1150599	Actinobacteria	Actinobacteria	Corynebacteriales	Mycobacteriaceae	Mycobacterium	Mycobacterium phlei	Mycobacterium phlei RIVM601174		ABSENT	ABSENT	ABSENT	ABSENT	ABSENT	ABSENT	ABSENT	ABSENT	ABSENT	ABSENT	ABSENT	ABSENT	ABSENT	ABSENT	ABSENT	ABSENT	ABSENT	ABSENT	ABSENT	ABSENT	ABSENT	ABSENT	ABSENT	yes	ABSENT	ABSENT
1	164757	Actinobacteria	Actinobacteria	Corynebacteriales	Mycobacteriaceae	Mycobacterium	Mycobacterium sp. JLS	Mycobacterium sp. JLS_u_t		ABSENT	ABSENT	ABSENT	ABSENT	ABSENT	ABSENT	ABSENT	ABSENT	ABSENT	ABSENT	ABSENT	ABSENT	ABSENT	ABSENT	ABSENT	ABSENT	ABSENT	ABSENT	ABSENT	ABSENT	yes	ABSENT	ABSENT	ABSENT	ABSENT	ABSENT
1	485	Proteobacteria	Betaproteobacteria	Neisseriales	Neisseriaceae	Neisseria	Neisseria gonorrhoeae	Neisseria gonorrhoeae		ABSENT	ABSENT	ABSENT	ABSENT	ABSENT	ABSENT	ABSENT	ABSENT	ABSENT	ABSENT	ABSENT	yes	ABSENT	ABSENT	ABSENT	ABSENT	ABSENT	ABSENT	ABSENT	ABSENT	ABSENT	ABSENT	ABSENT	ABSENT	ABSENT	ABSENT
1	662598	Proteobacteria	Betaproteobacteria	Neisseriales	Neisseriaceae	Neisseria	Neisseria meningitidis	Neisseria meningitidis alpha14		ABSENT	ABSENT	ABSENT	ABSENT	ABSENT	ABSENT	ABSENT	ABSENT	ABSENT	ABSENT	ABSENT	yes	ABSENT	ABSENT	ABSENT	ABSENT	ABSENT	ABSENT	ABSENT	ABSENT	ABSENT	ABSENT	ABSENT	ABSENT	ABSENT	ABSENT
1	546266	Proteobacteria	Betaproteobacteria	Neisseriales	Neisseriaceae	Neisseria	Neisseria mucosa	Neisseria mucosa ATCC 25996		ABSENT	ABSENT	ABSENT	ABSENT	ABSENT	ABSENT	ABSENT	ABSENT	ABSENT	ABSENT	ABSENT	ABSENT	ABSENT	ABSENT	ABSENT	ABSENT	ABSENT	ABSENT	ABSENT	ABSENT	yes	ABSENT	ABSENT	ABSENT	ABSENT	ABSENT
1	546267	Proteobacteria	Betaproteobacteria	Neisseriales	Neisseriaceae	Neisseria	Neisseria polysaccharea	Neisseria polysaccharea ATCC 43768		ABSENT	ABSENT	ABSENT	ABSENT	ABSENT	ABSENT	ABSENT	ABSENT	ABSENT	ABSENT	ABSENT	yes	ABSENT	ABSENT	ABSENT	ABSENT	ABSENT	ABSENT	ABSENT	ABSENT	ABSENT	ABSENT	ABSENT	ABSENT	ABSENT	ABSENT
1	933266	Proteobacteria	Betaproteobacteria	Neisseriales	Neisseriaceae	Neisseria	Neisseria sicca	Neisseria sicca 4320		ABSENT	ABSENT	ABSENT	ABSENT	ABSENT	ABSENT	ABSENT	ABSENT	ABSENT	ABSENT	ABSENT	ABSENT	ABSENT	ABSENT	ABSENT	ABSENT	ABSENT	ABSENT	ABSENT	ABSENT	yes	ABSENT	ABSENT	ABSENT	ABSENT	ABSENT
1	933267	Proteobacteria	Betaproteobacteria	Neisseriales	Neisseriaceae	Neisseria	Neisseria sicca	Neisseria sicca DS1		ABSENT	ABSENT	ABSENT	ABSENT	ABSENT	ABSENT	ABSENT	ABSENT	ABSENT	ABSENT	ABSENT	ABSENT	ABSENT	ABSENT	ABSENT	ABSENT	ABSENT	ABSENT	ABSENT	ABSENT	ABSENT	ABSENT	ABSENT	yes	ABSENT	ABSENT
1	57494	Actinobacteria	Actinobacteria	Micrococcales	Micrococcaceae	Nesterenkonia	Nesterenkonia_u_s	Nesterenkonia_u_t		ABSENT	ABSENT	ABSENT	ABSENT	ABSENT	ABSENT	ABSENT	ABSENT	ABSENT	ABSENT	ABSENT	ABSENT	ABSENT	ABSENT	ABSENT	ABSENT	ABSENT	ABSENT	ABSENT	ABSENT	ABSENT	ABSENT	yes	ABSENT	ABSENT	ABSENT
1	1232429	Actinobacteria	Actinobacteria	Micrococcales	Micrococcaceae	Nesterenkonia	Nesterenkonia massiliensis	Nesterenkonia massiliensis		ABSENT	ABSENT	ABSENT	ABSENT	ABSENT	ABSENT	ABSENT	ABSENT	ABSENT	ABSENT	ABSENT	ABSENT	ABSENT	ABSENT	ABSENT	ABSENT	yes	ABSENT	ABSENT	ABSENT	ABSENT	ABSENT	ABSENT	ABSENT	ABSENT	ABSENT
1	1096930	Proteobacteria	Alphaproteobacteria	Sphingomonadales	Sphingomonadaceae	Novosphingobium	Novosphingobium lindaniclasticum	Novosphingobium lindaniclasticum LE124		ABSENT	ABSENT	ABSENT	ABSENT	ABSENT	ABSENT	ABSENT	yes	ABSENT	ABSENT	ABSENT	ABSENT	ABSENT	ABSENT	ABSENT	ABSENT	ABSENT	ABSENT	ABSENT	ABSENT	ABSENT	ABSENT	ABSENT	ABSENT	ABSENT	ABSENT
1	1437448	Proteobacteria	Alphaproteobacteria	Rhizobiales	Brucellaceae	Ochrobactrum	Ochrobactrum rhizosphaerae	Ochrobactrum rhizosphaerae SJY1		ABSENT	ABSENT	ABSENT	yes	ABSENT	ABSENT	ABSENT	ABSENT	ABSENT	ABSENT	ABSENT	ABSENT	ABSENT	ABSENT	ABSENT	ABSENT	ABSENT	ABSENT	ABSENT	ABSENT	ABSENT	ABSENT	ABSENT	ABSENT	ABSENT	ABSENT
1	709991	Bacteroidetes	Bacteroidia	Bacteroidales	Odoribacteraceae	Odoribacter	Odoribacter splanchnicus	Odoribacter splanchnicus DSM 20712		ABSENT	ABSENT	ABSENT	ABSENT	ABSENT	ABSENT	ABSENT	ABSENT	ABSENT	ABSENT	yes	ABSENT	ABSENT	ABSENT	ABSENT	ABSENT	ABSENT	ABSENT	ABSENT	ABSENT	ABSENT	ABSENT	ABSENT	ABSENT	ABSENT	ABSENT
1	90243	Proteobacteria	Betaproteobacteria	Burkholderiales	Alcaligenaceae	Oligella	Oligella_u_s	Oligella_u_t		ABSENT	ABSENT	ABSENT	ABSENT	ABSENT	ABSENT	ABSENT	ABSENT	ABSENT	ABSENT	ABSENT	ABSENT	ABSENT	ABSENT	ABSENT	ABSENT	ABSENT	ABSENT	ABSENT	ABSENT	ABSENT	yes	ABSENT	ABSENT	ABSENT	ABSENT
1	633147	Actinobacteria	Coriobacteriia	Coriobacteriales	Atopobiaceae	Olsenella	Olsenella uli	Olsenella uli DSM 7084		ABSENT	ABSENT	ABSENT	ABSENT	ABSENT	ABSENT	ABSENT	ABSENT	ABSENT	ABSENT	ABSENT	ABSENT	ABSENT	ABSENT	ABSENT	ABSENT	yes	ABSENT	ABSENT	ABSENT	ABSENT	ABSENT	ABSENT	ABSENT	ABSENT	ABSENT
1	1501329	Firmicutes	Clostridia	Clostridiales	Lachnospiraceae	Oribacterium	Oribacterium parvum	Oribacterium parvum		ABSENT	ABSENT	ABSENT	ABSENT	ABSENT	ABSENT	ABSENT	ABSENT	ABSENT	ABSENT	ABSENT	ABSENT	ABSENT	ABSENT	ABSENT	ABSENT	ABSENT	yes	ABSENT	ABSENT	ABSENT	ABSENT	ABSENT	ABSENT	ABSENT	ABSENT
1	652706	Firmicutes	Clostridia	Clostridiales	Lachnospiraceae	Oribacterium	Oribacterium sp. oral taxon 078	Oribacterium sp. oral taxon 078		ABSENT	ABSENT	ABSENT	yes	ABSENT	ABSENT	ABSENT	ABSENT	ABSENT	ABSENT	ABSENT	ABSENT	ABSENT	ABSENT	ABSENT	ABSENT	ABSENT	ABSENT	ABSENT	ABSENT	ABSENT	ABSENT	ABSENT	ABSENT	ABSENT	ABSENT
1	1321782	Firmicutes	Clostridia	Clostridiales	Lachnospiraceae	Oribacterium	Oribacterium sp. oral taxon 078	Oribacterium sp. oral taxon 078 str. F0263		ABSENT	ABSENT	ABSENT	ABSENT	ABSENT	ABSENT	ABSENT	ABSENT	ABSENT	ABSENT	ABSENT	ABSENT	ABSENT	ABSENT	ABSENT	ABSENT	ABSENT	ABSENT	ABSENT	ABSENT	ABSENT	ABSENT	ABSENT	ABSENT	yes	ABSENT
1	459786	Firmicutes	Clostridia	Clostridiales	Oscillospiraceae	Oscillibacter	Oscillibacter_u_s	Oscillibacter_u_t		ABSENT	ABSENT	ABSENT	ABSENT	ABSENT	ABSENT	ABSENT	ABSENT	ABSENT	ABSENT	yes	ABSENT	ABSENT	ABSENT	ABSENT	ABSENT	ABSENT	ABSENT	ABSENT	ABSENT	ABSENT	ABSENT	ABSENT	ABSENT	ABSENT	ABSENT
1	1232459	Firmicutes	Clostridia	Clostridiales	Oscillospiraceae	Oscillospiraceae_u_g	Oscillospiraceae bacterium VE202-24	Oscillospiraceae bacterium VE202-24_u_t		ABSENT	ABSENT	ABSENT	ABSENT	ABSENT	ABSENT	ABSENT	ABSENT	ABSENT	ABSENT	yes	ABSENT	ABSENT	ABSENT	ABSENT	ABSENT	ABSENT	ABSENT	ABSENT	ABSENT	ABSENT	ABSENT	ABSENT	ABSENT	ABSENT	ABSENT
1	44249	Firmicutes	Bacilli	Bacillales	Paenibacillaceae	Paenibacillus	Paenibacillus_u_s	Paenibacillus_u_t		ABSENT	ABSENT	ABSENT	ABSENT	ABSENT	ABSENT	ABSENT	yes	ABSENT	ABSENT	ABSENT	ABSENT	ABSENT	ABSENT	ABSENT	ABSENT	ABSENT	ABSENT	ABSENT	ABSENT	ABSENT	ABSENT	ABSENT	ABSENT	ABSENT	ABSENT
1	1122923	Firmicutes	Bacilli	Bacillales	Paenibacillaceae	Paenibacillus	Paenibacillus pasadenensis	Paenibacillus pasadenensis DSM 19293		ABSENT	ABSENT	ABSENT	ABSENT	ABSENT	ABSENT	ABSENT	ABSENT	ABSENT	ABSENT	ABSENT	ABSENT	ABSENT	ABSENT	ABSENT	ABSENT	ABSENT	ABSENT	ABSENT	ABSENT	ABSENT	ABSENT	ABSENT	ABSENT	yes	ABSENT
1	1261128	Proteobacteria	Gammaproteobacteria	Enterobacterales	Erwiniaceae	Pantoea	Pantoea agglomerans	Pantoea agglomerans 299R		ABSENT	ABSENT	ABSENT	ABSENT	ABSENT	ABSENT	ABSENT	ABSENT	ABSENT	ABSENT	yes	ABSENT	ABSENT	ABSENT	ABSENT	ABSENT	ABSENT	ABSENT	ABSENT	ABSENT	ABSENT	ABSENT	ABSENT	ABSENT	ABSENT	ABSENT
1	549	Proteobacteria	Gammaproteobacteria	Enterobacterales	Erwiniaceae	Pantoea	Pantoea agglomerans	Pantoea agglomerans		ABSENT	ABSENT	ABSENT	yes	ABSENT	ABSENT	ABSENT	ABSENT	ABSENT	ABSENT	ABSENT	ABSENT	ABSENT	ABSENT	ABSENT	ABSENT	ABSENT	ABSENT	ABSENT	ABSENT	ABSENT	ABSENT	ABSENT	ABSENT	ABSENT	ABSENT
1	1367456	Proteobacteria	Gammaproteobacteria	Enterobacterales	Erwiniaceae	Pantoea	Pantoea ananatis	Pantoea ananatis DAR 76143		ABSENT	ABSENT	ABSENT	ABSENT	ABSENT	ABSENT	ABSENT	ABSENT	ABSENT	ABSENT	ABSENT	ABSENT	ABSENT	ABSENT	yes	ABSENT	ABSENT	ABSENT	ABSENT	ABSENT	ABSENT	ABSENT	ABSENT	ABSENT	ABSENT	ABSENT
1	706191	Proteobacteria	Gammaproteobacteria	Enterobacterales	Erwiniaceae	Pantoea	Pantoea ananatis	Pantoea ananatis LMG 20103		yes	ABSENT	ABSENT	ABSENT	ABSENT	ABSENT	ABSENT	ABSENT	ABSENT	ABSENT	ABSENT	ABSENT	ABSENT	ABSENT	ABSENT	ABSENT	ABSENT	ABSENT	ABSENT	ABSENT	ABSENT	ABSENT	ABSENT	ABSENT	ABSENT	ABSENT
1	593105	Proteobacteria	Gammaproteobacteria	Enterobacterales	Erwiniaceae	Pantoea	Pantoea sp. Sc1	Pantoea sp. Sc1_u_t		ABSENT	ABSENT	ABSENT	ABSENT	ABSENT	ABSENT	ABSENT	ABSENT	ABSENT	ABSENT	ABSENT	ABSENT	ABSENT	yes	ABSENT	ABSENT	ABSENT	ABSENT	ABSENT	ABSENT	ABSENT	ABSENT	ABSENT	ABSENT	ABSENT	ABSENT
1	66269	Proteobacteria	Gammaproteobacteria	Enterobacterales	Erwiniaceae	Pantoea	Pantoea stewartii	Pantoea stewartii		ABSENT	ABSENT	ABSENT	ABSENT	ABSENT	ABSENT	yes	ABSENT	ABSENT	ABSENT	ABSENT	ABSENT	ABSENT	ABSENT	ABSENT	ABSENT	ABSENT	ABSENT	ABSENT	ABSENT	ABSENT	ABSENT	ABSENT	ABSENT	ABSENT	ABSENT
1	375288	Bacteroidetes	Bacteroidia	Bacteroidales	Tannerellaceae	Parabacteroides	Parabacteroides_u_s	Parabacteroides_u_t		ABSENT	ABSENT	ABSENT	ABSENT	ABSENT	ABSENT	ABSENT	ABSENT	ABSENT	ABSENT	ABSENT	ABSENT	ABSENT	ABSENT	ABSENT	ABSENT	ABSENT	ABSENT	ABSENT	ABSENT	ABSENT	ABSENT	yes	ABSENT	ABSENT	ABSENT
1	823	Bacteroidetes	Bacteroidia	Bacteroidales	Tannerellaceae	Parabacteroides	Parabacteroides distasonis	Parabacteroides distasonis		ABSENT	ABSENT	ABSENT	ABSENT	ABSENT	ABSENT	ABSENT	ABSENT	ABSENT	ABSENT	ABSENT	ABSENT	ABSENT	ABSENT	ABSENT	ABSENT	ABSENT	ABSENT	ABSENT	ABSENT	ABSENT	ABSENT	ABSENT	yes	ABSENT	ABSENT
1	999416	Bacteroidetes	Bacteroidia	Bacteroidales	Tannerellaceae	Parabacteroides	Parabacteroides distasonis	Parabacteroides distasonis CL03T12C09		ABSENT	ABSENT	ABSENT	ABSENT	ABSENT	ABSENT	ABSENT	ABSENT	ABSENT	ABSENT	yes	ABSENT	ABSENT	ABSENT	ABSENT	ABSENT	ABSENT	ABSENT	ABSENT	ABSENT	ABSENT	ABSENT	ABSENT	ABSENT	ABSENT	ABSENT
1	46503	Bacteroidetes	Bacteroidia	Bacteroidales	Tannerellaceae	Parabacteroides	Parabacteroides merdae	Parabacteroides merdae		ABSENT	ABSENT	ABSENT	ABSENT	ABSENT	ABSENT	ABSENT	ABSENT	ABSENT	ABSENT	ABSENT	ABSENT	ABSENT	ABSENT	ABSENT	ABSENT	ABSENT	ABSENT	ABSENT	ABSENT	ABSENT	ABSENT	yes	ABSENT	ABSENT	ABSENT
1	411477	Bacteroidetes	Bacteroidia	Bacteroidales	Tannerellaceae	Parabacteroides	Parabacteroides merdae	Parabacteroides merdae ATCC 43184		ABSENT	ABSENT	ABSENT	ABSENT	ABSENT	ABSENT	ABSENT	ABSENT	ABSENT	ABSENT	yes	ABSENT	ABSENT	ABSENT	ABSENT	ABSENT	ABSENT	ABSENT	ABSENT	ABSENT	ABSENT	ABSENT	ABSENT	ABSENT	ABSENT	ABSENT
1	563193	Bacteroidetes	Bacteroidia	Bacteroidales	Tannerellaceae	Parabacteroides	Parabacteroides sp. D13	Parabacteroides sp. D13_u_t		ABSENT	ABSENT	ABSENT	ABSENT	ABSENT	ABSENT	ABSENT	ABSENT	ABSENT	ABSENT	yes	ABSENT	ABSENT	ABSENT	ABSENT	ABSENT	ABSENT	ABSENT	ABSENT	ABSENT	ABSENT	ABSENT	ABSENT	ABSENT	ABSENT	ABSENT
1	1051075	Proteobacteria	Alphaproteobacteria	Rhodobacterales	Rhodobacteraceae	Paracoccus	Paracoccus denitrificans	Paracoccus denitrificans SD1		ABSENT	ABSENT	ABSENT	ABSENT	ABSENT	ABSENT	ABSENT	ABSENT	ABSENT	ABSENT	ABSENT	ABSENT	ABSENT	ABSENT	ABSENT	ABSENT	yes	ABSENT	ABSENT	ABSENT	ABSENT	ABSENT	ABSENT	ABSENT	ABSENT	ABSENT
1	376733	Proteobacteria	Alphaproteobacteria	Rhodobacterales	Rhodobacteraceae	Paracoccus	Paracoccus halophilus	Paracoccus halophilus		ABSENT	ABSENT	ABSENT	ABSENT	ABSENT	ABSENT	ABSENT	ABSENT	ABSENT	ABSENT	ABSENT	ABSENT	ABSENT	ABSENT	ABSENT	ABSENT	yes	ABSENT	ABSENT	ABSENT	ABSENT	ABSENT	ABSENT	ABSENT	ABSENT	ABSENT
1	82367	Proteobacteria	Alphaproteobacteria	Rhodobacterales	Rhodobacteraceae	Paracoccus	Paracoccus pantotrophus	Paracoccus pantotrophus		ABSENT	ABSENT	ABSENT	ABSENT	ABSENT	ABSENT	ABSENT	ABSENT	ABSENT	ABSENT	ABSENT	ABSENT	yes	ABSENT	ABSENT	ABSENT	ABSENT	ABSENT	ABSENT	ABSENT	ABSENT	ABSENT	ABSENT	ABSENT	ABSENT	ABSENT
1	1266998	Proteobacteria	Alphaproteobacteria	Rhodobacterales	Rhodobacteraceae	Paracoccus	Paracoccus zeaxanthinifaciens	Paracoccus zeaxanthinifaciens ATCC 21588		ABSENT	ABSENT	ABSENT	ABSENT	ABSENT	ABSENT	ABSENT	ABSENT	ABSENT	ABSENT	ABSENT	ABSENT	ABSENT	ABSENT	ABSENT	ABSENT	yes	ABSENT	ABSENT	ABSENT	ABSENT	ABSENT	ABSENT	ABSENT	ABSENT	ABSENT
1	577309	Bacteroidetes	Bacteroidia	Bacteroidales	Prevotellaceae	Paraprevotella	Paraprevotella_u_s	Paraprevotella_u_t		ABSENT	ABSENT	ABSENT	ABSENT	ABSENT	ABSENT	ABSENT	ABSENT	ABSENT	ABSENT	ABSENT	ABSENT	ABSENT	ABSENT	ABSENT	ABSENT	ABSENT	ABSENT	ABSENT	ABSENT	ABSENT	ABSENT	yes	ABSENT	ABSENT	ABSENT
1	762968	Bacteroidetes	Bacteroidia	Bacteroidales	Prevotellaceae	Paraprevotella	Paraprevotella clara	Paraprevotella clara YIT 11840		ABSENT	ABSENT	ABSENT	ABSENT	ABSENT	ABSENT	ABSENT	ABSENT	ABSENT	ABSENT	yes	ABSENT	ABSENT	ABSENT	ABSENT	ABSENT	ABSENT	ABSENT	ABSENT	ABSENT	ABSENT	ABSENT	ABSENT	ABSENT	ABSENT	ABSENT
1	78258	Actinobacteria	Actinobacteria	Bifidobacteriales	Bifidobacteriaceae	Parascardovia	Parascardovia denticolens	Parascardovia denticolens		ABSENT	ABSENT	ABSENT	ABSENT	ABSENT	ABSENT	ABSENT	ABSENT	ABSENT	ABSENT	ABSENT	ABSENT	ABSENT	ABSENT	ABSENT	ABSENT	ABSENT	ABSENT	ABSENT	ABSENT	ABSENT	yes	ABSENT	ABSENT	ABSENT	ABSENT
1	1408286	Firmicutes	Tissierellia	Tissierellales	Peptoniphilaceae	Parvimonas	Parvimonas micra	Parvimonas micra A293		ABSENT	ABSENT	ABSENT	ABSENT	ABSENT	ABSENT	ABSENT	ABSENT	ABSENT	ABSENT	ABSENT	ABSENT	ABSENT	ABSENT	yes	ABSENT	ABSENT	ABSENT	ABSENT	ABSENT	ABSENT	ABSENT	ABSENT	ABSENT	ABSENT	ABSENT
1	411465	Firmicutes	Tissierellia	Tissierellales	Peptoniphilaceae	Parvimonas	Parvimonas micra	Parvimonas micra ATCC 33270		ABSENT	ABSENT	ABSENT	yes	ABSENT	ABSENT	ABSENT	ABSENT	ABSENT	ABSENT	ABSENT	ABSENT	ABSENT	ABSENT	ABSENT	ABSENT	ABSENT	ABSENT	ABSENT	ABSENT	ABSENT	ABSENT	ABSENT	ABSENT	ABSENT	ABSENT
1	747	Proteobacteria	Gammaproteobacteria	Pasteurellales	Pasteurellaceae	Pasteurella	Pasteurella multocida	Pasteurella multocida		ABSENT	ABSENT	ABSENT	ABSENT	ABSENT	ABSENT	ABSENT	ABSENT	ABSENT	ABSENT	ABSENT	ABSENT	ABSENT	yes	ABSENT	ABSENT	ABSENT	ABSENT	ABSENT	ABSENT	ABSENT	ABSENT	ABSENT	ABSENT	ABSENT	ABSENT
1	1253	Firmicutes	Bacilli	Lactobacillales	Lactobacillaceae	Pediococcus	Pediococcus_u_s	Pediococcus_u_t		ABSENT	ABSENT	ABSENT	ABSENT	ABSENT	ABSENT	ABSENT	ABSENT	ABSENT	ABSENT	ABSENT	ABSENT	ABSENT	ABSENT	ABSENT	yes	ABSENT	ABSENT	ABSENT	ABSENT	ABSENT	ABSENT	ABSENT	ABSENT	ABSENT	ABSENT
1	1133596	Firmicutes	Bacilli	Lactobacillales	Lactobacillaceae	Pediococcus	Pediococcus pentosaceus	Pediococcus pentosaceus IE-3		ABSENT	yes	ABSENT	ABSENT	ABSENT	ABSENT	ABSENT	ABSENT	ABSENT	ABSENT	ABSENT	ABSENT	ABSENT	ABSENT	ABSENT	ABSENT	ABSENT	ABSENT	ABSENT	ABSENT	ABSENT	ABSENT	ABSENT	ABSENT	ABSENT	ABSENT
1	1033744	Firmicutes	Tissierellia	Tissierellales	Peptoniphilaceae	Peptoniphilus	Peptoniphilus senegalensis	Peptoniphilus senegalensis JC140		ABSENT	ABSENT	ABSENT	ABSENT	ABSENT	ABSENT	ABSENT	ABSENT	ABSENT	ABSENT	ABSENT	ABSENT	ABSENT	ABSENT	ABSENT	ABSENT	ABSENT	ABSENT	yes	ABSENT	ABSENT	ABSENT	ABSENT	ABSENT	ABSENT	ABSENT
1	796937	Firmicutes	Clostridia	Clostridiales	Peptostreptococcaceae	Peptoanaerobacter	Peptoanaerobacter stomatis	Peptoanaerobacter stomatis		ABSENT	ABSENT	ABSENT	ABSENT	ABSENT	ABSENT	ABSENT	ABSENT	ABSENT	ABSENT	ABSENT	ABSENT	yes	ABSENT	ABSENT	ABSENT	ABSENT	ABSENT	ABSENT	ABSENT	ABSENT	ABSENT	ABSENT	ABSENT	ABSENT	ABSENT
1	936556	Firmicutes	Clostridia	Clostridiales	Peptostreptococcaceae	Peptostreptococcaceae_u_g	Peptostreptococcaceae bacterium AS15	Peptostreptococcaceae bacterium AS15_u_t		ABSENT	ABSENT	ABSENT	ABSENT	ABSENT	ABSENT	yes	ABSENT	ABSENT	ABSENT	ABSENT	ABSENT	ABSENT	ABSENT	ABSENT	ABSENT	ABSENT	ABSENT	ABSENT	ABSENT	ABSENT	ABSENT	ABSENT	ABSENT	ABSENT	ABSENT
1	657	Proteobacteria	Gammaproteobacteria	Vibrionales	Vibrionaceae	Photobacterium	Photobacterium_u_s	Photobacterium_u_t		ABSENT	ABSENT	ABSENT	ABSENT	yes	ABSENT	ABSENT	ABSENT	ABSENT	ABSENT	ABSENT	ABSENT	ABSENT	ABSENT	ABSENT	ABSENT	ABSENT	ABSENT	ABSENT	ABSENT	ABSENT	ABSENT	ABSENT	ABSENT	ABSENT	ABSENT
1	1273538	Firmicutes	Bacilli	Bacillales	Planococcaceae	Planomicrobium	Planomicrobium glaciei	Planomicrobium glaciei CHR43		ABSENT	ABSENT	ABSENT	ABSENT	ABSENT	ABSENT	ABSENT	ABSENT	ABSENT	ABSENT	ABSENT	ABSENT	ABSENT	ABSENT	ABSENT	yes	ABSENT	ABSENT	ABSENT	ABSENT	ABSENT	ABSENT	ABSENT	ABSENT	ABSENT	ABSENT
1	837	Bacteroidetes	Bacteroidia	Bacteroidales	Porphyromonadaceae	Porphyromonas	Porphyromonas gingivalis	Porphyromonas gingivalis		ABSENT	ABSENT	ABSENT	yes	ABSENT	ABSENT	ABSENT	ABSENT	ABSENT	ABSENT	ABSENT	ABSENT	ABSENT	ABSENT	ABSENT	ABSENT	ABSENT	ABSENT	ABSENT	ABSENT	ABSENT	ABSENT	ABSENT	ABSENT	ABSENT	ABSENT
1	28115	Bacteroidetes	Bacteroidia	Bacteroidales	Porphyromonadaceae	Porphyromonas	Porphyromonas macacae	Porphyromonas macacae		ABSENT	ABSENT	ABSENT	yes	ABSENT	ABSENT	ABSENT	ABSENT	ABSENT	ABSENT	ABSENT	ABSENT	ABSENT	ABSENT	ABSENT	ABSENT	ABSENT	ABSENT	ABSENT	ABSENT	ABSENT	ABSENT	ABSENT	ABSENT	ABSENT	ABSENT
1	1122975	Bacteroidetes	Bacteroidia	Bacteroidales	Porphyromonadaceae	Porphyromonas	Porphyromonas somerae	Porphyromonas somerae DSM 23386		ABSENT	ABSENT	ABSENT	ABSENT	ABSENT	ABSENT	ABSENT	ABSENT	ABSENT	ABSENT	ABSENT	ABSENT	ABSENT	ABSENT	ABSENT	ABSENT	ABSENT	ABSENT	yes	ABSENT	ABSENT	ABSENT	ABSENT	ABSENT	ABSENT	ABSENT
1	419005	Bacteroidetes	Bacteroidia	Bacteroidales	Prevotellaceae	Prevotella	Prevotella amnii	Prevotella amnii		ABSENT	ABSENT	ABSENT	ABSENT	ABSENT	ABSENT	ABSENT	ABSENT	ABSENT	ABSENT	ABSENT	ABSENT	ABSENT	ABSENT	ABSENT	ABSENT	ABSENT	ABSENT	ABSENT	ABSENT	ABSENT	ABSENT	ABSENT	ABSENT	ABSENT	yes
1	1401072	Bacteroidetes	Bacteroidia	Bacteroidales	Prevotellaceae	Prevotella	Prevotella bivia	Prevotella bivia DNF00650		ABSENT	ABSENT	ABSENT	ABSENT	ABSENT	ABSENT	ABSENT	ABSENT	ABSENT	ABSENT	ABSENT	ABSENT	yes	ABSENT	ABSENT	ABSENT	ABSENT	ABSENT	ABSENT	ABSENT	ABSENT	ABSENT	ABSENT	ABSENT	ABSENT	ABSENT
1	537011	Bacteroidetes	Bacteroidia	Bacteroidales	Prevotellaceae	Prevotella	Prevotella copri	Prevotella copri DSM 18205		yes	ABSENT	ABSENT	ABSENT	ABSENT	ABSENT	ABSENT	ABSENT	ABSENT	ABSENT	ABSENT	ABSENT	ABSENT	ABSENT	ABSENT	ABSENT	ABSENT	ABSENT	ABSENT	ABSENT	ABSENT	ABSENT	ABSENT	ABSENT	ABSENT	ABSENT
1	1122981	Bacteroidetes	Bacteroidia	Bacteroidales	Prevotellaceae	Prevotella	Prevotella corporis	Prevotella corporis DSM 18810 = JCM 8529		ABSENT	ABSENT	ABSENT	ABSENT	ABSENT	yes	ABSENT	ABSENT	ABSENT	ABSENT	ABSENT	ABSENT	ABSENT	ABSENT	ABSENT	ABSENT	ABSENT	ABSENT	ABSENT	ABSENT	ABSENT	ABSENT	ABSENT	ABSENT	ABSENT	ABSENT
1	944557	Bacteroidetes	Bacteroidia	Bacteroidales	Prevotellaceae	Prevotella	Prevotella denticola	Prevotella denticola CRIS 18C-A		ABSENT	ABSENT	ABSENT	yes	ABSENT	ABSENT	ABSENT	ABSENT	ABSENT	ABSENT	ABSENT	ABSENT	ABSENT	ABSENT	ABSENT	ABSENT	ABSENT	ABSENT	ABSENT	ABSENT	ABSENT	ABSENT	ABSENT	ABSENT	ABSENT	ABSENT
1	1401077	Bacteroidetes	Bacteroidia	Bacteroidales	Prevotellaceae	Prevotella	Prevotella denticola	Prevotella denticola DNF00960		ABSENT	ABSENT	ABSENT	ABSENT	ABSENT	ABSENT	ABSENT	ABSENT	ABSENT	ABSENT	yes	ABSENT	ABSENT	ABSENT	ABSENT	ABSENT	ABSENT	ABSENT	ABSENT	ABSENT	ABSENT	ABSENT	ABSENT	ABSENT	ABSENT	ABSENT
1	246198	Bacteroidetes	Bacteroidia	Bacteroidales	Prevotellaceae	Prevotella	Prevotella intermedia	Prevotella intermedia 17		ABSENT	ABSENT	ABSENT	ABSENT	ABSENT	ABSENT	ABSENT	ABSENT	ABSENT	ABSENT	ABSENT	ABSENT	yes	ABSENT	ABSENT	ABSENT	ABSENT	ABSENT	ABSENT	ABSENT	ABSENT	ABSENT	ABSENT	ABSENT	ABSENT	ABSENT
1	1122984	Bacteroidetes	Bacteroidia	Bacteroidales	Prevotellaceae	Prevotella	Prevotella intermedia	Prevotella intermedia ATCC 25611 = DSM 20706		ABSENT	ABSENT	ABSENT	yes	ABSENT	ABSENT	ABSENT	ABSENT	ABSENT	ABSENT	ABSENT	ABSENT	ABSENT	ABSENT	ABSENT	ABSENT	ABSENT	ABSENT	ABSENT	ABSENT	ABSENT	ABSENT	ABSENT	ABSENT	ABSENT	ABSENT
1	28134	Bacteroidetes	Bacteroidia	Bacteroidales	Prevotellaceae	Prevotella	Prevotella oralis	Prevotella oralis		ABSENT	ABSENT	ABSENT	ABSENT	ABSENT	ABSENT	ABSENT	ABSENT	ABSENT	ABSENT	ABSENT	ABSENT	ABSENT	ABSENT	yes	ABSENT	ABSENT	ABSENT	ABSENT	ABSENT	ABSENT	ABSENT	ABSENT	ABSENT	ABSENT	ABSENT
1	888832	Bacteroidetes	Bacteroidia	Bacteroidales	Prevotellaceae	Prevotella	Prevotella salivae	Prevotella salivae DSM 15606		ABSENT	ABSENT	ABSENT	yes	ABSENT	ABSENT	ABSENT	ABSENT	ABSENT	ABSENT	ABSENT	ABSENT	ABSENT	ABSENT	ABSENT	ABSENT	ABSENT	ABSENT	ABSENT	ABSENT	ABSENT	ABSENT	ABSENT	ABSENT	ABSENT	ABSENT
1	563031	Bacteroidetes	Bacteroidia	Bacteroidales	Prevotellaceae	Prevotella	Prevotella sp. C561	Prevotella sp. C561_u_t		ABSENT	ABSENT	ABSENT	ABSENT	ABSENT	ABSENT	ABSENT	ABSENT	ABSENT	ABSENT	ABSENT	ABSENT	ABSENT	ABSENT	ABSENT	ABSENT	ABSENT	yes	ABSENT	ABSENT	ABSENT	ABSENT	ABSENT	ABSENT	ABSENT	ABSENT
1	1095752	Bacteroidetes	Bacteroidia	Bacteroidales	Prevotellaceae	Prevotella	Prevotella sp. oral taxon 306	Prevotella sp. oral taxon 306 str. F0472		ABSENT	ABSENT	ABSENT	yes	ABSENT	ABSENT	ABSENT	ABSENT	ABSENT	ABSENT	ABSENT	ABSENT	ABSENT	ABSENT	ABSENT	ABSENT	ABSENT	ABSENT	ABSENT	ABSENT	ABSENT	ABSENT	ABSENT	ABSENT	ABSENT	ABSENT
1	575615	Bacteroidetes	Bacteroidia	Bacteroidales	Prevotellaceae	Prevotella	Prevotella sp. oral taxon 317	Prevotella sp. oral taxon 317 str. F0108		ABSENT	ABSENT	ABSENT	ABSENT	ABSENT	ABSENT	ABSENT	ABSENT	ABSENT	ABSENT	ABSENT	ABSENT	ABSENT	ABSENT	ABSENT	ABSENT	ABSENT	ABSENT	ABSENT	ABSENT	ABSENT	ABSENT	ABSENT	ABSENT	yes	ABSENT
1	1122992	Bacteroidetes	Bacteroidia	Bacteroidales	Prevotellaceae	Prevotella	Prevotella timonensis	Prevotella timonensis 4401737 = DSM 22865 = JCM 15640		ABSENT	ABSENT	ABSENT	ABSENT	ABSENT	ABSENT	ABSENT	ABSENT	ABSENT	ABSENT	ABSENT	ABSENT	yes	ABSENT	ABSENT	ABSENT	ABSENT	ABSENT	ABSENT	ABSENT	ABSENT	ABSENT	ABSENT	ABSENT	ABSENT	ABSENT
1	649761	Bacteroidetes	Bacteroidia	Bacteroidales	Prevotellaceae	Prevotella	Prevotella veroralis	Prevotella veroralis F0319		ABSENT	ABSENT	ABSENT	yes	ABSENT	ABSENT	ABSENT	ABSENT	ABSENT	ABSENT	ABSENT	ABSENT	ABSENT	ABSENT	ABSENT	ABSENT	ABSENT	ABSENT	ABSENT	ABSENT	ABSENT	ABSENT	ABSENT	ABSENT	ABSENT	ABSENT
1	1171373	Actinobacteria	Actinobacteria	Propionibacteriales	Propionibacteriaceae	Acidipropionibacterium	Acidipropionibacterium acidipropionici	Acidipropionibacterium acidipropionici ATCC 4875		ABSENT	ABSENT	ABSENT	ABSENT	ABSENT	ABSENT	ABSENT	ABSENT	ABSENT	ABSENT	ABSENT	ABSENT	yes	ABSENT	ABSENT	ABSENT	ABSENT	ABSENT	ABSENT	ABSENT	ABSENT	ABSENT	ABSENT	ABSENT	ABSENT	ABSENT
1	1031709	Actinobacteria	Actinobacteria	Propionibacteriales	Propionibacteriaceae	Cutibacterium	Cutibacterium acnes	Propionibacterium acnes 6609		ABSENT	ABSENT	ABSENT	ABSENT	ABSENT	ABSENT	ABSENT	ABSENT	ABSENT	ABSENT	ABSENT	ABSENT	ABSENT	ABSENT	ABSENT	ABSENT	ABSENT	ABSENT	ABSENT	yes	ABSENT	ABSENT	ABSENT	ABSENT	ABSENT	ABSENT
1	765097	Actinobacteria	Actinobacteria	Propionibacteriales	Propionibacteriaceae	Cutibacterium	Cutibacterium acnes	Propionibacterium acnes HL005PA2		ABSENT	ABSENT	ABSENT	ABSENT	ABSENT	ABSENT	yes	ABSENT	ABSENT	ABSENT	ABSENT	ABSENT	ABSENT	ABSENT	ABSENT	ABSENT	ABSENT	ABSENT	ABSENT	ABSENT	ABSENT	ABSENT	ABSENT	ABSENT	ABSENT	ABSENT
1	765118	Actinobacteria	Actinobacteria	Propionibacteriales	Propionibacteriaceae	Cutibacterium	Cutibacterium acnes	Propionibacterium acnes HL007PA1		ABSENT	ABSENT	ABSENT	ABSENT	ABSENT	ABSENT	ABSENT	ABSENT	ABSENT	ABSENT	ABSENT	ABSENT	ABSENT	ABSENT	ABSENT	ABSENT	ABSENT	ABSENT	ABSENT	ABSENT	ABSENT	ABSENT	ABSENT	ABSENT	yes	ABSENT
1	765089	Actinobacteria	Actinobacteria	Propionibacteriales	Propionibacteriaceae	Cutibacterium	Cutibacterium acnes	Propionibacterium acnes HL025PA1		ABSENT	ABSENT	ABSENT	ABSENT	ABSENT	ABSENT	ABSENT	ABSENT	ABSENT	ABSENT	ABSENT	ABSENT	yes	ABSENT	ABSENT	ABSENT	ABSENT	ABSENT	ABSENT	ABSENT	ABSENT	ABSENT	ABSENT	ABSENT	ABSENT	ABSENT
1	765103	Actinobacteria	Actinobacteria	Propionibacteriales	Propionibacteriaceae	Cutibacterium	Cutibacterium acnes	Propionibacterium acnes HL030PA1		ABSENT	ABSENT	ABSENT	ABSENT	ABSENT	ABSENT	ABSENT	ABSENT	ABSENT	ABSENT	yes	ABSENT	ABSENT	ABSENT	ABSENT	ABSENT	ABSENT	ABSENT	ABSENT	ABSENT	ABSENT	ABSENT	ABSENT	ABSENT	ABSENT	ABSENT
1	765095	Actinobacteria	Actinobacteria	Propionibacteriales	Propionibacteriaceae	Cutibacterium	Cutibacterium acnes	Propionibacterium acnes HL046PA2		ABSENT	ABSENT	ABSENT	ABSENT	ABSENT	ABSENT	ABSENT	ABSENT	ABSENT	ABSENT	ABSENT	ABSENT	ABSENT	ABSENT	ABSENT	ABSENT	ABSENT	ABSENT	ABSENT	ABSENT	ABSENT	ABSENT	ABSENT	ABSENT	ABSENT	yes
1	765101	Actinobacteria	Actinobacteria	Propionibacteriales	Propionibacteriaceae	Cutibacterium	Cutibacterium acnes	Propionibacterium acnes HL050PA2		ABSENT	ABSENT	ABSENT	ABSENT	ABSENT	ABSENT	ABSENT	ABSENT	ABSENT	ABSENT	ABSENT	ABSENT	ABSENT	ABSENT	ABSENT	ABSENT	ABSENT	ABSENT	ABSENT	ABSENT	ABSENT	ABSENT	ABSENT	yes	ABSENT	ABSENT
1	765121	Actinobacteria	Actinobacteria	Propionibacteriales	Propionibacteriaceae	Cutibacterium	Cutibacterium acnes	Propionibacterium acnes HL082PA2		ABSENT	ABSENT	ABSENT	ABSENT	ABSENT	ABSENT	ABSENT	ABSENT	ABSENT	ABSENT	ABSENT	ABSENT	ABSENT	ABSENT	ABSENT	ABSENT	ABSENT	ABSENT	ABSENT	ABSENT	ABSENT	ABSENT	yes	ABSENT	ABSENT	ABSENT
1	765078	Actinobacteria	Actinobacteria	Propionibacteriales	Propionibacteriaceae	Cutibacterium	Cutibacterium acnes	Propionibacterium acnes HL110PA2		ABSENT	ABSENT	ABSENT	ABSENT	ABSENT	ABSENT	ABSENT	ABSENT	ABSENT	ABSENT	ABSENT	ABSENT	ABSENT	ABSENT	ABSENT	ABSENT	yes	ABSENT	ABSENT	ABSENT	ABSENT	ABSENT	ABSENT	ABSENT	ABSENT	ABSENT
1	267747	Actinobacteria	Actinobacteria	Propionibacteriales	Propionibacteriaceae	Cutibacterium	Cutibacterium acnes	Propionibacterium acnes KPA171202		ABSENT	ABSENT	ABSENT	ABSENT	ABSENT	ABSENT	ABSENT	ABSENT	ABSENT	ABSENT	ABSENT	ABSENT	ABSENT	ABSENT	ABSENT	ABSENT	ABSENT	ABSENT	yes	ABSENT	ABSENT	ABSENT	ABSENT	ABSENT	ABSENT	ABSENT
1	765124	Actinobacteria	Actinobacteria	Propionibacteriales	Propionibacteriaceae	Cutibacterium	[Propionibacterium] humerusii	[Propionibacterium] humerusii HL037PA3		ABSENT	ABSENT	ABSENT	ABSENT	ABSENT	ABSENT	ABSENT	ABSENT	ABSENT	ABSENT	ABSENT	ABSENT	ABSENT	ABSENT	yes	ABSENT	ABSENT	ABSENT	ABSENT	ABSENT	ABSENT	ABSENT	ABSENT	ABSENT	ABSENT	ABSENT
1	1122998	Actinobacteria	Actinobacteria	Propionibacteriales	Propionibacteriaceae	Acidipropionibacterium	Acidipropionibacterium thoenii	Acidipropionibacterium thoenii DSM 20276		ABSENT	ABSENT	ABSENT	ABSENT	ABSENT	ABSENT	ABSENT	ABSENT	ABSENT	ABSENT	ABSENT	ABSENT	ABSENT	ABSENT	ABSENT	ABSENT	ABSENT	ABSENT	ABSENT	ABSENT	ABSENT	yes	ABSENT	ABSENT	ABSENT	ABSENT
1	326442	Proteobacteria	Gammaproteobacteria	Alteromonadales	Pseudoalteromonadaceae	Pseudoalteromonas	Pseudoalteromonas haloplanktis	Pseudoalteromonas haloplanktis TAC125		ABSENT	ABSENT	ABSENT	ABSENT	ABSENT	ABSENT	yes	ABSENT	ABSENT	ABSENT	ABSENT	ABSENT	ABSENT	ABSENT	ABSENT	ABSENT	ABSENT	ABSENT	ABSENT	ABSENT	ABSENT	ABSENT	ABSENT	ABSENT	ABSENT	ABSENT
1	1117320	Proteobacteria	Gammaproteobacteria	Alteromonadales	Pseudoalteromonadaceae	Pseudoalteromonas	Pseudoalteromonas undina	Pseudoalteromonas undina DSM 6065		ABSENT	ABSENT	ABSENT	ABSENT	ABSENT	ABSENT	yes	ABSENT	ABSENT	ABSENT	ABSENT	ABSENT	ABSENT	ABSENT	ABSENT	ABSENT	ABSENT	ABSENT	ABSENT	ABSENT	ABSENT	ABSENT	ABSENT	ABSENT	ABSENT	ABSENT
1	76761	Proteobacteria	Gammaproteobacteria	Pseudomonadales	Pseudomonadaceae	Pseudomonas	Pseudomonas veronii	Pseudomonas veronii		ABSENT	ABSENT	ABSENT	ABSENT	ABSENT	ABSENT	ABSENT	ABSENT	ABSENT	ABSENT	ABSENT	ABSENT	ABSENT	ABSENT	ABSENT	ABSENT	ABSENT	ABSENT	ABSENT	ABSENT	ABSENT	yes	ABSENT	ABSENT	ABSENT	ABSENT
1	1215092	Proteobacteria	Gammaproteobacteria	Pseudomonadales	Pseudomonadaceae	Pseudomonas	Pseudomonas alcaligenes	Pseudomonas alcaligenes NBRC 14159		ABSENT	ABSENT	ABSENT	ABSENT	ABSENT	ABSENT	ABSENT	ABSENT	ABSENT	ABSENT	ABSENT	ABSENT	ABSENT	ABSENT	ABSENT	ABSENT	ABSENT	ABSENT	ABSENT	ABSENT	ABSENT	yes	ABSENT	ABSENT	ABSENT	ABSENT
1	205922	Proteobacteria	Gammaproteobacteria	Pseudomonadales	Pseudomonadaceae	Pseudomonas	Pseudomonas fluorescens	Pseudomonas fluorescens Pf0-1		ABSENT	ABSENT	ABSENT	ABSENT	yes	ABSENT	ABSENT	ABSENT	ABSENT	ABSENT	ABSENT	ABSENT	ABSENT	ABSENT	ABSENT	ABSENT	ABSENT	ABSENT	ABSENT	ABSENT	ABSENT	ABSENT	ABSENT	ABSENT	ABSENT	ABSENT
1	1134475	Proteobacteria	Gammaproteobacteria	Pseudomonadales	Pseudomonadaceae	Pseudomonas	Pseudomonas fragi	Pseudomonas fragi A22		ABSENT	ABSENT	ABSENT	ABSENT	ABSENT	ABSENT	ABSENT	ABSENT	ABSENT	ABSENT	ABSENT	ABSENT	ABSENT	ABSENT	ABSENT	ABSENT	ABSENT	ABSENT	ABSENT	ABSENT	ABSENT	yes	ABSENT	ABSENT	ABSENT	ABSENT
1	1167641	Proteobacteria	Gammaproteobacteria	Xanthomonadales	Xanthomonadaceae	Xanthomonadaceae_u_g	[Pseudomonas] geniculata	[Pseudomonas] geniculata N1		ABSENT	ABSENT	ABSENT	ABSENT	ABSENT	ABSENT	ABSENT	yes	ABSENT	ABSENT	ABSENT	ABSENT	ABSENT	ABSENT	ABSENT	ABSENT	ABSENT	ABSENT	ABSENT	ABSENT	ABSENT	ABSENT	ABSENT	ABSENT	ABSENT	ABSENT
1	1390370	Proteobacteria	Gammaproteobacteria	Pseudomonadales	Pseudomonadaceae	Pseudomonas	Pseudomonas mendocina	Pseudomonas mendocina EGD-AQ5		ABSENT	ABSENT	ABSENT	yes	ABSENT	ABSENT	ABSENT	ABSENT	ABSENT	ABSENT	ABSENT	ABSENT	ABSENT	ABSENT	ABSENT	ABSENT	ABSENT	ABSENT	ABSENT	ABSENT	ABSENT	ABSENT	ABSENT	ABSENT	ABSENT	ABSENT
1	1005395	Proteobacteria	Gammaproteobacteria	Pseudomonadales	Pseudomonadaceae	Pseudomonas	Pseudomonas putida	Pseudomonas putida CSV86		ABSENT	ABSENT	ABSENT	ABSENT	ABSENT	yes	ABSENT	ABSENT	ABSENT	ABSENT	ABSENT	ABSENT	ABSENT	ABSENT	ABSENT	ABSENT	ABSENT	ABSENT	ABSENT	ABSENT	ABSENT	ABSENT	ABSENT	ABSENT	ABSENT	ABSENT
1	1284393	Proteobacteria	Gammaproteobacteria	Pseudomonadales	Pseudomonadaceae	Pseudomonas	Pseudomonas sp. FH4	Pseudomonas sp. FH4_u_t		ABSENT	ABSENT	ABSENT	ABSENT	ABSENT	ABSENT	ABSENT	ABSENT	ABSENT	ABSENT	yes	ABSENT	ABSENT	ABSENT	ABSENT	ABSENT	ABSENT	ABSENT	ABSENT	ABSENT	ABSENT	ABSENT	ABSENT	ABSENT	ABSENT	ABSENT
1	1144884	Proteobacteria	Gammaproteobacteria	Pseudomonadales	Pseudomonadaceae	Pseudomonas	Pseudomonas sp. R62	Pseudomonas sp. R62_u_t		ABSENT	ABSENT	ABSENT	ABSENT	ABSENT	yes	ABSENT	ABSENT	ABSENT	ABSENT	ABSENT	ABSENT	ABSENT	ABSENT	ABSENT	ABSENT	ABSENT	ABSENT	ABSENT	ABSENT	ABSENT	ABSENT	ABSENT	ABSENT	ABSENT	ABSENT
1	1495331	Proteobacteria	Gammaproteobacteria	Pseudomonadales	Pseudomonadaceae	Pseudomonas	Pseudomonas sp. WCS374	Pseudomonas sp. WCS374_u_t		ABSENT	ABSENT	ABSENT	ABSENT	ABSENT	ABSENT	ABSENT	ABSENT	ABSENT	ABSENT	ABSENT	ABSENT	ABSENT	ABSENT	ABSENT	ABSENT	ABSENT	ABSENT	ABSENT	ABSENT	ABSENT	yes	ABSENT	ABSENT	ABSENT	ABSENT
1	32042	Proteobacteria	Gammaproteobacteria	Pseudomonadales	Pseudomonadaceae	Pseudomonas	Pseudomonas stutzeri	Pseudomonas stutzeri ATCC 14405 = CCUG 16156		ABSENT	ABSENT	ABSENT	ABSENT	ABSENT	ABSENT	ABSENT	ABSENT	ABSENT	ABSENT	ABSENT	ABSENT	ABSENT	ABSENT	ABSENT	ABSENT	ABSENT	ABSENT	ABSENT	ABSENT	ABSENT	ABSENT	ABSENT	yes	ABSENT	ABSENT
1	996285	Proteobacteria	Gammaproteobacteria	Pseudomonadales	Pseudomonadaceae	Pseudomonas	Pseudomonas stutzeri	Pseudomonas stutzeri DSM 4166		ABSENT	ABSENT	ABSENT	ABSENT	ABSENT	ABSENT	ABSENT	ABSENT	ABSENT	ABSENT	ABSENT	ABSENT	ABSENT	yes	ABSENT	ABSENT	ABSENT	ABSENT	ABSENT	ABSENT	ABSENT	ABSENT	ABSENT	ABSENT	ABSENT	ABSENT
1	1210443	Proteobacteria	Gammaproteobacteria	Pseudomonadales	Pseudomonadaceae	Pseudomonas	Pseudomonas stutzeri	Pseudomonas stutzeri T13		ABSENT	ABSENT	ABSENT	yes	ABSENT	ABSENT	ABSENT	ABSENT	ABSENT	ABSENT	ABSENT	ABSENT	ABSENT	ABSENT	ABSENT	ABSENT	ABSENT	ABSENT	ABSENT	ABSENT	ABSENT	ABSENT	ABSENT	ABSENT	ABSENT	ABSENT
1	1388762	Proteobacteria	Gammaproteobacteria	Pseudomonadales	Pseudomonadaceae	Pseudomonas	Pseudomonas taiwanensis	Pseudomonas taiwanensis SJ9		ABSENT	ABSENT	ABSENT	ABSENT	ABSENT	ABSENT	ABSENT	ABSENT	ABSENT	ABSENT	ABSENT	ABSENT	ABSENT	ABSENT	ABSENT	ABSENT	ABSENT	ABSENT	ABSENT	ABSENT	ABSENT	yes	ABSENT	ABSENT	ABSENT	ABSENT
1	157784	Proteobacteria	Gammaproteobacteria	Pseudomonadales	Pseudomonadaceae	Pseudomonas	Pseudomonas thermotolerans	Pseudomonas thermotolerans		ABSENT	ABSENT	ABSENT	ABSENT	ABSENT	ABSENT	ABSENT	yes	ABSENT	ABSENT	ABSENT	ABSENT	ABSENT	ABSENT	ABSENT	ABSENT	ABSENT	ABSENT	ABSENT	ABSENT	ABSENT	ABSENT	ABSENT	ABSENT	ABSENT	ABSENT
1	935867	Proteobacteria	Gammaproteobacteria	Pseudomonadales	Pseudomonadaceae	Pseudomonas	Pseudomonas thermotolerans	Pseudomonas thermotolerans J53		ABSENT	ABSENT	ABSENT	ABSENT	ABSENT	ABSENT	ABSENT	ABSENT	ABSENT	yes	ABSENT	ABSENT	ABSENT	ABSENT	ABSENT	ABSENT	ABSENT	ABSENT	ABSENT	ABSENT	ABSENT	ABSENT	ABSENT	ABSENT	ABSENT	ABSENT
1	935851	Proteobacteria	Gammaproteobacteria	Xanthomonadales	Xanthomonadaceae	Pseudoxanthomonas	Pseudoxanthomonas sp. J31	Pseudoxanthomonas sp. J31_u_t		ABSENT	ABSENT	ABSENT	ABSENT	ABSENT	ABSENT	ABSENT	ABSENT	ABSENT	yes	ABSENT	ABSENT	ABSENT	ABSENT	ABSENT	ABSENT	ABSENT	ABSENT	ABSENT	ABSENT	ABSENT	ABSENT	ABSENT	ABSENT	ABSENT	ABSENT
1	935852	Proteobacteria	Gammaproteobacteria	Xanthomonadales	Xanthomonadaceae	Pseudoxanthomonas	Pseudoxanthomonas sp. J35	Pseudoxanthomonas sp. J35_u_t		ABSENT	yes	ABSENT	ABSENT	ABSENT	ABSENT	ABSENT	ABSENT	ABSENT	ABSENT	ABSENT	ABSENT	ABSENT	ABSENT	ABSENT	ABSENT	ABSENT	ABSENT	ABSENT	ABSENT	ABSENT	ABSENT	ABSENT	ABSENT	ABSENT	ABSENT
1	48736	Proteobacteria	Betaproteobacteria	Burkholderiales	Burkholderiaceae	Ralstonia	Ralstonia_u_s	Ralstonia_u_t		ABSENT	ABSENT	ABSENT	ABSENT	ABSENT	ABSENT	ABSENT	ABSENT	ABSENT	ABSENT	ABSENT	ABSENT	ABSENT	yes	ABSENT	ABSENT	ABSENT	ABSENT	ABSENT	ABSENT	ABSENT	ABSENT	ABSENT	ABSENT	ABSENT	ABSENT
1	1235457	Proteobacteria	Betaproteobacteria	Burkholderiales	Burkholderiaceae	Ralstonia	Ralstonia sp. AU12-08	Ralstonia sp. AU12-08_u_t		ABSENT	ABSENT	ABSENT	ABSENT	ABSENT	ABSENT	ABSENT	ABSENT	ABSENT	ABSENT	ABSENT	ABSENT	ABSENT	ABSENT	ABSENT	ABSENT	ABSENT	ABSENT	ABSENT	ABSENT	ABSENT	ABSENT	ABSENT	yes	ABSENT	ABSENT
1	31993	Proteobacteria	Alphaproteobacteria	Rhizobiales	Methylocystaceae	Methylocystaceae_u_g	Methylocystaceae_u_s	Methylocystaceae_u_t		ABSENT	ABSENT	ABSENT	ABSENT	ABSENT	ABSENT	ABSENT	ABSENT	ABSENT	ABSENT	ABSENT	ABSENT	ABSENT	ABSENT	ABSENT	ABSENT	ABSENT	ABSENT	ABSENT	ABSENT	ABSENT	ABSENT	ABSENT	yes	ABSENT	ABSENT
1	1229491	Proteobacteria	Alphaproteobacteria	Rhizobiales	Bradyrhizobiaceae	Bradyrhizobium	Bradyrhizobium lupini	Bradyrhizobium lupini HPC(L)		ABSENT	ABSENT	ABSENT	ABSENT	ABSENT	ABSENT	ABSENT	ABSENT	ABSENT	ABSENT	yes	ABSENT	ABSENT	ABSENT	ABSENT	ABSENT	ABSENT	ABSENT	ABSENT	ABSENT	ABSENT	ABSENT	ABSENT	ABSENT	ABSENT	ABSENT
1	1061	Proteobacteria	Alphaproteobacteria	Rhodobacterales	Rhodobacteraceae	Rhodobacter	Rhodobacter capsulatus	Rhodobacter capsulatus		ABSENT	ABSENT	ABSENT	ABSENT	ABSENT	ABSENT	ABSENT	ABSENT	ABSENT	ABSENT	ABSENT	ABSENT	ABSENT	ABSENT	ABSENT	ABSENT	yes	ABSENT	ABSENT	ABSENT	ABSENT	ABSENT	ABSENT	ABSENT	ABSENT	ABSENT
1	1060	Proteobacteria	Alphaproteobacteria	Rhodobacterales	Rhodobacteraceae	Rhodobacter	Rhodobacter_u_s	Rhodobacter_u_t		ABSENT	ABSENT	ABSENT	ABSENT	ABSENT	ABSENT	ABSENT	ABSENT	ABSENT	ABSENT	ABSENT	ABSENT	ABSENT	ABSENT	ABSENT	ABSENT	ABSENT	ABSENT	ABSENT	ABSENT	ABSENT	ABSENT	ABSENT	yes	ABSENT	ABSENT
1	1443891	Actinobacteria	Actinobacteria	Corynebacteriales	Nocardiaceae	Rhodococcus	Rhodococcus fascians	Rhodococcus fascians 05-339-1		ABSENT	ABSENT	ABSENT	ABSENT	ABSENT	ABSENT	ABSENT	ABSENT	ABSENT	ABSENT	ABSENT	ABSENT	ABSENT	ABSENT	ABSENT	ABSENT	ABSENT	ABSENT	ABSENT	ABSENT	ABSENT	ABSENT	ABSENT	ABSENT	ABSENT	yes
1	1587522	Actinobacteria	Actinobacteria	Corynebacteriales	Nocardiaceae	Rhodococcus	Rhodococcus sp. MEB064	Rhodococcus sp. MEB064_u_t		ABSENT	ABSENT	ABSENT	ABSENT	ABSENT	ABSENT	ABSENT	ABSENT	ABSENT	ABSENT	ABSENT	ABSENT	ABSENT	ABSENT	ABSENT	ABSENT	ABSENT	ABSENT	ABSENT	ABSENT	ABSENT	ABSENT	ABSENT	yes	ABSENT	ABSENT
1	374846	Actinobacteria	Actinobacteria	Corynebacteriales	Nocardiaceae	Rhodococcus	Rhodococcus sp. R04	Rhodococcus sp. R04_u_t		ABSENT	ABSENT	ABSENT	ABSENT	ABSENT	ABSENT	ABSENT	ABSENT	ABSENT	ABSENT	ABSENT	ABSENT	ABSENT	ABSENT	ABSENT	ABSENT	ABSENT	ABSENT	ABSENT	ABSENT	yes	ABSENT	ABSENT	ABSENT	ABSENT	ABSENT
1	1421013	Proteobacteria	Alphaproteobacteria	Rhizobiales	Bradyrhizobiaceae	Rhodopseudomonas	Rhodopseudomonas palustris	Rhodopseudomonas palustris JSC-3b		ABSENT	ABSENT	ABSENT	yes	ABSENT	ABSENT	ABSENT	ABSENT	ABSENT	ABSENT	ABSENT	ABSENT	ABSENT	ABSENT	ABSENT	ABSENT	ABSENT	ABSENT	ABSENT	ABSENT	ABSENT	ABSENT	ABSENT	ABSENT	ABSENT	ABSENT
1	33990	Proteobacteria	Alphaproteobacteria	Rickettsiales	Rickettsiaceae	Rickettsia	Rickettsia bellii	Rickettsia bellii		ABSENT	ABSENT	yes	ABSENT	ABSENT	ABSENT	ABSENT	ABSENT	ABSENT	ABSENT	ABSENT	ABSENT	ABSENT	ABSENT	ABSENT	ABSENT	ABSENT	ABSENT	ABSENT	ABSENT	ABSENT	ABSENT	ABSENT	ABSENT	ABSENT	ABSENT
1	336407	Proteobacteria	Alphaproteobacteria	Rickettsiales	Rickettsiaceae	Rickettsia	Rickettsia bellii	Rickettsia bellii RML369-C		ABSENT	ABSENT	ABSENT	ABSENT	ABSENT	ABSENT	ABSENT	ABSENT	ABSENT	ABSENT	ABSENT	ABSENT	ABSENT	ABSENT	ABSENT	ABSENT	ABSENT	yes	ABSENT	ABSENT	ABSENT	ABSENT	ABSENT	ABSENT	ABSENT	ABSENT
1	1182263	Proteobacteria	Alphaproteobacteria	Rickettsiales	Rickettsiaceae	Rickettsia	Rickettsia endosymbiont of Bemisia tabaci	Rickettsia sp. MEAM1 (Bemisia tabaci)		ABSENT	ABSENT	ABSENT	ABSENT	ABSENT	ABSENT	ABSENT	ABSENT	ABSENT	ABSENT	ABSENT	ABSENT	ABSENT	ABSENT	ABSENT	ABSENT	ABSENT	yes	ABSENT	ABSENT	ABSENT	ABSENT	ABSENT	ABSENT	ABSENT	ABSENT
1	166486	Firmicutes	Clostridia	Clostridiales	Lachnospiraceae	Roseburia	Roseburia intestinalis	Roseburia intestinalis		ABSENT	ABSENT	ABSENT	ABSENT	ABSENT	ABSENT	ABSENT	ABSENT	ABSENT	yes	ABSENT	ABSENT	ABSENT	ABSENT	ABSENT	ABSENT	ABSENT	ABSENT	ABSENT	ABSENT	ABSENT	ABSENT	ABSENT	ABSENT	ABSENT	ABSENT
1	1123060	Proteobacteria	Alphaproteobacteria	Rhodospirillales	Acetobacteraceae	Roseomonas	Roseomonas aerilata	Roseomonas aerilata DSM 19363		ABSENT	ABSENT	ABSENT	ABSENT	ABSENT	ABSENT	ABSENT	ABSENT	ABSENT	ABSENT	ABSENT	ABSENT	ABSENT	ABSENT	ABSENT	ABSENT	ABSENT	ABSENT	ABSENT	ABSENT	ABSENT	ABSENT	ABSENT	yes	ABSENT	ABSENT
1	2047	Actinobacteria	Actinobacteria	Micrococcales	Micrococcaceae	Rothia	Rothia dentocariosa	Rothia dentocariosa		ABSENT	ABSENT	yes	ABSENT	ABSENT	ABSENT	ABSENT	ABSENT	ABSENT	ABSENT	ABSENT	ABSENT	ABSENT	ABSENT	ABSENT	ABSENT	ABSENT	ABSENT	ABSENT	ABSENT	ABSENT	ABSENT	ABSENT	ABSENT	ABSENT	ABSENT
1	762948	Actinobacteria	Actinobacteria	Micrococcales	Micrococcaceae	Rothia	Rothia dentocariosa	Rothia dentocariosa ATCC 17931		ABSENT	ABSENT	ABSENT	yes	ABSENT	ABSENT	ABSENT	ABSENT	ABSENT	ABSENT	ABSENT	ABSENT	ABSENT	ABSENT	ABSENT	ABSENT	ABSENT	ABSENT	ABSENT	ABSENT	ABSENT	ABSENT	ABSENT	ABSENT	ABSENT	ABSENT
1	442562	Proteobacteria	Alphaproteobacteria	Rhodobacterales	Rhodobacteraceae	Rubellimicrobium	Rubellimicrobium mesophilum	Rubellimicrobium mesophilum DSM 19309		ABSENT	ABSENT	ABSENT	ABSENT	ABSENT	ABSENT	ABSENT	ABSENT	ABSENT	ABSENT	ABSENT	ABSENT	ABSENT	ABSENT	ABSENT	ABSENT	ABSENT	ABSENT	ABSENT	ABSENT	ABSENT	ABSENT	ABSENT	yes	ABSENT	ABSENT
1	552398	Firmicutes	Clostridia	Clostridiales	Ruminococcaceae	Ruminococcaceae_u_g	Ruminococcaceae bacterium D16	Ruminococcaceae bacterium D16_u_t		ABSENT	ABSENT	ABSENT	ABSENT	ABSENT	ABSENT	ABSENT	ABSENT	ABSENT	ABSENT	yes	ABSENT	ABSENT	ABSENT	ABSENT	ABSENT	ABSENT	ABSENT	ABSENT	ABSENT	ABSENT	ABSENT	ABSENT	ABSENT	ABSENT	ABSENT
1	46228	Firmicutes	Clostridia	Clostridiales	Ruminococcaceae	Ruminococcus	Ruminococcus lactaris	Ruminococcus lactaris		ABSENT	ABSENT	ABSENT	ABSENT	ABSENT	ABSENT	ABSENT	ABSENT	ABSENT	ABSENT	yes	ABSENT	ABSENT	ABSENT	ABSENT	ABSENT	ABSENT	ABSENT	ABSENT	ABSENT	ABSENT	ABSENT	ABSENT	ABSENT	ABSENT	ABSENT
1	657314	Firmicutes	Clostridia	Clostridiales	Lachnospiraceae	Blautia	Blautia obeum	Blautia obeum A2-162		ABSENT	ABSENT	ABSENT	ABSENT	ABSENT	ABSENT	ABSENT	ABSENT	ABSENT	ABSENT	yes	ABSENT	ABSENT	ABSENT	ABSENT	ABSENT	ABSENT	ABSENT	ABSENT	ABSENT	ABSENT	ABSENT	ABSENT	ABSENT	ABSENT	ABSENT
1	1851	Actinobacteria	Actinobacteria	Pseudonocardiales	Pseudonocardiaceae	Saccharomonospora	Saccharomonospora_u_s	Saccharomonospora_u_t		ABSENT	ABSENT	ABSENT	ABSENT	ABSENT	ABSENT	ABSENT	ABSENT	ABSENT	ABSENT	ABSENT	ABSENT	ABSENT	ABSENT	ABSENT	ABSENT	ABSENT	ABSENT	ABSENT	ABSENT	yes	ABSENT	ABSENT	ABSENT	ABSENT	ABSENT
1	168694	Actinobacteria	Actinobacteria	Micromonosporales	Micromonosporaceae	Salinispora	Salinispora_u_s	Salinispora_u_t		ABSENT	ABSENT	ABSENT	ABSENT	ABSENT	ABSENT	ABSENT	ABSENT	ABSENT	ABSENT	ABSENT	ABSENT	ABSENT	ABSENT	ABSENT	ABSENT	ABSENT	ABSENT	ABSENT	ABSENT	yes	ABSENT	ABSENT	ABSENT	ABSENT	ABSENT
1	857290	Actinobacteria	Actinobacteria	Bifidobacteriales	Bifidobacteriaceae	Scardovia	Scardovia wiggsiae	Scardovia wiggsiae F0424		ABSENT	ABSENT	ABSENT	ABSENT	ABSENT	ABSENT	ABSENT	ABSENT	ABSENT	ABSENT	ABSENT	yes	ABSENT	ABSENT	ABSENT	ABSENT	ABSENT	ABSENT	ABSENT	ABSENT	ABSENT	ABSENT	ABSENT	ABSENT	ABSENT	ABSENT
1	1245923	Cyanobacteria	Cyanobacteria_u_c	Nostocales	Scytonemataceae	Scytonema	Scytonema millei	Scytonema millei VB511283		ABSENT	ABSENT	ABSENT	ABSENT	ABSENT	ABSENT	ABSENT	ABSENT	ABSENT	ABSENT	ABSENT	ABSENT	ABSENT	ABSENT	ABSENT	ABSENT	ABSENT	yes	ABSENT	ABSENT	ABSENT	ABSENT	ABSENT	ABSENT	ABSENT	ABSENT
1	1612198	Bacteroidetes	Chitinophagia	Chitinophagales	Chitinophagaceae	Asinibacterium	Asinibacterium_u_s	Asinibacterium_u_t		ABSENT	ABSENT	ABSENT	ABSENT	ABSENT	ABSENT	ABSENT	ABSENT	ABSENT	ABSENT	ABSENT	yes	ABSENT	ABSENT	ABSENT	ABSENT	ABSENT	ABSENT	ABSENT	ABSENT	ABSENT	ABSENT	ABSENT	ABSENT	ABSENT	ABSENT
1	1076522	Bacteroidetes	Chitinophagia	Chitinophagales	Chitinophagaceae	Asinibacterium	Asinibacterium sp. OR43	Asinibacterium sp. OR43_u_t		ABSENT	ABSENT	ABSENT	ABSENT	ABSENT	ABSENT	ABSENT	ABSENT	ABSENT	yes	ABSENT	ABSENT	ABSENT	ABSENT	ABSENT	ABSENT	ABSENT	ABSENT	ABSENT	ABSENT	ABSENT	ABSENT	ABSENT	ABSENT	ABSENT	ABSENT
1	671224	Firmicutes	Negativicutes	Selenomonadales	Selenomonadaceae	Selenomonas	Selenomonas artemidis	Selenomonas artemidis		ABSENT	ABSENT	ABSENT	ABSENT	ABSENT	ABSENT	ABSENT	ABSENT	ABSENT	ABSENT	ABSENT	ABSENT	ABSENT	ABSENT	ABSENT	ABSENT	ABSENT	yes	ABSENT	ABSENT	ABSENT	ABSENT	ABSENT	ABSENT	ABSENT	ABSENT
1	585503	Firmicutes	Negativicutes	Selenomonadales	Selenomonadaceae	Selenomonas	Selenomonas noxia	Selenomonas noxia ATCC 43541		ABSENT	ABSENT	ABSENT	ABSENT	ABSENT	ABSENT	ABSENT	ABSENT	ABSENT	ABSENT	ABSENT	yes	ABSENT	ABSENT	ABSENT	ABSENT	ABSENT	ABSENT	ABSENT	ABSENT	ABSENT	ABSENT	ABSENT	ABSENT	ABSENT	ABSENT
1	702437	Firmicutes	Negativicutes	Selenomonadales	Selenomonadaceae	Selenomonas	Selenomonas noxia	Selenomonas noxia F0398		ABSENT	ABSENT	ABSENT	ABSENT	ABSENT	ABSENT	ABSENT	ABSENT	ABSENT	ABSENT	ABSENT	ABSENT	ABSENT	ABSENT	yes	ABSENT	ABSENT	ABSENT	ABSENT	ABSENT	ABSENT	ABSENT	ABSENT	ABSENT	ABSENT	ABSENT
1	1321786	Firmicutes	Negativicutes	Selenomonadales	Selenomonadaceae	Selenomonas	Selenomonas sp. oral taxon 892	Selenomonas sp. oral taxon 892 str. F0426		ABSENT	ABSENT	ABSENT	ABSENT	ABSENT	ABSENT	yes	ABSENT	ABSENT	ABSENT	ABSENT	ABSENT	ABSENT	ABSENT	ABSENT	ABSENT	ABSENT	ABSENT	ABSENT	ABSENT	ABSENT	ABSENT	ABSENT	ABSENT	ABSENT	ABSENT
1	177971	Firmicutes	Clostridia	Clostridiales	Lachnospiraceae	Shuttleworthia	Shuttleworthia_u_s	Shuttleworthia_u_t		ABSENT	ABSENT	ABSENT	yes	ABSENT	ABSENT	ABSENT	ABSENT	ABSENT	ABSENT	ABSENT	ABSENT	ABSENT	ABSENT	ABSENT	ABSENT	ABSENT	ABSENT	ABSENT	ABSENT	ABSENT	ABSENT	ABSENT	ABSENT	ABSENT	ABSENT
1	641147	Proteobacteria	Betaproteobacteria	Neisseriales	Neisseriaceae	Simonsiella	Simonsiella muelleri	Simonsiella muelleri ATCC 29453		ABSENT	ABSENT	ABSENT	ABSENT	ABSENT	ABSENT	ABSENT	ABSENT	ABSENT	ABSENT	ABSENT	yes	ABSENT	ABSENT	ABSENT	ABSENT	ABSENT	ABSENT	ABSENT	ABSENT	ABSENT	ABSENT	ABSENT	ABSENT	ABSENT	ABSENT
1	1385369	Proteobacteria	Alphaproteobacteria	Rhodospirillales	Rhodospirillaceae	Skermanella	Skermanella stibiiresistens	Skermanella stibiiresistens SB22		ABSENT	ABSENT	ABSENT	ABSENT	ABSENT	ABSENT	ABSENT	ABSENT	ABSENT	ABSENT	ABSENT	ABSENT	ABSENT	ABSENT	ABSENT	ABSENT	ABSENT	yes	ABSENT	ABSENT	ABSENT	ABSENT	ABSENT	ABSENT	ABSENT	ABSENT
1	525373	Bacteroidetes	Sphingobacteriia	Sphingobacteriales	Sphingobacteriaceae	Sphingobacterium	Sphingobacterium spiritivorum	Sphingobacterium spiritivorum ATCC 33861		ABSENT	ABSENT	ABSENT	yes	ABSENT	ABSENT	ABSENT	ABSENT	ABSENT	ABSENT	ABSENT	ABSENT	ABSENT	ABSENT	ABSENT	ABSENT	ABSENT	ABSENT	ABSENT	ABSENT	ABSENT	ABSENT	ABSENT	ABSENT	ABSENT	ABSENT
1	165695	Proteobacteria	Alphaproteobacteria	Sphingomonadales	Sphingomonadaceae	Sphingobium	Sphingobium_u_s	Sphingobium_u_t		ABSENT	ABSENT	ABSENT	ABSENT	ABSENT	ABSENT	ABSENT	ABSENT	ABSENT	ABSENT	ABSENT	ABSENT	ABSENT	yes	ABSENT	ABSENT	ABSENT	ABSENT	ABSENT	ABSENT	ABSENT	ABSENT	ABSENT	ABSENT	ABSENT	ABSENT
1	46429	Proteobacteria	Alphaproteobacteria	Sphingomonadales	Sphingomonadaceae	Sphingobium	Sphingobium chlorophenolicum	Sphingobium chlorophenolicum		ABSENT	ABSENT	ABSENT	ABSENT	ABSENT	ABSENT	ABSENT	ABSENT	ABSENT	ABSENT	ABSENT	ABSENT	ABSENT	ABSENT	ABSENT	ABSENT	ABSENT	ABSENT	ABSENT	ABSENT	ABSENT	ABSENT	ABSENT	yes	ABSENT	ABSENT
1	1123269	Proteobacteria	Alphaproteobacteria	Sphingomonadales	Sphingomonadaceae	Sphingomonas	Sphingomonas sanxanigenens	Sphingomonas sanxanigenens DSM 19645 = NX02		ABSENT	ABSENT	ABSENT	ABSENT	ABSENT	ABSENT	ABSENT	ABSENT	ABSENT	ABSENT	ABSENT	ABSENT	ABSENT	ABSENT	ABSENT	ABSENT	ABSENT	yes	ABSENT	ABSENT	ABSENT	ABSENT	ABSENT	ABSENT	ABSENT	ABSENT
1	1379700	Proteobacteria	Alphaproteobacteria	Sphingomonadales	Sphingomonadaceae	Sphingomonas	Sphingomonas sp. STIS6.2	Sphingomonas sp. STIS6.2_u_t		ABSENT	ABSENT	ABSENT	ABSENT	ABSENT	ABSENT	ABSENT	ABSENT	ABSENT	ABSENT	ABSENT	ABSENT	ABSENT	ABSENT	ABSENT	ABSENT	ABSENT	ABSENT	ABSENT	ABSENT	ABSENT	yes	ABSENT	ABSENT	ABSENT	ABSENT
1	107	Bacteroidetes	Cytophagia	Cytophagales	Cytophagaceae	Spirosoma	Spirosoma_u_s	Spirosoma_u_t		ABSENT	ABSENT	ABSENT	ABSENT	ABSENT	ABSENT	ABSENT	ABSENT	ABSENT	ABSENT	ABSENT	ABSENT	ABSENT	ABSENT	ABSENT	ABSENT	ABSENT	ABSENT	ABSENT	ABSENT	ABSENT	ABSENT	ABSENT	yes	ABSENT	ABSENT
1	1388528	Firmicutes	Bacilli	Bacillales	Staphylococcaceae	Staphylococcus	Staphylococcus aureus	Staphylococcus aureus M0443		ABSENT	ABSENT	ABSENT	ABSENT	ABSENT	ABSENT	ABSENT	ABSENT	ABSENT	ABSENT	ABSENT	ABSENT	ABSENT	ABSENT	ABSENT	ABSENT	ABSENT	ABSENT	ABSENT	ABSENT	yes	ABSENT	ABSENT	ABSENT	ABSENT	ABSENT
1	1296619	Firmicutes	Bacilli	Bacillales	Staphylococcaceae	Staphylococcus	Staphylococcus capitis	Staphylococcus capitis CR01		ABSENT	ABSENT	ABSENT	ABSENT	ABSENT	ABSENT	ABSENT	ABSENT	ABSENT	ABSENT	ABSENT	ABSENT	ABSENT	ABSENT	ABSENT	ABSENT	ABSENT	ABSENT	ABSENT	yes	ABSENT	ABSENT	ABSENT	ABSENT	ABSENT	ABSENT
1	1458470	Firmicutes	Bacilli	Bacillales	Staphylococcaceae	Staphylococcus	Staphylococcus epidermidis	Staphylococcus epidermidis AG42		yes	ABSENT	ABSENT	ABSENT	ABSENT	ABSENT	ABSENT	ABSENT	ABSENT	ABSENT	ABSENT	ABSENT	ABSENT	ABSENT	ABSENT	ABSENT	ABSENT	ABSENT	ABSENT	ABSENT	ABSENT	ABSENT	ABSENT	ABSENT	ABSENT	ABSENT
1	1220510	Firmicutes	Bacilli	Bacillales	Staphylococcaceae	Staphylococcus	Staphylococcus epidermidis	Staphylococcus epidermidis AU12-03		ABSENT	ABSENT	ABSENT	ABSENT	ABSENT	yes	ABSENT	ABSENT	ABSENT	ABSENT	ABSENT	ABSENT	ABSENT	ABSENT	ABSENT	ABSENT	ABSENT	ABSENT	ABSENT	ABSENT	ABSENT	ABSENT	ABSENT	ABSENT	ABSENT	ABSENT
1	904791	Firmicutes	Bacilli	Bacillales	Staphylococcaceae	Staphylococcus	Staphylococcus epidermidis	Staphylococcus epidermidis IS-K		ABSENT	ABSENT	ABSENT	ABSENT	ABSENT	ABSENT	ABSENT	yes	ABSENT	ABSENT	ABSENT	ABSENT	ABSENT	ABSENT	ABSENT	ABSENT	ABSENT	ABSENT	ABSENT	ABSENT	ABSENT	ABSENT	ABSENT	ABSENT	ABSENT	ABSENT
1	979219	Firmicutes	Bacilli	Bacillales	Staphylococcaceae	Staphylococcus	Staphylococcus epidermidis	Staphylococcus epidermidis NIHLM001		ABSENT	ABSENT	ABSENT	ABSENT	ABSENT	ABSENT	ABSENT	ABSENT	ABSENT	ABSENT	ABSENT	ABSENT	ABSENT	ABSENT	ABSENT	ABSENT	ABSENT	yes	ABSENT	ABSENT	ABSENT	ABSENT	ABSENT	ABSENT	ABSENT	ABSENT
1	979218	Firmicutes	Bacilli	Bacillales	Staphylococcaceae	Staphylococcus	Staphylococcus epidermidis	Staphylococcus epidermidis NIHLM003		ABSENT	ABSENT	ABSENT	ABSENT	ABSENT	ABSENT	ABSENT	ABSENT	ABSENT	ABSENT	ABSENT	ABSENT	ABSENT	ABSENT	ABSENT	ABSENT	ABSENT	ABSENT	yes	ABSENT	ABSENT	ABSENT	ABSENT	ABSENT	ABSENT	ABSENT
1	979201	Firmicutes	Bacilli	Bacillales	Staphylococcaceae	Staphylococcus	Staphylococcus epidermidis	Staphylococcus epidermidis NIHLM087		ABSENT	ABSENT	ABSENT	ABSENT	ABSENT	ABSENT	ABSENT	ABSENT	ABSENT	ABSENT	ABSENT	ABSENT	ABSENT	ABSENT	ABSENT	ABSENT	ABSENT	ABSENT	ABSENT	ABSENT	ABSENT	ABSENT	yes	ABSENT	ABSENT	ABSENT
1	1344992	Firmicutes	Bacilli	Bacillales	Staphylococcaceae	Staphylococcus	Staphylococcus epidermidis	Staphylococcus epidermidis Scl25		ABSENT	ABSENT	ABSENT	ABSENT	ABSENT	ABSENT	ABSENT	ABSENT	ABSENT	ABSENT	ABSENT	ABSENT	ABSENT	ABSENT	ABSENT	ABSENT	ABSENT	ABSENT	ABSENT	ABSENT	ABSENT	yes	ABSENT	ABSENT	ABSENT	ABSENT
1	904331	Firmicutes	Bacilli	Bacillales	Staphylococcaceae	Staphylococcus	Staphylococcus epidermidis	Staphylococcus epidermidis VCU111		ABSENT	ABSENT	ABSENT	ABSENT	ABSENT	ABSENT	ABSENT	ABSENT	ABSENT	ABSENT	ABSENT	ABSENT	ABSENT	yes	ABSENT	ABSENT	ABSENT	ABSENT	ABSENT	ABSENT	ABSENT	ABSENT	ABSENT	ABSENT	ABSENT	ABSENT
1	904337	Firmicutes	Bacilli	Bacillales	Staphylococcaceae	Staphylococcus	Staphylococcus epidermidis	Staphylococcus epidermidis VCU120		ABSENT	ABSENT	yes	ABSENT	ABSENT	ABSENT	ABSENT	ABSENT	ABSENT	ABSENT	ABSENT	ABSENT	ABSENT	ABSENT	ABSENT	ABSENT	ABSENT	ABSENT	ABSENT	ABSENT	ABSENT	ABSENT	ABSENT	ABSENT	ABSENT	ABSENT
1	1290	Firmicutes	Bacilli	Bacillales	Staphylococcaceae	Staphylococcus	Staphylococcus hominis	Staphylococcus hominis		ABSENT	ABSENT	ABSENT	ABSENT	ABSENT	ABSENT	ABSENT	ABSENT	ABSENT	ABSENT	ABSENT	ABSENT	ABSENT	ABSENT	ABSENT	ABSENT	ABSENT	ABSENT	ABSENT	yes	ABSENT	ABSENT	ABSENT	ABSENT	ABSENT	ABSENT
1	698737	Firmicutes	Bacilli	Bacillales	Staphylococcaceae	Staphylococcus	Staphylococcus lugdunensis	Staphylococcus lugdunensis HKU09-01		ABSENT	ABSENT	ABSENT	yes	ABSENT	ABSENT	ABSENT	ABSENT	ABSENT	ABSENT	ABSENT	ABSENT	ABSENT	ABSENT	ABSENT	ABSENT	ABSENT	ABSENT	ABSENT	ABSENT	ABSENT	ABSENT	ABSENT	ABSENT	ABSENT	ABSENT
1	904314	Firmicutes	Bacilli	Bacillales	Staphylococcaceae	Staphylococcus	Staphylococcus pettenkoferi	Staphylococcus pettenkoferi VCU012		ABSENT	ABSENT	ABSENT	ABSENT	ABSENT	ABSENT	ABSENT	ABSENT	ABSENT	ABSENT	ABSENT	ABSENT	ABSENT	ABSENT	ABSENT	ABSENT	ABSENT	ABSENT	yes	ABSENT	ABSENT	ABSENT	ABSENT	ABSENT	ABSENT	ABSENT
1	937773	Firmicutes	Bacilli	Bacillales	Staphylococcaceae	Staphylococcus	Staphylococcus pseudintermedius	Staphylococcus pseudintermedius HKU10-03		ABSENT	ABSENT	ABSENT	ABSENT	ABSENT	ABSENT	ABSENT	ABSENT	ABSENT	ABSENT	ABSENT	ABSENT	ABSENT	ABSENT	ABSENT	ABSENT	yes	ABSENT	ABSENT	ABSENT	ABSENT	ABSENT	ABSENT	ABSENT	ABSENT	ABSENT
1	883166	Firmicutes	Bacilli	Bacillales	Staphylococcaceae	Staphylococcus	Staphylococcus simulans	Staphylococcus simulans ACS-120-V-Sch1		ABSENT	ABSENT	ABSENT	ABSENT	ABSENT	ABSENT	ABSENT	ABSENT	yes	ABSENT	ABSENT	ABSENT	ABSENT	ABSENT	ABSENT	ABSENT	ABSENT	ABSENT	ABSENT	ABSENT	ABSENT	ABSENT	ABSENT	ABSENT	ABSENT	ABSENT
1	1472720	Firmicutes	Bacilli	Bacillales	Staphylococcaceae	Staphylococcus	Staphylococcus sp. TE8	Staphylococcus sp. TE8_u_t		ABSENT	ABSENT	ABSENT	ABSENT	ABSENT	ABSENT	ABSENT	ABSENT	ABSENT	ABSENT	ABSENT	ABSENT	ABSENT	ABSENT	ABSENT	ABSENT	ABSENT	ABSENT	ABSENT	ABSENT	yes	ABSENT	ABSENT	ABSENT	ABSENT	ABSENT
1	1380374	Firmicutes	Bacilli	Bacillales	Staphylococcaceae	Staphylococcus	Staphylococcus sp. URHA0057	Staphylococcus sp. URHA0057_u_t		ABSENT	ABSENT	ABSENT	ABSENT	ABSENT	ABSENT	ABSENT	ABSENT	ABSENT	ABSENT	ABSENT	ABSENT	ABSENT	ABSENT	ABSENT	ABSENT	ABSENT	yes	ABSENT	ABSENT	ABSENT	ABSENT	ABSENT	ABSENT	ABSENT	ABSENT
1	1163399	Proteobacteria	Gammaproteobacteria	Xanthomonadales	Xanthomonadaceae	Stenotrophomonas	Stenotrophomonas maltophilia	Stenotrophomonas maltophilia D457		ABSENT	ABSENT	ABSENT	ABSENT	yes	ABSENT	ABSENT	ABSENT	ABSENT	ABSENT	ABSENT	ABSENT	ABSENT	ABSENT	ABSENT	ABSENT	ABSENT	ABSENT	ABSENT	ABSENT	ABSENT	ABSENT	ABSENT	ABSENT	ABSENT	ABSENT
1	868597	Proteobacteria	Gammaproteobacteria	Xanthomonadales	Xanthomonadaceae	Stenotrophomonas	Stenotrophomonas maltophilia	Stenotrophomonas maltophilia JV3		ABSENT	ABSENT	ABSENT	ABSENT	ABSENT	ABSENT	ABSENT	ABSENT	ABSENT	ABSENT	ABSENT	ABSENT	ABSENT	ABSENT	ABSENT	ABSENT	ABSENT	ABSENT	ABSENT	ABSENT	ABSENT	yes	ABSENT	ABSENT	ABSENT	ABSENT
1	522373	Proteobacteria	Gammaproteobacteria	Xanthomonadales	Xanthomonadaceae	Stenotrophomonas	Stenotrophomonas maltophilia	Stenotrophomonas maltophilia K279a		ABSENT	ABSENT	ABSENT	ABSENT	ABSENT	yes	ABSENT	ABSENT	ABSENT	ABSENT	ABSENT	ABSENT	ABSENT	ABSENT	ABSENT	ABSENT	ABSENT	ABSENT	ABSENT	ABSENT	ABSENT	ABSENT	ABSENT	ABSENT	ABSENT	ABSENT
1	1095923	Proteobacteria	Gammaproteobacteria	Xanthomonadales	Xanthomonadaceae	Stenotrophomonas	Stenotrophomonas maltophilia	Stenotrophomonas maltophilia RR-10		ABSENT	ABSENT	ABSENT	ABSENT	ABSENT	ABSENT	ABSENT	yes	ABSENT	ABSENT	ABSENT	ABSENT	ABSENT	ABSENT	ABSENT	ABSENT	ABSENT	ABSENT	ABSENT	ABSENT	ABSENT	ABSENT	ABSENT	ABSENT	ABSENT	ABSENT
1	1210005	Proteobacteria	Gammaproteobacteria	Xanthomonadales	Xanthomonadaceae	Stenotrophomonas	Stenotrophomonas maltophilia	Stenotrophomonas maltophilia S028		ABSENT	ABSENT	ABSENT	ABSENT	ABSENT	ABSENT	ABSENT	ABSENT	ABSENT	yes	ABSENT	ABSENT	ABSENT	ABSENT	ABSENT	ABSENT	ABSENT	ABSENT	ABSENT	ABSENT	ABSENT	ABSENT	ABSENT	ABSENT	ABSENT	ABSENT
1	1427375	Proteobacteria	Gammaproteobacteria	Xanthomonadales	Xanthomonadaceae	Stenotrophomonas	Stenotrophomonas maltophilia	Stenotrophomonas maltophilia WJ66		ABSENT	ABSENT	ABSENT	yes	ABSENT	ABSENT	ABSENT	ABSENT	ABSENT	ABSENT	ABSENT	ABSENT	ABSENT	ABSENT	ABSENT	ABSENT	ABSENT	ABSENT	ABSENT	ABSENT	ABSENT	ABSENT	ABSENT	ABSENT	ABSENT	ABSENT
1	1347913	Proteobacteria	Gammaproteobacteria	Xanthomonadales	Xanthomonadaceae	Stenotrophomonas	Stenotrophomonas maltophilia	Stenotrophomonas maltophilia stmalt0435		yes	ABSENT	ABSENT	ABSENT	ABSENT	ABSENT	ABSENT	ABSENT	ABSENT	ABSENT	ABSENT	ABSENT	ABSENT	ABSENT	ABSENT	ABSENT	ABSENT	ABSENT	ABSENT	ABSENT	ABSENT	ABSENT	ABSENT	ABSENT	ABSENT	ABSENT
1	796942	Firmicutes	Clostridia	Clostridiales	Lachnospiraceae	Stomatobaculum	Stomatobaculum longum	Stomatobaculum longum		ABSENT	ABSENT	ABSENT	ABSENT	ABSENT	ABSENT	ABSENT	ABSENT	ABSENT	ABSENT	ABSENT	ABSENT	ABSENT	ABSENT	ABSENT	ABSENT	ABSENT	ABSENT	ABSENT	ABSENT	ABSENT	ABSENT	yes	ABSENT	ABSENT	ABSENT
1	862970	Firmicutes	Bacilli	Lactobacillales	Streptococcaceae	Streptococcus	Streptococcus anginosus	Streptococcus anginosus C1051		ABSENT	ABSENT	ABSENT	ABSENT	ABSENT	ABSENT	ABSENT	ABSENT	ABSENT	ABSENT	ABSENT	yes	ABSENT	ABSENT	ABSENT	ABSENT	ABSENT	ABSENT	ABSENT	ABSENT	ABSENT	ABSENT	ABSENT	ABSENT	ABSENT	ABSENT
1	1297857	Firmicutes	Bacilli	Lactobacillales	Streptococcaceae	Streptococcus	Streptococcus oralis	Streptococcus oralis subsp. dentisani 7747		ABSENT	ABSENT	ABSENT	ABSENT	ABSENT	ABSENT	ABSENT	ABSENT	ABSENT	ABSENT	ABSENT	yes	ABSENT	ABSENT	ABSENT	ABSENT	ABSENT	ABSENT	ABSENT	ABSENT	ABSENT	ABSENT	ABSENT	ABSENT	ABSENT	ABSENT
1	1239793	Firmicutes	Bacilli	Lactobacillales	Streptococcaceae	Streptococcus	Streptococcus mitis	Streptococcus mitis 13/39		ABSENT	ABSENT	ABSENT	ABSENT	ABSENT	ABSENT	ABSENT	ABSENT	ABSENT	ABSENT	ABSENT	ABSENT	ABSENT	yes	ABSENT	ABSENT	ABSENT	ABSENT	ABSENT	ABSENT	ABSENT	ABSENT	ABSENT	ABSENT	ABSENT	ABSENT
1	1340486	Firmicutes	Bacilli	Lactobacillales	Streptococcaceae	Streptococcus	Streptococcus mitis	Streptococcus mitis 29/42		ABSENT	ABSENT	ABSENT	ABSENT	ABSENT	ABSENT	ABSENT	ABSENT	ABSENT	ABSENT	ABSENT	ABSENT	ABSENT	ABSENT	ABSENT	ABSENT	ABSENT	ABSENT	ABSENT	ABSENT	yes	ABSENT	ABSENT	ABSENT	ABSENT	ABSENT
1	1008452	Firmicutes	Bacilli	Lactobacillales	Streptococcaceae	Streptococcus	Streptococcus mitis	Streptococcus mitis SK1073		ABSENT	ABSENT	ABSENT	ABSENT	ABSENT	ABSENT	ABSENT	ABSENT	ABSENT	ABSENT	ABSENT	ABSENT	ABSENT	ABSENT	ABSENT	ABSENT	yes	ABSENT	ABSENT	ABSENT	ABSENT	ABSENT	ABSENT	ABSENT	ABSENT	ABSENT
1	1000588	Firmicutes	Bacilli	Lactobacillales	Streptococcaceae	Streptococcus	Streptococcus mitis	Streptococcus mitis bv. 2 str. SK95		ABSENT	ABSENT	ABSENT	ABSENT	ABSENT	ABSENT	ABSENT	ABSENT	ABSENT	ABSENT	ABSENT	ABSENT	ABSENT	ABSENT	ABSENT	ABSENT	ABSENT	yes	ABSENT	ABSENT	ABSENT	ABSENT	ABSENT	ABSENT	ABSENT	ABSENT
1	857130	Firmicutes	Bacilli	Lactobacillales	Streptococcaceae	Streptococcus	Streptococcus mutans	Streptococcus mutans NFSM1		yes	ABSENT	ABSENT	ABSENT	ABSENT	ABSENT	ABSENT	ABSENT	ABSENT	ABSENT	ABSENT	ABSENT	ABSENT	ABSENT	ABSENT	ABSENT	ABSENT	ABSENT	ABSENT	ABSENT	ABSENT	ABSENT	ABSENT	ABSENT	ABSENT	ABSENT
1	655813	Firmicutes	Bacilli	Lactobacillales	Streptococcaceae	Streptococcus	Streptococcus oralis	Streptococcus oralis ATCC 35037		ABSENT	ABSENT	ABSENT	ABSENT	ABSENT	ABSENT	ABSENT	ABSENT	ABSENT	ABSENT	ABSENT	ABSENT	ABSENT	ABSENT	ABSENT	ABSENT	ABSENT	ABSENT	ABSENT	ABSENT	yes	ABSENT	ABSENT	ABSENT	ABSENT	ABSENT
1	1095739	Firmicutes	Bacilli	Lactobacillales	Streptococcaceae	Streptococcus	Streptococcus oralis	Streptococcus oralis SK10		ABSENT	ABSENT	ABSENT	ABSENT	ABSENT	yes	ABSENT	ABSENT	ABSENT	ABSENT	ABSENT	ABSENT	ABSENT	ABSENT	ABSENT	ABSENT	ABSENT	ABSENT	ABSENT	ABSENT	ABSENT	ABSENT	ABSENT	ABSENT	ABSENT	ABSENT
1	888048	Firmicutes	Bacilli	Lactobacillales	Streptococcaceae	Streptococcus	Streptococcus parasanguinis	Streptococcus parasanguinis ATCC 903		ABSENT	ABSENT	ABSENT	ABSENT	ABSENT	ABSENT	ABSENT	yes	ABSENT	ABSENT	ABSENT	ABSENT	ABSENT	ABSENT	ABSENT	ABSENT	ABSENT	ABSENT	ABSENT	ABSENT	ABSENT	ABSENT	ABSENT	ABSENT	ABSENT	ABSENT
1	1073372	Firmicutes	Bacilli	Lactobacillales	Streptococcaceae	Streptococcus	Streptococcus parasanguinis	Streptococcus parasanguinis CC87K		ABSENT	ABSENT	ABSENT	ABSENT	ABSENT	ABSENT	ABSENT	ABSENT	ABSENT	ABSENT	ABSENT	ABSENT	ABSENT	ABSENT	ABSENT	ABSENT	ABSENT	ABSENT	ABSENT	yes	ABSENT	ABSENT	ABSENT	ABSENT	ABSENT	ABSENT
1	905067	Firmicutes	Bacilli	Lactobacillales	Streptococcaceae	Streptococcus	Streptococcus parasanguinis	Streptococcus parasanguinis F0405		ABSENT	ABSENT	ABSENT	ABSENT	ABSENT	ABSENT	ABSENT	ABSENT	ABSENT	ABSENT	ABSENT	ABSENT	ABSENT	ABSENT	ABSENT	ABSENT	ABSENT	yes	ABSENT	ABSENT	ABSENT	ABSENT	ABSENT	ABSENT	ABSENT	ABSENT
1	1239789	Firmicutes	Bacilli	Lactobacillales	Streptococcaceae	Streptococcus	Streptococcus pneumoniae	Streptococcus pneumoniae 1488		yes	ABSENT	ABSENT	ABSENT	ABSENT	ABSENT	ABSENT	ABSENT	ABSENT	ABSENT	ABSENT	ABSENT	ABSENT	ABSENT	ABSENT	ABSENT	ABSENT	ABSENT	ABSENT	ABSENT	ABSENT	ABSENT	ABSENT	ABSENT	ABSENT	ABSENT
1	1315310	Firmicutes	Bacilli	Lactobacillales	Streptococcaceae	Streptococcus	Streptococcus pneumoniae	Streptococcus pneumoniae MNZ41		ABSENT	ABSENT	ABSENT	ABSENT	ABSENT	ABSENT	ABSENT	ABSENT	ABSENT	ABSENT	ABSENT	ABSENT	ABSENT	ABSENT	ABSENT	ABSENT	yes	ABSENT	ABSENT	ABSENT	ABSENT	ABSENT	ABSENT	ABSENT	ABSENT	ABSENT
1	889205	Firmicutes	Bacilli	Lactobacillales	Streptococcaceae	Streptococcus	Streptococcus pseudopneumoniae	Streptococcus pseudopneumoniae ATCC BAA-960 = CCUG 49455		ABSENT	ABSENT	ABSENT	ABSENT	ABSENT	ABSENT	ABSENT	ABSENT	ABSENT	ABSENT	ABSENT	ABSENT	ABSENT	ABSENT	ABSENT	ABSENT	ABSENT	ABSENT	ABSENT	ABSENT	ABSENT	yes	ABSENT	ABSENT	ABSENT	ABSENT
1	1046629	Firmicutes	Bacilli	Lactobacillales	Streptococcaceae	Streptococcus	Streptococcus salivarius	Streptococcus salivarius 57.I		ABSENT	ABSENT	ABSENT	ABSENT	ABSENT	ABSENT	ABSENT	ABSENT	ABSENT	ABSENT	ABSENT	ABSENT	ABSENT	ABSENT	ABSENT	ABSENT	ABSENT	yes	ABSENT	ABSENT	ABSENT	ABSENT	ABSENT	ABSENT	ABSENT	ABSENT
1	888822	Firmicutes	Bacilli	Lactobacillales	Streptococcaceae	Streptococcus	Streptococcus sanguinis	Streptococcus sanguinis SK1058		ABSENT	ABSENT	ABSENT	ABSENT	ABSENT	ABSENT	ABSENT	ABSENT	ABSENT	ABSENT	ABSENT	ABSENT	ABSENT	ABSENT	ABSENT	ABSENT	ABSENT	ABSENT	ABSENT	ABSENT	ABSENT	ABSENT	ABSENT	yes	ABSENT	ABSENT
1	388919	Firmicutes	Bacilli	Lactobacillales	Streptococcaceae	Streptococcus	Streptococcus sanguinis	Streptococcus sanguinis SK36		ABSENT	ABSENT	ABSENT	ABSENT	ABSENT	ABSENT	ABSENT	ABSENT	ABSENT	ABSENT	ABSENT	ABSENT	ABSENT	ABSENT	ABSENT	ABSENT	ABSENT	yes	ABSENT	ABSENT	ABSENT	ABSENT	ABSENT	ABSENT	ABSENT	ABSENT
1	888817	Firmicutes	Bacilli	Lactobacillales	Streptococcaceae	Streptococcus	Streptococcus sanguinis	Streptococcus sanguinis SK405		ABSENT	ABSENT	ABSENT	ABSENT	ABSENT	ABSENT	ABSENT	ABSENT	ABSENT	yes	ABSENT	ABSENT	ABSENT	ABSENT	ABSENT	ABSENT	ABSENT	ABSENT	ABSENT	ABSENT	ABSENT	ABSENT	ABSENT	ABSENT	ABSENT	ABSENT
1	469609	Firmicutes	Bacilli	Lactobacillales	Streptococcaceae	Streptococcus	Streptococcus sp. 2_1_36FAA	Streptococcus sp. 2_1_36FAA_u_t		ABSENT	ABSENT	ABSENT	ABSENT	ABSENT	ABSENT	ABSENT	ABSENT	ABSENT	ABSENT	yes	ABSENT	ABSENT	ABSENT	ABSENT	ABSENT	ABSENT	ABSENT	ABSENT	ABSENT	ABSENT	ABSENT	ABSENT	ABSENT	ABSENT	ABSENT
1	936576	Firmicutes	Bacilli	Lactobacillales	Streptococcaceae	Streptococcus	Streptococcus sp. ACS2	Streptococcus sp. ACS2_u_t		ABSENT	ABSENT	ABSENT	ABSENT	ABSENT	ABSENT	ABSENT	ABSENT	ABSENT	ABSENT	ABSENT	ABSENT	ABSENT	ABSENT	ABSENT	ABSENT	ABSENT	ABSENT	yes	ABSENT	ABSENT	ABSENT	ABSENT	ABSENT	ABSENT	ABSENT
1	1169672	Firmicutes	Bacilli	Lactobacillales	Streptococcaceae	Streptococcus	Streptococcus sp. GMD3S	Streptococcus sp. GMD3S_u_t		ABSENT	ABSENT	ABSENT	ABSENT	ABSENT	ABSENT	ABSENT	yes	ABSENT	ABSENT	ABSENT	ABSENT	ABSENT	ABSENT	ABSENT	ABSENT	ABSENT	ABSENT	ABSENT	ABSENT	ABSENT	ABSENT	ABSENT	ABSENT	ABSENT	ABSENT
1	1095726	Firmicutes	Bacilli	Lactobacillales	Streptococcaceae	Streptococcus	Streptococcus sp. SK140	Streptococcus sp. SK140_u_t		ABSENT	ABSENT	ABSENT	ABSENT	ABSENT	ABSENT	ABSENT	ABSENT	ABSENT	ABSENT	ABSENT	yes	ABSENT	ABSENT	ABSENT	ABSENT	ABSENT	ABSENT	ABSENT	ABSENT	ABSENT	ABSENT	ABSENT	ABSENT	ABSENT	ABSENT
1	1307	Firmicutes	Bacilli	Lactobacillales	Streptococcaceae	Streptococcus	Streptococcus suis	Streptococcus suis		ABSENT	ABSENT	ABSENT	ABSENT	ABSENT	ABSENT	ABSENT	ABSENT	ABSENT	ABSENT	ABSENT	ABSENT	ABSENT	ABSENT	ABSENT	ABSENT	ABSENT	ABSENT	ABSENT	ABSENT	ABSENT	yes	ABSENT	ABSENT	ABSENT	ABSENT
1	1268061	Firmicutes	Bacilli	Lactobacillales	Streptococcaceae	Streptococcus	Streptococcus thermophilus	Streptococcus thermophilus DGCC7710		ABSENT	ABSENT	ABSENT	ABSENT	ABSENT	ABSENT	ABSENT	ABSENT	ABSENT	ABSENT	ABSENT	ABSENT	ABSENT	ABSENT	yes	ABSENT	ABSENT	ABSENT	ABSENT	ABSENT	ABSENT	ABSENT	ABSENT	ABSENT	ABSENT	ABSENT
1	1077464	Firmicutes	Bacilli	Lactobacillales	Streptococcaceae	Streptococcus	Streptococcus oralis	Streptococcus oralis subsp. tigurinus		ABSENT	ABSENT	ABSENT	yes	ABSENT	ABSENT	ABSENT	ABSENT	ABSENT	ABSENT	ABSENT	ABSENT	ABSENT	ABSENT	ABSENT	ABSENT	ABSENT	ABSENT	ABSENT	ABSENT	ABSENT	ABSENT	ABSENT	ABSENT	ABSENT	ABSENT
1	889206	Firmicutes	Bacilli	Lactobacillales	Streptococcaceae	Streptococcus	Streptococcus vestibularis	Streptococcus vestibularis ATCC 49124		ABSENT	ABSENT	ABSENT	yes	ABSENT	ABSENT	ABSENT	ABSENT	ABSENT	ABSENT	ABSENT	ABSENT	ABSENT	ABSENT	ABSENT	ABSENT	ABSENT	ABSENT	ABSENT	ABSENT	ABSENT	ABSENT	ABSENT	ABSENT	ABSENT	ABSENT
1	1463845	Actinobacteria	Actinobacteria	Streptomycetales	Streptomycetaceae	Streptomyces	Streptomyces sp. NRRL F-2890	Streptomyces sp. NRRL F-2890_u_t		ABSENT	ABSENT	ABSENT	ABSENT	ABSENT	ABSENT	ABSENT	ABSENT	ABSENT	ABSENT	ABSENT	ABSENT	ABSENT	ABSENT	ABSENT	ABSENT	ABSENT	ABSENT	ABSENT	ABSENT	ABSENT	yes	ABSENT	ABSENT	ABSENT	ABSENT
1	204536	Aquificae	Aquificae	Aquificales	Hydrogenothermaceae	Sulfurihydrogenibium	Sulfurihydrogenibium azorense	Sulfurihydrogenibium azorense Az-Fu1		ABSENT	ABSENT	ABSENT	ABSENT	ABSENT	ABSENT	ABSENT	ABSENT	ABSENT	ABSENT	ABSENT	ABSENT	ABSENT	ABSENT	ABSENT	ABSENT	ABSENT	ABSENT	ABSENT	ABSENT	ABSENT	yes	ABSENT	ABSENT	ABSENT	ABSENT
1	1203554	Proteobacteria	Betaproteobacteria	Burkholderiales	Sutterellaceae	Sutterella	Sutterella wadsworthensis	Sutterella wadsworthensis HGA0223		ABSENT	ABSENT	ABSENT	ABSENT	ABSENT	ABSENT	ABSENT	ABSENT	ABSENT	ABSENT	yes	ABSENT	ABSENT	ABSENT	ABSENT	ABSENT	ABSENT	ABSENT	ABSENT	ABSENT	ABSENT	ABSENT	ABSENT	ABSENT	ABSENT	ABSENT
1	307486	Proteobacteria	Betaproteobacteria	Burkholderiales	Burkholderiales_u_f	Tepidimonas	Tepidimonas taiwanensis	Tepidimonas taiwanensis		ABSENT	ABSENT	ABSENT	ABSENT	ABSENT	ABSENT	ABSENT	ABSENT	ABSENT	ABSENT	ABSENT	ABSENT	ABSENT	ABSENT	ABSENT	ABSENT	ABSENT	ABSENT	ABSENT	ABSENT	ABSENT	yes	ABSENT	ABSENT	ABSENT	ABSENT
1	81461	Synergistetes	Synergistia	Synergistales	Synergistaceae	Thermanaerovibrio	Thermanaerovibrio_u_s	Thermanaerovibrio_u_t		ABSENT	ABSENT	ABSENT	ABSENT	ABSENT	ABSENT	ABSENT	ABSENT	ABSENT	ABSENT	ABSENT	ABSENT	ABSENT	ABSENT	ABSENT	ABSENT	ABSENT	ABSENT	ABSENT	ABSENT	ABSENT	yes	ABSENT	ABSENT	ABSENT	ABSENT
1	28895	Firmicutes	Clostridia	Thermoanaerobacterales	Thermoanaerobacterales Family III. Incertae Sedis	Thermoanaerobacterium	Thermoanaerobacterium_u_s	Thermoanaerobacterium_u_t		ABSENT	ABSENT	ABSENT	ABSENT	ABSENT	ABSENT	ABSENT	ABSENT	ABSENT	yes	ABSENT	ABSENT	ABSENT	ABSENT	ABSENT	ABSENT	ABSENT	ABSENT	ABSENT	ABSENT	ABSENT	ABSENT	ABSENT	ABSENT	ABSENT	ABSENT
1	2021	Actinobacteria	Actinobacteria	Streptosporangiales	Nocardiopsaceae	Thermobifida	Thermobifida fusca	Thermobifida fusca		ABSENT	ABSENT	ABSENT	ABSENT	ABSENT	ABSENT	ABSENT	ABSENT	ABSENT	ABSENT	ABSENT	ABSENT	ABSENT	ABSENT	ABSENT	ABSENT	ABSENT	ABSENT	ABSENT	ABSENT	ABSENT	yes	ABSENT	ABSENT	ABSENT	ABSENT
1	274	Deinococcus-Thermus	Deinococci	Thermales	Thermaceae	Thermus	Thermus thermophilus	Thermus thermophilus		ABSENT	ABSENT	ABSENT	ABSENT	ABSENT	ABSENT	ABSENT	ABSENT	ABSENT	ABSENT	ABSENT	ABSENT	ABSENT	ABSENT	ABSENT	ABSENT	ABSENT	ABSENT	ABSENT	ABSENT	ABSENT	yes	ABSENT	ABSENT	ABSENT	ABSENT
1	191303	Firmicutes	Erysipelotrichia	Erysipelotrichales	Erysipelotrichaceae	Turicibacter	Turicibacter_u_s	Turicibacter_u_t		ABSENT	ABSENT	ABSENT	ABSENT	ABSENT	ABSENT	ABSENT	ABSENT	ABSENT	ABSENT	ABSENT	ABSENT	ABSENT	ABSENT	ABSENT	ABSENT	ABSENT	ABSENT	ABSENT	ABSENT	ABSENT	ABSENT	yes	ABSENT	ABSENT	ABSENT
1	515609	Tenericutes	Mollicutes	Mycoplasmatales	Mycoplasmataceae	Ureaplasma	Ureaplasma parvum	Ureaplasma parvum serovar 14 str. ATCC 33697		ABSENT	ABSENT	ABSENT	ABSENT	ABSENT	ABSENT	ABSENT	ABSENT	ABSENT	ABSENT	ABSENT	ABSENT	yes	ABSENT	ABSENT	ABSENT	ABSENT	ABSENT	ABSENT	ABSENT	ABSENT	ABSENT	ABSENT	ABSENT	ABSENT	ABSENT
1	1403948	Actinobacteria	Actinobacteria	Actinomycetales	Actinomycetaceae	Varibaculum	Varibaculum cambriense	Varibaculum cambriense DORA_20		ABSENT	ABSENT	ABSENT	ABSENT	ABSENT	ABSENT	ABSENT	ABSENT	ABSENT	ABSENT	ABSENT	ABSENT	ABSENT	ABSENT	ABSENT	ABSENT	ABSENT	ABSENT	yes	ABSENT	ABSENT	ABSENT	ABSENT	ABSENT	ABSENT	ABSENT
1	34073	Proteobacteria	Betaproteobacteria	Burkholderiales	Comamonadaceae	Variovorax	Variovorax paradoxus	Variovorax paradoxus		ABSENT	ABSENT	ABSENT	ABSENT	ABSENT	ABSENT	ABSENT	ABSENT	ABSENT	ABSENT	ABSENT	ABSENT	ABSENT	ABSENT	ABSENT	ABSENT	ABSENT	ABSENT	ABSENT	ABSENT	ABSENT	ABSENT	ABSENT	yes	ABSENT	ABSENT
[truncated: 9 more rows]

## Sheet: 67 distinct viruses
Viruses found on 26 mobile phones_Olsen et al, 2022
[truncated: 69 more rows]

## Sheet: 512 distinct bacteriophages
Bacteriophages found on 26 mobile phones_Olsen et al, 2022
[truncated: 514 more rows]

## Sheet: 12 distinct  protists
			Protists found on 26 mobile phones_Olsen et al, 2022
[truncated: 15 more rows]

## Sheet: 123 distinct Fungi
Fungi found on 26 mobile phones_Olsen et al, 2022
[truncated: 125 more rows]

[truncated: 2 more sheets: 419 distinct VFGs, 134 distinct ARGs]
